# Supplementary material for: Comparative Analysis of Secretome Profiles of Manganese(II)-Oxidizing Ascomycete Fungi
Source: PLoS One. 2016 Jul 19;11(7):e0157844. doi: 10.1371/journal.pone.0157844 (PMC4951024; doi:10.1371/journal.pone.0157844)
Supplement: S1 Table — (XLSX) [file pone.0157844.s001.xlsx]

## Sheet: S1 Table
S1 Table. All proteins experimentally identified in secretomes of A. alternata, P. sporulosum, Pyrenochaeta sp., and Stagonospora sp.
Protein ID from genomes in contig form	JGI Protein ID	Count of Peptides	E value for BLAST hit	CAZyme	Protein Family	Putative Function	Redox-active? (for "other" proteins only)	Identified in A. alternata	Identified in P. sporulosum	Identified in Pyrenochaeta sp.	Identified in Stagonospora sp.	Predicted to be secreted
Para_Locus5036v1rpkm12.70_fwd_2_4	1157888|Parsp1	5	0	Yes	AA1	Blue copper oxidase	--	No	Yes	No	Yes	Yes
Alt_Locus1195v1rpkm133.61_fwd_3_7	1022050|Altal1	24	0	Yes	AA1	Multicopper oxidase	--	Yes	Yes	Yes	Yes	Yes
Alt_Locus8878v1rpkm4.45_fwd_1_9	189213|Altal1	1	0	Yes	AA1	Multicopper oxidase	--	Yes	No	No	No	Yes
Para_Locus10064v3rpkm0.66_fwd_3_1	1129270|Parsp1	16	2e-29	Yes	AA1	Multicopper oxidase	--	Yes	Yes	Yes	Yes	Yes
Para_Locus1486v1rpkm80.59_fwd_2_26	1095370|Parsp1	9	0	Yes	AA1	Multicopper oxidase	--	Yes	Yes	Yes	Yes	Yes
Para_Locus300v1rpkm543.90_fwd_2_7	1099049|Parsp1	6	0	Yes	AA1	Multicopper oxidase	--	No	Yes	Yes	Yes	Yes
Para_Locus9083v1rpkm2.57_fwd_2_19	1187227|Parsp1	11	0	Yes	AA1	Multicopper oxidase	--	Yes	Yes	Yes	Yes	No
Pyreno_Locus1001v1rpkm144.67_fwd_1_40	497265|Pyrsp1	1	0	Yes	AA1	Multicopper oxidase	--	No	No	No	No	Yes
Pyreno_Locus985v1rpkm146.73_fwd_3_14	930015|Pyrsp1	1	0	Yes	AA1	Multicopper oxidase	--	No	No	Yes	No	No
Alt_Locus4485v1rpkm28.55_fwd_2_17	930015|Altal1	2	0	Yes	AA1_1	Laccase 1	--	Yes	No	No	No	No
Alt_Locus8780v1rpkm4.67_fwd_2_16	939524|Altal1	1	0	Yes	AA1_1	Laccase 2	--	No	Yes	No	Yes	Yes
Pyreno_Locus1909v1rpkm76.83_fwd_1_6	248003|Pyrsp1	1	0	Yes	AA1_2	Iron transport multicopper oxidase FET3	--	No	No	No	Yes	Yes
Stago_Locus8746v1rpkm3.96_fwd_3_3	101701|Stasp1	14	0	Yes	AA1_2	Iron transport multicopper oxidase FET3	--	Yes	Yes	Yes	Yes	Yes
Para_Locus1705v1rpkm68.41_fwd_3_13	961577|Parsp1	38	1e-179	Yes	AA1_3	Ascorbate oxidase	--	Yes	Yes	Yes	Yes	Yes
Para_Locus6664v1rpkm6.72_fwd_2_1	1099554|Parsp1	1	0	Yes	AA1_3	Ascorbate oxidase	--	No	Yes	No	No	Yes
Para_Locus10064v2rpkm1.04_fwd_1_1	1129270|Parsp1	13	4e-51	Yes	AA1_3	Bilirubin oxidase	--	Yes	Yes	Yes	Yes	Yes
Para_Locus9416v2rpkm1.35_fwd_3_1	1129270|Parsp1	16	2e-37	Yes	AA1_3	Bilirubin oxidase	--	Yes	Yes	Yes	Yes	Yes
Pyreno_Locus19131v1rpkm0.00_fwd_2_1	564975|Pyrsp1	1	3e-25	Yes	AA1_3	Bilirubin oxidase	--	No	No	Yes	No	Yes
Stago_Locus10997v3rpkm0.63_fwd_2_1	119700|Stasp1	13	2e-137	Yes	AA1_3	Bilirubin oxidase	--	Yes	Yes	Yes	Yes	Yes
Stago_Locus10997v5rpkm0.00_PRE_fwd_3_1	119700|Stasp1	3	1e-44	Yes	AA1_3	Bilirubin oxidase	--	No	No	Yes	Yes	Yes
Alt_Locus6956v1rpkm11.10_fwd_3_2	941987|Altal1	1	9e-23	Yes	AA1_3	Coproporphyrinogen III oxidase	--	Yes	No	No	No	No
Para_Locus360v1rpkm456.95_fwd_3_1	206147|Parsp1	7	0	Yes	AA1_3	Coproporphyrinogen III oxidase	--	Yes	Yes	Yes	Yes	No
Pyreno_Locus20662v1rpkm0.00_fwd_2_1	617969|Pyrsp1	1	2e-33	Yes	AA1_3	Coproporphyrinogen III oxidase	--	No	No	Yes	No	No
Pyreno_Locus866v1rpkm164.83_fwd_3_2	617969|Pyrsp1	4	0	Yes	AA1_3	Coproporphyrinogen III oxidase	--	No	No	Yes	No	No
Alt_Locus1327v3rpkm2.78_PRE_fwd_2_18	108295|Altal1	5	0	Yes	AA1_3	Tyrosinase	--	Yes	No	No	Yes	Yes
Alt_Locus13425v1rpkm0.52_fwd_3_15	17420|Altal1	1	0	Yes	AA1_3	Tyrosinase	--	Yes	No	No	No	Yes
Alt_Locus582v1rpkm270.06_fwd_3_7	1057474|Altal1	8	0	Yes	AA1_3	Tyrosinase	--	Yes	No	Yes	Yes	Yes
Alt_Locus622v1rpkm253.87_fwd_2_7	935643|Altal1	4	5e-108	Yes	AA1_3	Tyrosinase	--	Yes	No	No	Yes	Yes
Alt_Locus7921v1rpkm7.10_fwd_1_12	1032431|Altal1	1	0	Yes	AA1_3	Tyrosinase	--	Yes	No	No	No	Yes
Para_Locus11724v1rpkm1.17_fwd_3_1	1188539|Parsp1	1	3e-66	Yes	AA1_3	Tyrosinase	--	No	Yes	No	No	Yes
Para_Locus1966v1rpkm56.69_fwd_1_7	371275|Parsp1	4	0	Yes	AA1_3	Tyrosinase	--	No	Yes	No	No	Yes
Para_Locus231v1rpkm679.45_fwd_1_15	1093528|Parsp1	1	4e-91	Yes	AA1_3	Tyrosinase	--	No	Yes	No	No	No
Para_Locus4437v1rpkm16.11_fwd_1_19	1108648|Parsp1	1	2e-90	Yes	AA1_3	Tyrosinase	--	No	Yes	No	No	Yes
Para_Locus6005v1rpkm8.74_fwd_3_130	1189364|Parsp1	1	8e-19	Yes	AA1_3	Tyrosinase	--	No	Yes	No	No	Yes
Para_Locus6675v1rpkm6.68_fwd_2_6	629931|Parsp1	9	0	Yes	AA1_3	Tyrosinase	--	Yes	Yes	Yes	Yes	Yes
Pyreno_Locus1617v1rpkm90.72_fwd_3_5	200709|Pyrsp1	3	0	Yes	AA1_3	Tyrosinase	--	No	No	Yes	No	Yes
Pyreno_Locus4075v2rpkm31.51_fwd_2_11	269555|Pyrsp1	3	0	Yes	AA1_3	Tyrosinase	--	No	No	Yes	Yes	Yes
Pyreno_Locus67v1rpkm1473.85_fwd_3_4	584328|Pyrsp1	21	1e-96	Yes	AA1_3	Tyrosinase	--	Yes	Yes	Yes	Yes	Yes
Pyreno_Locus8709v1rpkm6.89_fwd_3_1	524110|Pyrsp1	1	5e-106	Yes	AA1_3	Tyrosinase	--	No	No	Yes	No	No
Stago_Locus2576v1rpkm29.90_fwd_2_19	215375|Stasp1	2	0	Yes	AA1_3	Tyrosinase	--	No	No	No	Yes	Yes
Stago_Locus2682v1rpkm28.61_fwd_2_5	336482|Stasp1	9	0	Yes	AA1_3	Tyrosinase	--	Yes	No	Yes	Yes	Yes
Stago_Locus71v1rpkm907.74_fwd_1_2	211028|Stasp1	39	3e-107	Yes	AA1_3	Tyrosinase	--	Yes	Yes	Yes	Yes	Yes
Stago_Locus7672v1rpkm5.85_fwd_3_5	268079|Stasp1	2	2e-155	Yes	AA1_3	Tyrosinase	--	No	No	No	Yes	Yes
Stago_Locus9463v1rpkm2.96_fwd_3_5	282573|Stasp1	8	5e-98	Yes	AA1_3	Tyrosinase	--	Yes	Yes	Yes	Yes	Yes
Alt_Locus2039v1rpkm75.55_fwd_1_47	1013212|Altal1	3	0	Yes	AA2	Catalase	--	Yes	No	No	No	No
Alt_Locus6102v1rpkm15.97_fwd_1_33	1064677|Altal1	21	0	Yes	AA2	Catalase	--	Yes	Yes	Yes	Yes	Yes
Alt_Locus9327v1rpkm3.54_fwd_1_2	1036489|Altal1	1	0	Yes	AA2	Catalase	--	No	No	No	No	No
Para_Locus10256v1rpkm1.71_fwd_2_7	1175946|Parsp1	1	0	Yes	AA2	Catalase	--	No	Yes	No	No	No
Para_Locus11473v1rpkm1.25_fwd_3_1	1123102|Parsp1	15	0	Yes	AA2	Catalase	--	Yes	Yes	Yes	Yes	No
Para_Locus15166v1rpkm0.59_fwd_1_1	1123102|Parsp1	5	9e-53	Yes	AA2	Catalase	--	No	Yes	Yes	Yes	No
Pyreno_Locus12960v1rpkm0.98_fwd_1_4	555708|Pyrsp1	1	8e-164	Yes	AA2	Catalase	--	No	No	No	No	No
Pyreno_Locus6245v7rpkm0.55_PRE_fwd_1_21	507179|Pyrsp1	6	0	Yes	AA2	Catalase	--	No	Yes	Yes	Yes	Yes
Stago_Locus9631v1rpkm2.76_fwd_3_1	325933|Stasp1	4	0	Yes	AA2	Catalase	--	No	Yes	No	Yes	Yes
Alt_Locus2309v1rpkm66.50_fwd_3_1	978519|Altal1	1	0	Yes	AA2	Catalase-peroxidase	--	No	Yes	No	No	No
Para_Locus3684v1rpkm22.37_fwd_1_1	1169931|Parsp1	11	0	Yes	AA2	Catalase-peroxidase	--	No	Yes	No	No	No
Alt_Locus9341v1rpkm3.51_fwd_2_3	1039208|Altal1	1	0	Yes	AA2	Chloroperoxidase	--	No	Yes	No	Yes	Yes
Para_Locus1320v1rpkm92.85_fwd_2_1	1118226|Parsp1	1	0	Yes	AA2	Cytochrome c peroxidase	--	No	Yes	No	No	No
Alt_Locus11222v2rpkm1.27_fwd_3_8	931567|Altal1	6	0	Yes	AA2	Heme peroxidase	--	Yes	Yes	No	No	Yes
Stago_Locus10860v1rpkm1.64_fwd_1_2	277177|Stasp1	5	4e-129	Yes	AA2	Ligninase (heme peroxidase)	--	Yes	Yes	Yes	Yes	Yes
Alt_Locus10652v2rpkm0.66_fwd_1_1	1021328|Altal1	3	5e-150	Yes	AA2	Peroxidase	--	Yes	No	No	No	Yes
Para_Locus5559v1rpkm10.38_fwd_1_15	1206881|Parsp1	5	2e-69	Yes	AA2	Peroxidase	--	Yes	Yes	Yes	Yes	Yes
Stago_Locus7965v1rpkm5.28_fwd_2_3	218818|Stasp1	5	1e-147	Yes	AA2	Peroxidase 40	--	No	No	No	Yes	No
Stago_Locus12816v1rpkm0.82_fwd_2_10	212011|Stasp1	1	8e-55	Yes	AA2	Sterigmatocystin biosynthesis peroxidase stcC	--	No	No	No	Yes	Yes
Alt_Locus1117v1rpkm141.28_fwd_3_11	936606|Altal1	4	0	Yes	AA2	Vanadium chloroperoxidase	--	Yes	No	No	No	No
Alt_Locus10326v1rpkm2.13_fwd_3_2	950975|Altal1	2	0	Yes	AA3	Choline dehydrogenase	--	No	No	No	Yes	No
Alt_Locus11056v1rpkm1.46_fwd_2_5	1000270|Altal1	3	0	Yes	AA3	Choline dehydrogenase	--	Yes	No	No	No	Yes
Alt_Locus11490v1rpkm1.19_fwd_2_6	972689|Altal1	1	0	Yes	AA3	Choline dehydrogenase	--	Yes	No	No	No	Yes
Alt_Locus15311v1rpkm0.25_fwd_1_1	990429|Altal1	1	2e-29	Yes	AA3	Choline dehydrogenase	--	Yes	No	No	No	Yes
Alt_Locus1912v1rpkm81.11_fwd_1_6	389829|Altal1	1	0	Yes	AA3	Choline dehydrogenase	--	No	No	No	Yes	No
Alt_Locus3539v3rpkm2.16_PRE_fwd_1_9	939657|Altal1	3	0	Yes	AA3	Choline dehydrogenase	--	Yes	No	No	No	Yes
Alt_Locus819v2rpkm66.61_fwd_3_34	944615|Altal1	78	0	Yes	AA3	Choline dehydrogenase	--	Yes	Yes	Yes	Yes	Yes
Para_Locus10180v1rpkm1.76_fwd_2_7	409518|Parsp1	2	0	Yes	AA3	Choline dehydrogenase	--	No	Yes	No	No	Yes
Para_Locus2213v1rpkm48.19_fwd_2_3	1155604|Parsp1	8	0	Yes	AA3	Choline dehydrogenase	--	No	Yes	Yes	No	Yes
Para_Locus744v1rpkm190.13_fwd_1_6	1087598|Parsp1	5	0	Yes	AA3	Choline dehydrogenase	--	No	Yes	No	No	No
Pyreno_Locus10211v1rpkm3.43_fwd_2_5	591804|Pyrsp1	1	0	Yes	AA3	Choline dehydrogenase	--	No	No	Yes	No	Yes
Pyreno_Locus10354v1rpkm3.23_fwd_2_7	590073|Pyrsp1	5	0	Yes	AA3	Choline dehydrogenase	--	No	No	Yes	No	No
Pyreno_Locus3382v2rpkm36.74_fwd_3_37	511376|Pyrsp1	10	0	Yes	AA3	Choline dehydrogenase	--	No	Yes	Yes	No	Yes
Pyreno_Locus9962v1rpkm3.89_fwd_3_24	594706|Pyrsp1	8	0	Yes	AA3	Choline dehydrogenase	--	No	Yes	Yes	Yes	Yes
Stago_Locus12559v1rpkm0.89_fwd_2_1	265353|Stasp1	6	0	Yes	AA3	Choline dehydrogenase	--	No	Yes	No	Yes	Yes
Stago_Locus9502v1rpkm2.90_fwd_2_14	330044|Stasp1	3	0	Yes	AA3	Choline dehydrogenase	--	Yes	No	Yes	Yes	No
Alt_Locus10671v2rpkm1.39_fwd_2_7	748648|Altal1	2	0	Yes	AA3	GMC oxidoreductase	--	Yes	No	No	No	Yes
Alt_Locus15465v1rpkm0.24_fwd_1_2	957974|Altal1	2	1e-134	Yes	AA3	GMC oxidoreductase	--	Yes	No	Yes	No	Yes
Alt_Locus2346v1rpkm65.24_fwd_1_15	1010416|Altal1	2	0	Yes	AA3	GMC oxidoreductase	--	Yes	No	Yes	No	Yes
Alt_Locus258v1rpkm599.76_fwd_2_44	947839|Altal1	11	0	Yes	AA3	GMC oxidoreductase	--	Yes	Yes	Yes	Yes	No
Alt_Locus4095v2rpkm3.93_fwd_1_2	1095157|Altal1	19	0	Yes	AA3	GMC oxidoreductase	--	Yes	Yes	Yes	Yes	Yes
Alt_Locus4743v3rpkm2.17_PRE_fwd_3_9	1018683|Altal1	25	0	Yes	AA3	GMC oxidoreductase	--	Yes	Yes	Yes	Yes	Yes
Alt_Locus5942v1rpkm16.93_fwd_1_27	928434|Altal1	1	0	Yes	AA3	GMC oxidoreductase	--	Yes	No	No	No	No
Alt_Locus8312v1rpkm5.85_fwd_2_1	1022798|Altal1	7	0	Yes	AA3	GMC oxidoreductase	--	Yes	No	Yes	Yes	Yes
Alt_Locus8339v3rpkm1.05_fwd_2_2	718787|Altal1	3	0	Yes	AA3	GMC oxidoreductase	--	Yes	No	No	No	Yes
Para_Locus10221v1rpkm1.73_fwd_1_3	1165126|Parsp1	20	0	Yes	AA3	GMC oxidoreductase	--	Yes	Yes	Yes	Yes	Yes
Para_Locus1223v1rpkm102.55_fwd_3_1	706347|Parsp1	3	0	Yes	AA3	GMC oxidoreductase	--	No	Yes	No	No	Yes
Para_Locus12477v2rpkm0.68_fwd_2_8	8385|Parsp1	1	0	Yes	AA3	GMC oxidoreductase	--	No	No	Yes	No	No
Para_Locus12477v5rpkm0.23_fwd_3_14	8385|Parsp1	1	8e-174	Yes	AA3	GMC oxidoreductase	--	No	No	No	No	No
Para_Locus6967v1rpkm5.97_fwd_2_2	1152844|Parsp1	110	0	Yes	AA3	GMC oxidoreductase	--	Yes	Yes	Yes	Yes	Yes
Para_Locus7075v1rpkm5.71_fwd_3_3	1157897|Parsp1	55	0	Yes	AA3	GMC oxidoreductase	--	Yes	Yes	Yes	Yes	Yes
Pyreno_Locus10480v1rpkm3.05_fwd_3_2	684312|Pyrsp1	1	0	Yes	AA3	GMC oxidoreductase	--	No	No	Yes	No	Yes
Pyreno_Locus1898v1rpkm77.56_fwd_3_10	517035|Pyrsp1	14	0	Yes	AA3	GMC oxidoreductase	--	Yes	Yes	Yes	Yes	Yes
Pyreno_Locus7390v1rpkm11.62_fwd_3_11	678105|Pyrsp1	32	0	Yes	AA3	GMC oxidoreductase	--	Yes	Yes	Yes	Yes	No
Pyreno_Locus9231v1rpkm5.49_fwd_1_1	587762|Pyrsp1	10	0	Yes	AA3	GMC oxidoreductase	--	No	No	Yes	Yes	Yes
Stago_Locus11213v1rpkm1.43_fwd_1_2	264365|Stasp1	2	0	Yes	AA3	GMC oxidoreductase	--	No	No	No	Yes	Yes
Stago_Locus12891v1rpkm0.80_fwd_1_1	265353|Stasp1	3	2e-98	Yes	AA3	GMC oxidoreductase	--	Yes	Yes	No	Yes	Yes
Stago_Locus1558v1rpkm49.17_fwd_2_6	268906|Stasp1	6	0	Yes	AA3	GMC oxidoreductase	--	No	Yes	No	Yes	Yes
Stago_Locus26v1rpkm2159.60_fwd_3_3	81603|Stasp1	1	0	Yes	AA3	GMC oxidoreductase	--	No	No	No	No	No
Stago_Locus507v1rpkm146.23_fwd_3_1	261684|Stasp1	33	0	Yes	AA3	GMC oxidoreductase	--	Yes	Yes	Yes	Yes	Yes
Stago_Locus5208v1rpkm12.86_fwd_1_4	262713|Stasp1	3	0	Yes	AA3	GMC oxidoreductase	--	No	No	No	Yes	Yes
Stago_Locus6367v1rpkm9.07_fwd_1_8	222896|Stasp1	1	5e-49	Yes	AA3	GMC oxidoreductase	--	No	No	No	No	Yes
Stago_Locus6367v1rpkm9.07_fwd_2_19	222896|Stasp1	3	0	Yes	AA3	GMC oxidoreductase	--	No	Yes	No	Yes	Yes
Stago_Locus7018v2rpkm6.81_fwd_2_4	255351|Stasp1	5	0	Yes	AA3	GMC oxidoreductase	--	Yes	No	No	Yes	No
Stago_Locus7966v1rpkm5.28_fwd_1_2	242864|Stasp1	5	0	Yes	AA3	GMC oxidoreductase	--	No	No	No	Yes	No
Stago_Locus8992v1rpkm3.60_fwd_3_3	214548|Stasp1	2	0	Yes	AA3	GMC oxidoreductase	--	No	No	No	Yes	No
Stago_Locus9959v1rpkm2.39_fwd_1_1	330737|Stasp1	1	0	Yes	AA3	GMC oxidoreductase	--	No	Yes	No	No	Yes
Alt_Locus10645v1rpkm1.80_fwd_2_4	959348|Altal1	8	0	Yes	AA3_1	Cellobiose dehydrogenase	--	Yes	No	No	Yes	Yes
Alt_Locus5003v1rpkm23.86_fwd_2_9	1062735|Altal1	4	0	Yes	AA3_1	Cellobiose dehydrogenase	--	Yes	No	No	No	Yes
Alt_Locus9343v2rpkm1.28_fwd_1_12	943021|Altal1	9	0	Yes	AA3_1	Cellobiose dehydrogenase	--	Yes	No	Yes	Yes	Yes
Para_Locus7515v1rpkm4.73_fwd_3_4	1121628|Parsp1	3	0	Yes	AA3_1	Cellobiose dehydrogenase	--	Yes	Yes	No	No	Yes
Pyreno_Locus6505v1rpkm15.86_fwd_3_5	606825|Pyrsp1	2	0	Yes	AA3_1	Cellobiose dehydrogenase	--	No	No	Yes	No	No
Alt_Locus14116v1rpkm0.40_fwd_2_1	718787|Altal1	1	3e-39	Yes	AA3_3	Alcohol dehydrogenase	--	Yes	No	No	No	Yes
Alt_Locus10134v1rpkm2.35_fwd_3_4	936871|Altal1	2	4e-19	Yes	AA3_3	Alcohol dehydrogenase 1	--	Yes	No	No	Yes	No
Alt_Locus487v1rpkm331.02_fwd_1_1	936871|Altal1	5	3e-177	Yes	AA3_3	Alcohol dehydrogenase 1	--	Yes	No	No	No	No
Para_Locus16v1rpkm6692.00_fwd_2_1	1184315|Parsp1	2	0	Yes	AA3_3	Alcohol dehydrogenase 1	--	No	Yes	No	No	No
Para_Locus19v1rpkm6083.44_fwd_1_3	1184315|Parsp1	1	1e-29	Yes	AA3_3	Alcohol dehydrogenase 1	--	No	Yes	No	No	No
Pyreno_Locus15v1rpkm5836.34_fwd_2_2	583652|Pyrsp1	1	0	Yes	AA3_3	Alcohol dehydrogenase 1	--	No	No	Yes	No	No
Stago_Locus127v1rpkm585.82_fwd_3_9	215894|Stasp1	4	0	Yes	AA3_3	Alcohol dehydrogenase 1	--	No	No	No	Yes	No
Pyreno_Locus3199v1rpkm45.14_fwd_2_42	6817|Pyrsp1	1	0	Yes	AA3_3	Alcohol oxidase, long-chain	--	No	Yes	No	No	No
Para_Locus12071v1rpkm1.09_fwd_1_1	1257136|Parsp1	2	0	Yes	AA3_3	FAD/FMN-containing isoamyl alcohol oxidase	--	No	Yes	No	No	Yes
Pyreno_Locus6723v1rpkm14.86_fwd_1_64	509392|Pyrsp1	20	0	Yes	AA3_3	FAD/FMN-containing isoamyl alcohol oxidase	--	Yes	Yes	Yes	Yes	Yes
Pyreno_Locus7729v3rpkm3.83_fwd_2_21	511399|Pyrsp1	2	0	Yes	AA3_3	FAD/FMN-containing isoamyl alcohol oxidase	--	No	No	Yes	Yes	Yes
Alt_Locus11507v1rpkm1.18_fwd_3_6	1016201|Altal1	13	0	Yes	AA3_3	Isoamyl alcohol oxidase	--	Yes	Yes	Yes	Yes	Yes
Alt_Locus5158v2rpkm3.48_fwd_2_1	1094350|Altal1	7	0	Yes	AA3_3	Isoamyl alcohol oxidase	--	Yes	Yes	Yes	Yes	Yes
Alt_Locus8706v1rpkm4.85_fwd_3_43	950802|Altal1	10	0	Yes	AA3_3	Isoamyl alcohol oxidase	--	Yes	Yes	Yes	No	Yes
Alt_Locus9216v1rpkm3.77_fwd_2_1	1024048|Altal1	2	0	Yes	AA3_3	Isoamyl alcohol oxidase	--	Yes	Yes	No	No	Yes
Para_Locus5893v8rpkm0.00_PRE_fwd_1_1	1212360|Parsp1	3	3e-47	Yes	AA3_3	Isoamyl alcohol oxidase	--	No	Yes	No	No	Yes
Para_Locus5972v1rpkm8.83_fwd_3_1	1158973|Parsp1	21	0	Yes	AA3_3	Isoamyl alcohol oxidase	--	Yes	Yes	Yes	Yes	Yes
Pyreno_Locus5038v1rpkm25.08_fwd_2_8	156136|Pyrsp1	1	0	Yes	AA3_3	Isoamyl alcohol oxidase	--	No	No	No	No	No
Stago_Locus10727v1rpkm1.74_fwd_3_8	243679|Stasp1	1	0	Yes	AA3_3	Isoamyl alcohol oxidase	--	No	No	No	Yes	Yes
Stago_Locus5142v1rpkm13.16_fwd_1_1	378767|Stasp1	12	0	Yes	AA3_3	Isoamyl alcohol oxidase	--	No	No	Yes	Yes	Yes
Alt_Locus7887v4rpkm0.00_PRE_fwd_3_1	974676|Altal1	4	1e-37	Yes	AA5	Copper radical oxidase	--	Yes	Yes	No	Yes	No
Alt_Locus7887v7rpkm0.00_PRE_fwd_2_1	974676|Altal1	2	3e-49	Yes	AA5	Copper radical oxidase	--	Yes	No	Yes	No	No
Stago_Locus10924v2rpkm0.84_fwd_2_3	296107|Stasp1	4	0	Yes	AA5	Copper radical oxidase	--	Yes	No	Yes	Yes	Yes
Stago_Locus11679v1rpkm1.21_fwd_3_1	323207|Stasp1	30	0	Yes	AA5_1	Glyoxal oxidase	--	Yes	Yes	Yes	Yes	Yes
Alt_Locus577v1rpkm272.06_fwd_3_1	1063607|Altal1	1	1e-71	Yes	AA5_2	Cell wall anchored protein, galactose oxidase	--	Yes	No	No	No	Yes
Alt_Locus9624v1rpkm3.03_fwd_2_12	1035058|Altal1	10	0	Yes	AA5_2	Galactose oxidase (radical Cu oxidase)	--	Yes	Yes	Yes	Yes	Yes
Para_Locus4133v1rpkm18.38_fwd_2_5	1201620|Parsp1	1	8e-177	Yes	AA5_2	Galactose oxidase (radical Cu oxidase)	--	No	Yes	No	No	No
Alt_Locus2452v1rpkm61.69_fwd_3_11	387396|Altal1	2	0	Yes	AA5_2	Kelch repeat protein (galactose oxidase-like)	--	Yes	No	No	No	No
Stago_Locus2082v1rpkm37.25_fwd_2_2	376935|Stasp1	1	0	Yes	AA5_2	Kelch repeat protein (galactose oxidase-like)	--	No	No	No	Yes	No
Alt_Locus712v1rpkm217.32_fwd_1_11	1088641|Altal1	2	0	Yes	AA8	Cellulose binding iron reductase	--	Yes	No	No	No	No
Para_Locus7902v1rpkm4.01_fwd_3_28	1223244|Parsp1	1	0	Yes	AA8	Cellulose binding iron reductase	--	No	Yes	No	No	No
Alt_Locus1593v1rpkm97.37_fwd_3_34	11219|Altal1	2	2e-127	Yes	AA8	Iron reductase	--	Yes	No	No	Yes	Yes
Alt_Locus215v5rpkm1.79_PRE_fwd_2_10	929452|Altal1	3	3e-152	Yes	AA9/GH61	Cel1 protein	--	Yes	No	No	Yes	Yes
Pyreno_Locus14058v1rpkm0.61_fwd_2_1	543945|Pyrsp1	1	6e-18	Yes	AA9/GH61	Cel1 protein	--	No	No	Yes	No	Yes
Stago_Locus7190v1rpkm6.92_fwd_2_2	333607|Stasp1	2	1e-134	Yes	AA9/GH61	Cel1 protein	--	No	Yes	No	Yes	Yes
Para_Locus16082v1rpkm0.48_fwd_2_4	1257889|Parsp1	1	2e-28	Yes	AA9/GH61	Cellulose growth-specific protein	--	No	Yes	No	No	No
Para_Locus2870v1rpkm32.89_fwd_2_13	1090748|Parsp1	1	3e-130	Yes	AA9/GH61	Endoglucanase 7	--	No	No	No	No	Yes
Alt_Locus3743v2rpkm2.33_PRE_fwd_1_13	59220|Altal1	2	1e-137	Yes	AA9/GH61	Fungal cellulose binding protein	--	Yes	No	No	No	Yes
Alt_Locus176v2rpkm24.80_PRE_fwd_2_31	190672|Altal1	2	9e-126	Yes	AA9/GH61	Glycoside hydrolase	--	Yes	Yes	No	No	Yes
Alt_Locus176v3rpkm4.38_PRE_fwd_1_24	190672|Altal1	7	3e-156	Yes	AA9/GH61	Glycoside hydrolase	--	Yes	Yes	Yes	Yes	Yes
Alt_Locus4423v1rpkm29.10_fwd_1_37	370375|Altal1	1	8e-138	Yes	AA9/GH61	Glycoside hydrolase	--	Yes	No	No	No	No
Alt_Locus5821v1rpkm17.76_fwd_3_53	941177|Altal1	4	3e-171	Yes	AA9/GH61	Glycoside hydrolase	--	Yes	No	Yes	No	Yes
Alt_Locus7868v1rpkm7.31_fwd_3_66	1028092|Altal1	6	1e-163	Yes	AA9/GH61	Glycoside hydrolase	--	Yes	No	Yes	Yes	Yes
Para_Locus1191v2rpkm6.04_PRE_fwd_1_6	1099845|Parsp1	1	1e-140	Yes	AA9/GH61	Glycoside hydrolase	--	Yes	No	No	No	Yes
Para_Locus12919v1rpkm0.91_fwd_3_1	1260889|Parsp1	5	2e-121	Yes	AA9/GH61	Glycoside hydrolase	--	Yes	Yes	Yes	Yes	Yes
Para_Locus1736v1rpkm66.58_fwd_2_33	1052295|Parsp1	4	1e-111	Yes	AA9/GH61	Glycoside hydrolase	--	No	Yes	No	No	No
Para_Locus8078v1rpkm3.75_fwd_2_6	402071|Parsp1	1	6e-119	Yes	AA9/GH61	Glycoside hydrolase	--	No	Yes	No	No	Yes
Pyreno_Locus10298v1rpkm3.31_fwd_3_2	543945|Pyrsp1	1	3e-15	Yes	AA9/GH61	Glycoside hydrolase	--	No	No	Yes	No	Yes
Pyreno_Locus210v1rpkm583.46_fwd_1_1	543945|Pyrsp1	1	2e-129	Yes	AA9/GH61	Glycoside hydrolase	--	No	No	Yes	No	Yes
Pyreno_Locus4172v2rpkm12.83_fwd_3_8	641108|Pyrsp1	1	1e-53	Yes	AA9/GH61	Glycoside hydrolase	--	No	No	Yes	No	Yes
Pyreno_Locus4408v1rpkm30.41_fwd_3_12	598594|Pyrsp1	1	1e-140	Yes	AA9/GH61	Glycoside hydrolase	--	No	Yes	No	No	Yes
Pyreno_Locus7935v1rpkm9.44_fwd_1_16	675449|Pyrsp1	2	3e-137	Yes	AA9/GH61	Glycoside hydrolase	--	No	No	Yes	Yes	No
Pyreno_Locus8535v1rpkm7.40_fwd_2_18	500495|Pyrsp1	1	7e-176	Yes	AA9/GH61	Glycoside hydrolase	--	No	No	No	No	Yes
Stago_Locus11528v1rpkm1.28_fwd_2_4	241883|Stasp1	1	2e-131	Yes	AA9/GH61	Glycoside hydrolase	--	No	No	No	No	Yes
Stago_Locus7614v1rpkm5.97_fwd_3_5	100958|Stasp1	3	2e-136	Yes	AA9/GH61	Glycoside hydrolase	--	No	No	No	Yes	Yes
Alt_Locus12844v1rpkm0.65_fwd_3_2	991874|Altal1	1	1e-24	Yes	AA9/GH61	Lytic polysaccharide monooxygenase	--	Yes	No	No	No	Yes
Pyreno_Locus10298v1rpkm3.31_fwd_2_1	543945|Pyrsp1	1	1e-10	Yes	AA9/GH61	Lytic polysaccharide monooxygenase	--	No	No	Yes	No	Yes
Pyreno_Locus1073v1rpkm134.18_fwd_1_52	496337|Pyrsp1	1	4e-148	Yes	AA9/GH61	Lytic polysaccharide monooxygenase	--	No	No	Yes	No	Yes
Stago_Locus2672v1rpkm28.73_fwd_2_17	1028092|Stasp1	1	1e-114	Yes	AA9/GH61	Lytic polysaccharide monooxygenase	--	No	No	No	Yes	No
Para_Locus7150v1rpkm5.54_fwd_2_43	1076373|Parsp1	2	7e-118	Yes	AA9/GH61	Murein transglycosylase	--	No	Yes	No	No	No
Alt_Locus2734v1rpkm54.67_fwd_1_11	1006432|Altal1	6	0	Yes	AA9/GH61/CBM1	Endoglucanase B	--	Yes	No	Yes	No	Yes
Alt_Locus10186v4rpkm0.18_PRE_fwd_1_1	1019743|Altal1	2	3e-172	Yes	AA9/GH61/CBM1	Endoglucanase II	--	Yes	No	No	No	No
Pyreno_Locus972v1rpkm149.06_fwd_3_1	612536|Pyrsp1	5	1e-148	Yes	AA9/GH61/CBM1	Endoglucanase II	--	No	No	Yes	Yes	Yes
Alt_Locus10043v1rpkm2.45_fwd_2_3	587728|Altal1	1	2e-44	Yes	CBM01	Carbohydrate binding module	--	Yes	No	No	No	No
Alt_Locus10186v1rpkm2.29_fwd_3_13	343338|Altal1	1	7e-24	Yes	CBM01	Carbohydrate binding module	--	Yes	No	No	No	No
Alt_Locus6847v2rpkm1.70_fwd_1_6	307404|Altal1	2	4e-179	Yes	CBM01	Carbohydrate binding module	--	Yes	No	No	Yes	Yes
Para_Locus7505v1rpkm4.75_fwd_1_4	310834|Parsp1	1	2e-91	Yes	CBM01	Carbohydrate binding module	--	No	Yes	No	No	No
Para_Locus7838v1rpkm4.13_fwd_3_17	1078759|Parsp1	3	0	Yes	CBM01	Carbohydrate binding module	--	No	Yes	No	No	Yes
Pyreno_Locus325v1rpkm407.02_fwd_2_3	612536|Pyrsp1	1	5e-50	Yes	CBM01	Carbohydrate binding module	--	No	No	Yes	No	Yes
Pyreno_Locus6534v1rpkm15.79_fwd_3_8	45805|Pyrsp1	1	6e-123	Yes	CBM01	Carbohydrate binding module	--	No	No	Yes	No	Yes
Stago_Locus12071v1rpkm1.05_fwd_3_1	282110|Stasp1	1	0	Yes	CBM01	Carbohydrate binding module	--	No	No	No	No	Yes
Stago_Locus12180v1rpkm1.01_fwd_3_2	337532|Stasp1	3	9e-71	Yes	CBM01	Carbohydrate binding module	--	No	No	No	Yes	Yes
Stago_Locus14365v1rpkm0.46_fwd_3_1	337303|Stasp1	2	4e-08	Yes	CBM04	Carbohydrate binding protein	--	Yes	Yes	Yes	Yes	Yes
Alt_Locus548v1rpkm291.00_fwd_1_3	1015915|Altal1	51	0	Yes	CBM18	Carbohydrate binding module	--	Yes	Yes	Yes	Yes	Yes
Alt_Locus5890v1rpkm17.30_fwd_3_13	1067253|Altal1	3	0	Yes	CBM18	Carbohydrate binding module	--	Yes	Yes	No	No	Yes
Para_Locus1083v1rpkm119.53_fwd_2_7	1132701|Parsp1	11	0	Yes	CBM18	Carbohydrate binding module	--	No	Yes	No	Yes	Yes
Para_Locus204v1rpkm772.83_fwd_2_2	1166260|Parsp1	13	3e-71	Yes	CBM18	Carbohydrate binding module	--	Yes	Yes	Yes	Yes	Yes
Para_Locus286v1rpkm574.77_fwd_1_4	1139224|Parsp1	13	0	Yes	CBM18	Carbohydrate binding module	--	Yes	Yes	Yes	Yes	No
Para_Locus9675v1rpkm2.07_fwd_1_3	1113646|Parsp1	1	0	Yes	CBM18	Carbohydrate binding module	--	Yes	Yes	No	No	Yes
Pyreno_Locus12128v1rpkm1.40_fwd_2_1	587761|Pyrsp1	1	1e-12	Yes	CBM18	Carbohydrate binding module	--	No	No	Yes	No	Yes
Pyreno_Locus6021v1rpkm18.51_fwd_3_6	639090|Pyrsp1	22	0	Yes	CBM18	Carbohydrate binding module	--	Yes	No	Yes	Yes	Yes
Pyreno_Locus748v1rpkm194.87_fwd_1_1	594303|Pyrsp1	69	0	Yes	CBM18	Carbohydrate binding module	--	Yes	Yes	Yes	Yes	Yes
Stago_Locus11941v1rpkm1.09_fwd_2_1	246350|Stasp1	4	0	Yes	CBM18	Carbohydrate binding module	--	No	No	No	Yes	Yes
Alt_Locus1278v1rpkm123.47_fwd_2_6	211961|Altal1	5	0	Yes	CBM35	Carbohydrate binding module	--	Yes	No	No	No	Yes
Alt_Locus8617v1rpkm5.11_fwd_2_7	976425|Altal1	3	0	Yes	CBM35	Carbohydrate binding module	--	Yes	No	No	No	Yes
Alt_Locus928v1rpkm171.64_fwd_1_2	1044813|Altal1	2	0	Yes	CBM43	Carbohydrate binding module	--	Yes	No	Yes	Yes	Yes
Para_Locus86v1rpkm1556.12_fwd_3_3	1172196|Parsp1	5	0	Yes	CBM43	Carbohydrate binding module	--	Yes	Yes	Yes	No	Yes
Stago_Locus1519v1rpkm50.25_fwd_2_3	333891|Stasp1	3	0	Yes	CBM43	Carbohydrate binding module	--	No	No	No	Yes	Yes
Alt_Locus3390v1rpkm42.24_fwd_2_7	318353|Altal1	2	0	Yes	CBM48	Carbohydrate binding module	--	Yes	No	No	No	No
Para_Locus1787v1rpkm64.45_fwd_3_4	1107380|Parsp1	9	0	Yes	CBM48	Carbohydrate binding module	--	Yes	Yes	Yes	Yes	No
Pyreno_Locus4112v1rpkm33.36_fwd_2_5	212743|Pyrsp1	6	0	Yes	CBM48	Carbohydrate binding module	--	Yes	Yes	Yes	No	No
Stago_Locus4744v1rpkm14.85_fwd_1_2	247276|Stasp1	14	0	Yes	CBM48	Carbohydrate binding module	--	Yes	Yes	Yes	Yes	No
Para_Locus494v1rpkm313.86_fwd_3_3	1163282|Parsp1	6	7e-38	Yes	CBM50	Carbohydrate binding module	--	Yes	Yes	Yes	Yes	Yes
Para_Locus6005v3rpkm4.57_fwd_3_19	1208151|Parsp1	3	2e-28	Yes	CBM50	Carbohydrate binding module	--	Yes	Yes	Yes	Yes	Yes
Pyreno_Locus1419v1rpkm102.79_fwd_2_2	523494|Pyrsp1	12	0	Yes	CBM50	Carbohydrate binding module	--	Yes	Yes	Yes	Yes	Yes
Alt_Locus655v1rpkm237.53_fwd_1_26	1009481|Altal1	1	3e-145	Yes	CBM63	Carbohydrate binding module	--	Yes	No	No	No	Yes
Pyreno_Locus8187v1rpkm8.55_fwd_3_1	586644|Pyrsp1	1	4e-141	Yes	CBM63	Carbohydrate binding module	--	No	No	Yes	No	Yes
Alt_Locus12738v1rpkm0.68_fwd_1_1	983091|Altal1	6	4e-165	Yes	CE01	Carbohydrate esterase	--	Yes	No	No	Yes	No
Alt_Locus2711v1rpkm55.33_fwd_3_2	1020557|Altal1	6	1e-151	Yes	CE01	Carbohydrate esterase	--	Yes	Yes	Yes	No	Yes
Para_Locus14733v1rpkm0.65_fwd_3_1	1155754|Parsp1	1	1e-93	Yes	CE01	Carbohydrate esterase	--	No	Yes	No	No	Yes
Para_Locus5282v1rpkm11.49_fwd_2_3	1165935|Parsp1	2	1e-115	Yes	CE01	Carbohydrate esterase	--	No	Yes	Yes	Yes	Yes
Para_Locus6594v1rpkm6.89_fwd_2_7	1169416|Parsp1	2	5e-107	Yes	CE01	Carbohydrate esterase	--	No	Yes	No	Yes	Yes
Stago_Locus8352v1rpkm4.57_fwd_2_6	375289|Stasp1	3	2e-139	Yes	CE01	Carbohydrate esterase	--	No	No	No	Yes	No
Alt_Locus15529v1rpkm0.23_fwd_3_1	995142|Altal1	1	1e-49	Yes	CE01	Carobxylesterase	--	Yes	No	No	No	Yes
Para_Locus5388v1rpkm11.04_fwd_2_5	1221278|Parsp1	2	0	Yes	CE01	Carobxylesterase	--	No	Yes	No	Yes	Yes
Para_Locus798v1rpkm175.04_fwd_2_1	1087312|Parsp1	35	5e-144	Yes	CE01	Carobxylesterase	--	Yes	Yes	Yes	Yes	Yes
Para_Locus9312v1rpkm2.37_fwd_2_2	1142660|Parsp1	2	6e-62	Yes	CE01	Carobxylesterase	--	No	Yes	No	No	Yes
Para_Locus9508v1rpkm2.20_fwd_2_6	1222595|Parsp1	4	0	Yes	CE01	Carobxylesterase	--	No	Yes	No	No	Yes
Pyreno_Locus13202v1rpkm0.88_fwd_2_1	592899|Pyrsp1	10	0	Yes	CE01	Carobxylesterase	--	No	No	Yes	No	Yes
Pyreno_Locus3967v1rpkm35.01_fwd_1_12	498713|Pyrsp1	5	0	Yes	CE01	Carobxylesterase	--	No	No	Yes	No	Yes
Stago_Locus12073v1rpkm1.05_fwd_2_1	297098|Stasp1	1	0	Yes	CE01	Carobxylesterase	--	No	No	No	Yes	Yes
Stago_Locus9524v1rpkm2.87_fwd_1_6	377480|Stasp1	2	0	Yes	CE01	Carobxylesterase	--	No	No	No	Yes	Yes
Para_Locus10317v1rpkm1.69_fwd_2_1	1161727|Parsp1	9	0	Yes	CE01	Carobxylesterase type b	--	No	Yes	No	No	No
Para_Locus8009v1rpkm3.85_fwd_3_3	1165559|Parsp1	12	0	Yes	CE01	Carobxylesterase type b	--	Yes	Yes	Yes	Yes	Yes
Para_Locus9312v1rpkm2.37_fwd_3_11	1142660|Parsp1	10	2e-63	Yes	CE01	Carobxylesterase type b	--	Yes	Yes	Yes	Yes	Yes
Pyreno_Locus14596v1rpkm0.50_fwd_2_1	629848|Pyrsp1	8	7e-155	Yes	CE01	Carobxylesterase type b	--	No	Yes	Yes	No	Yes
Pyreno_Locus8185v1rpkm8.57_fwd_2_10	172908|Pyrsp1	8	0	Yes	CE01	Carobxylesterase type b	--	No	No	Yes	No	Yes
Para_Locus10044v1rpkm1.83_fwd_1_3	1134562|Parsp1	2	0	Yes	CE01	Cholinesterase (carboxylesterase)	--	No	No	No	No	No
Para_Locus9656v1rpkm2.09_fwd_1_6	1096420|Parsp1	1	0	Yes	CE01	Cholinesterase (carboxylesterase)	--	No	Yes	No	No	Yes
Pyreno_Locus3622v1rpkm39.12_fwd_1_1	514507|Pyrsp1	1	8e-68	Yes	CE01	Cholinesterase (carboxylesterase)	--	No	No	Yes	No	Yes
Pyreno_Locus12268v1rpkm1.31_fwd_2_1	623993|Pyrsp1	1	1e-115	Yes	CE01	Liver carboxylesterase 1	--	Yes	No	No	No	Yes
Alt_Locus12145v2rpkm0.52_fwd_3_1	1051168|Altal1	1	0	Yes	CE01	Para-nitrobenzyl esterase (carboxylesterase type B)	--	Yes	No	No	No	Yes
Alt_Locus14287v3rpkm0.00_PRE_fwd_2_5	1015413|Altal1	1	0	Yes	CE01	Para-nitrobenzyl esterase (carboxylesterase type B)	--	Yes	No	No	No	Yes
Alt_Locus7176v1rpkm10.02_fwd_3_13	1012599|Altal1	4	0	Yes	CE01	Para-nitrobenzyl esterase (carboxylesterase type B)	--	Yes	No	No	No	No
Alt_Locus7209v1rpkm9.88_fwd_3_4	979525|Altal1	3	0	Yes	CE01	Para-nitrobenzyl esterase (carboxylesterase type B)	--	Yes	No	No	No	Yes
Alt_Locus7949v1rpkm7.03_fwd_3_5	1049385|Altal1	1	0	Yes	CE01	Para-nitrobenzyl esterase (carboxylesterase type B)	--	Yes	No	No	No	No
Para_Locus8336v1rpkm3.37_fwd_2_2	1142077|Parsp1	1	0	Yes	CE01	Para-nitrobenzyl esterase (carboxylesterase type B)	--	No	Yes	No	No	No
Pyreno_Locus8476v1rpkm7.58_fwd_3_1	613562|Pyrsp1	6	0	Yes	CE01	Para-nitrobenzyl esterase (carboxylesterase type B)	--	Yes	No	Yes	Yes	No
Stago_Locus8847v1rpkm3.81_fwd_1_9	272022|Stasp1	2	0	Yes	CE01	Para-nitrobenzyl esterase (carboxylesterase type B)	--	No	No	No	Yes	Yes
Alt_Locus3611v1rpkm38.96_fwd_2_13	946544|Altal1	8	1e-138	Yes	CE01/CBM1	Acetylxylan esterase	--	Yes	Yes	Yes	Yes	Yes
Para_Locus9854v1rpkm1.94_fwd_3_15	1188090|Parsp1	1	7e-125	Yes	CE01/CBM1	Acetylxylan esterase	--	No	No	No	No	Yes
Pyreno_Locus814v1rpkm173.97_fwd_2_18	600319|Pyrsp1	1	2e-130	Yes	CE01/CBM1	Acetylxylan esterase	--	No	No	Yes	Yes	Yes
Alt_Locus11624v2rpkm0.71_fwd_2_3	1018605|Altal1	1	5e-174	Yes	CE01/CBM1	Acetylxylan esterase 1	--	Yes	No	No	No	Yes
Alt_Locus5958v1rpkm16.84_fwd_1_10	926085|Altal1	3	0	Yes	CE01/CBM1	Acetylxylan esterase 1	--	Yes	No	No	Yes	Yes
Pyreno_Locus3175v1rpkm45.58_fwd_3_9	644499|Pyrsp1	1	5e-169	Yes	CE01/CBM1	Acetylxylan esterase 1	--	No	No	Yes	No	No
Stago_Locus11488v1rpkm1.30_fwd_3_1	241579|Stasp1	1	4e-173	Yes	CE01/CBM1	Acetylxylan esterase 1	--	No	No	No	No	Yes
Alt_Locus5704v1rpkm18.59_fwd_3_6	545350|Altal1	1	1e-136	Yes	CE03	Carbohydrate esterase	--	Yes	No	No	No	Yes
Para_Locus1652v1rpkm70.52_fwd_3_7	1144977|Parsp1	1	0	Yes	CE03	Carbohydrate esterase	--	No	No	No	No	Yes
Stago_Locus2669v1rpkm28.80_fwd_2_1	113951|Stasp1	3	1e-15	Yes	CE03	Carbohydrate esterase	--	Yes	No	No	Yes	Yes
Stago_Locus2811v1rpkm27.29_fwd_2_14	113951|Stasp1	14	1e-85	Yes	CE03	Carbohydrate esterase	--	Yes	Yes	Yes	Yes	Yes
Alt_Locus10298v1rpkm2.17_fwd_3_6	1026352|Altal1	7	0	Yes	CE04	Carbohydrate esterase	--	Yes	No	Yes	Yes	Yes
Alt_Locus1163v1rpkm136.43_fwd_2_76	1057870|Altal1	16	0	Yes	CE04	Carbohydrate esterase	--	Yes	Yes	Yes	Yes	Yes
Alt_Locus13665v1rpkm0.47_fwd_1_1	1035652|Altal1	1	5e-162	Yes	CE04	Carbohydrate esterase	--	Yes	No	No	No	Yes
Alt_Locus3789v1rpkm36.66_fwd_2_2	1039272|Altal1	4	0	Yes	CE04	Carbohydrate esterase	--	Yes	No	No	No	Yes
Para_Locus6572v1rpkm6.96_fwd_2_2	1162186|Parsp1	7	0	Yes	CE04	Carbohydrate esterase	--	Yes	Yes	No	Yes	Yes
Pyreno_Locus3488v1rpkm41.11_fwd_1_34	70027|Pyrsp1	13	0	Yes	CE04	Carbohydrate esterase	--	No	Yes	Yes	Yes	Yes
Pyreno_Locus378v1rpkm363.94_fwd_3_28	289189|Pyrsp1	10	0	Yes	CE04	Carbohydrate esterase	--	Yes	Yes	Yes	Yes	Yes
Pyreno_Locus9708v1rpkm4.34_fwd_1_16	135756|Pyrsp1	1	0	Yes	CE04	Carbohydrate esterase	--	No	No	Yes	No	Yes
Stago_Locus3276v1rpkm23.29_fwd_3_8	93377|Stasp1	4	0	Yes	CE04	Carbohydrate esterase	--	Yes	Yes	Yes	Yes	Yes
Stago_Locus4216v1rpkm17.41_fwd_2_31	18557|Stasp1	3	0	Yes	CE04	Carbohydrate esterase	--	No	No	Yes	Yes	Yes
Alt_Locus15601v1rpkm0.22_fwd_1_3	404279|Altal1	1	4e-10	Yes	CE04	Polysaccharide deacetylase	--	Yes	No	No	No	No
Alt_Locus4654v1rpkm27.01_fwd_1_4	972450|Altal1	2	0	Yes	CE04	Polysaccharide deacetylase	--	Yes	No	No	No	No
Para_Locus2589v1rpkm37.81_fwd_2_2	1160720|Parsp1	7	0	Yes	CE04	Polysaccharide deacetylase	--	No	Yes	No	No	Yes
Stago_Locus9285v1rpkm3.20_fwd_1_5	297326|Stasp1	1	0	Yes	CE04	Polysaccharide deacetylase	--	No	No	No	Yes	No
Alt_Locus1285v1rpkm122.00_fwd_1_2	1026430|Altal1	7	5e-164	Yes	CE05	Carbohydrate esterase	--	Yes	Yes	Yes	No	Yes
Alt_Locus13918v1rpkm0.43_fwd_1_1	945875|Altal1	1	5e-19	Yes	CE05	Carbohydrate esterase	--	Yes	Yes	No	Yes	Yes
Alt_Locus552v1rpkm289.44_fwd_3_24	945875|Altal1	11	6e-170	Yes	CE05	Carbohydrate esterase	--	Yes	Yes	Yes	Yes	Yes
Alt_Locus9510v1rpkm3.21_fwd_2_13	938408|Altal1	3	7e-178	Yes	CE05	Carbohydrate esterase	--	Yes	Yes	Yes	Yes	Yes
Para_Locus720v1rpkm199.97_fwd_1_4	755332|Parsp1	5	5e-104	Yes	CE05	Carbohydrate esterase	--	Yes	Yes	Yes	Yes	Yes
Para_Locus8667v1rpkm2.98_fwd_3_4	1144467|Parsp1	1	9e-54	Yes	CE05	Carbohydrate esterase	--	No	Yes	No	Yes	Yes
Pyreno_Locus1545v1rpkm94.61_fwd_1_3	496913|Pyrsp1	1	8e-172	Yes	CE05	Carbohydrate esterase	--	No	No	Yes	No	Yes
Pyreno_Locus1965v1rpkm74.84_fwd_2_2	531132|Pyrsp1	6	5e-142	Yes	CE05	Carbohydrate esterase	--	No	No	Yes	No	Yes
Pyreno_Locus457v1rpkm309.36_fwd_3_6	618657|Pyrsp1	13	5e-145	Yes	CE05	Carbohydrate esterase	--	Yes	Yes	Yes	Yes	Yes
Stago_Locus1025v1rpkm76.44_fwd_2_2	274666|Stasp1	1	2e-116	Yes	CE05	Carbohydrate esterase	--	No	No	No	Yes	Yes
Stago_Locus2498v1rpkm30.78_fwd_3_5	287383|Stasp1	13	6e-156	Yes	CE05	Carbohydrate esterase	--	Yes	Yes	Yes	Yes	Yes
Stago_Locus4701v1rpkm15.04_fwd_1_1	288851|Stasp1	2	8e-103	Yes	CE05	Carbohydrate esterase	--	No	No	No	Yes	Yes
Stago_Locus7057v1rpkm7.22_fwd_2_50	216525|Stasp1	1	4e-162	Yes	CE05	Carbohydrate esterase	--	No	Yes	No	No	Yes
Alt_Locus10386v1rpkm2.06_fwd_1_9	409239|Altal1	1	1e-135	Yes	CE05	Cutinase	--	Yes	No	No	No	Yes
Alt_Locus9706v1rpkm2.91_fwd_3_42	928639|Altal1	1	2e-129	Yes	CE05	Cutinase	--	Yes	No	No	No	Yes
Para_Locus1398v1rpkm86.80_fwd_2_16	1050943|Parsp1	1	4e-51	Yes	CE05	Cutinase	--	No	Yes	No	No	No
Para_Locus9540v1rpkm2.16_fwd_1_1	1149577|Parsp1	1	1e-81	Yes	CE05	Cutinase	--	No	Yes	No	No	Yes
Alt_Locus8418v1rpkm5.59_fwd_2_19	950584|Altal1	1	3e-105	Yes	CE05	Cutinase 1	--	Yes	Yes	No	Yes	Yes
Alt_Locus12308v1rpkm0.81_fwd_1_12	1011560|Altal1	3	0	Yes	CE08	Carbohydrate esterase	--	Yes	No	No	No	Yes
Alt_Locus12016v1rpkm0.92_fwd_3_6	1025602|Altal1	10	9e-156	Yes	CE08	Pectinesterase	--	Yes	No	Yes	Yes	Yes
Alt_Locus2978v1rpkm49.30_fwd_2_6	1006107|Altal1	4	5e-179	Yes	CE08	Pectinesterase	--	Yes	Yes	Yes	Yes	Yes
Para_Locus5058v1rpkm12.58_fwd_1_1	965437|Parsp1	1	0	Yes	CE08	Pectinesterase	--	No	Yes	No	No	Yes
Alt_Locus5466v2rpkm7.42_fwd_2_9	430572|Altal1	2	0	Yes	CE16	Carbohydrate esterase	--	Yes	No	No	No	Yes
Pyreno_Locus8402v1rpkm7.83_fwd_1_8	505925|Pyrsp1	1	4e-169	Yes	CE16	Carbohydrate esterase	--	No	No	Yes	No	Yes
Alt_Locus3845v1rpkm35.88_fwd_3_4	1098918|Altal1	1	0	Yes	GH unknown	Glycoside hydrolase	--	No	Yes	No	Yes	Yes
Para_Locus12870v1rpkm0.92_fwd_2_1	1152513|Parsp1	2	0	Yes	GH unknown	Glycoside hydrolase	--	No	Yes	No	No	No
Para_Locus17754v1rpkm0.30_fwd_3_1	1158411|Parsp1	2	5e-21	Yes	GH unknown	Glycoside hydrolase	--	No	Yes	No	Yes	Yes
Para_Locus5591v1rpkm10.23_fwd_1_1	1143214|Parsp1	3	1e-128	Yes	GH unknown	Glycoside hydrolase	--	No	Yes	No	No	Yes
Para_Locus7811v1rpkm4.17_fwd_2_7	1263455|Parsp1	6	0	Yes	GH unknown	Glycoside hydrolase	--	No	Yes	No	No	No
Pyreno_Locus7249v1rpkm12.28_fwd_3_8	590384|Pyrsp1	10	0	Yes	GH unknown	Glycoside hydrolase	--	No	No	Yes	Yes	Yes
Stago_Locus2128v2rpkm3.77_fwd_1_1	306245|Stasp1	1	5e-68	Yes	GH unknown	Glycoside hydrolase	--	No	No	No	Yes	Yes
Stago_Locus4740v1rpkm14.86_fwd_3_2	276846|Stasp1	6	0	Yes	GH unknown	Glycoside hydrolase	--	No	No	No	Yes	Yes
Stago_Locus8429v2rpkm2.08_fwd_3_1	306245|Stasp1	4	0	Yes	GH unknown	Glycoside hydrolase	--	No	No	No	Yes	Yes
Alt_Locus2210v1rpkm69.61_fwd_3_4	1025043|Altal1	3	0	Yes	GH001	Beta-glucosidase	--	Yes	Yes	Yes	Yes	No
Para_Locus10443v1rpkm1.62_fwd_3_7	1087774|Parsp1	22	0	Yes	GH001	Beta-glucosidase	--	Yes	Yes	Yes	Yes	Yes
Para_Locus3650v3rpkm2.47_fwd_3_4	1259202|Parsp1	6	0	Yes	GH001	Beta-glucosidase	--	Yes	Yes	Yes	Yes	No
Para_Locus4641v1rpkm14.81_fwd_1_1	1204596|Parsp1	2	0	Yes	GH001	Beta-glucosidase	--	Yes	Yes	No	No	No
Para_Locus6723v1rpkm6.57_fwd_3_51	866541|Parsp1	4	0	Yes	GH001	Beta-glucosidase	--	No	Yes	Yes	No	Yes
Para_Locus8493v1rpkm3.20_fwd_1_1	1192339|Parsp1	12	0	Yes	GH001	Beta-glucosidase	--	Yes	Yes	Yes	Yes	Yes
Pyreno_Locus419v1rpkm336.97_fwd_1_24	495494|Pyrsp1	7	0	Yes	GH001	Beta-glucosidase	--	No	No	Yes	No	Yes
Pyreno_Locus825v1rpkm170.64_fwd_3_2	584993|Pyrsp1	2	0	Yes	GH001	Beta-glucosidase	--	No	No	Yes	Yes	Yes
Stago_Locus1262v1rpkm61.73_fwd_2_7	327069|Stasp1	12	0	Yes	GH001	Beta-glucosidase	--	Yes	Yes	Yes	Yes	Yes
Stago_Locus1445v2rpkm4.40_PRE_fwd_3_4	295926|Stasp1	2	0	Yes	GH001	Beta-glucosidase	--	Yes	Yes	Yes	Yes	No
Stago_Locus2127v1rpkm36.38_fwd_3_2	294511|Stasp1	5	0	Yes	GH001	Beta-glucosidase	--	Yes	No	Yes	Yes	Yes
Alt_Locus4789v1rpkm25.84_fwd_1_5	1018301|Altal1	19	0	Yes	GH001	Beta-glucosidase 2	--	Yes	Yes	Yes	Yes	Yes
Stago_Locus5225v1rpkm12.77_fwd_1_1	266414|Stasp1	2	0	Yes	GH001	Beta-glucosidase 2	--	No	No	No	Yes	No
Para_Locus3650v11rpkm0.00_PRE_fwd_2_2	1259202|Parsp1	7	5e-93	Yes	GH001	Glycoside hydrolase	--	Yes	Yes	No	Yes	No
Para_Locus8973v1rpkm2.67_fwd_3_3	1262629|Parsp1	1	0	Yes	GH001	Glycoside hydrolase	--	No	No	No	No	Yes
Pyreno_Locus8520v1rpkm7.44_fwd_3_3	242139|Pyrsp1	2	0	Yes	GH001	Glycoside hydrolase	--	Yes	Yes	Yes	Yes	Yes
Pyreno_Locus4477v1rpkm29.75_fwd_2_2	552198|Pyrsp1	1	0	Yes	GH001	Protein kinase C substrate (glucosidase 1)	--	No	No	Yes	No	Yes
Pyreno_Locus12463v1rpkm1.21_fwd_3_36	521608|Pyrsp1	1	0	Yes	GH002	Beta-mannosidase	--	No	No	Yes	No	No
Stago_Locus8793v1rpkm3.88_fwd_2_4	242491|Stasp1	2	0	Yes	GH002	Beta-mannosidase	--	No	No	No	Yes	No
Stago_Locus5684v1rpkm11.20_fwd_2_10	290493|Stasp1	19	0	Yes	GH002	Exo-beta-D-glucosaminidase	--	No	Yes	Yes	Yes	Yes
Alt_Locus5600v1rpkm19.38_fwd_1_6	1020447|Altal1	1	0	Yes	GH002	Glycoside hydrolase	--	Yes	No	No	No	No
Para_Locus9627v2rpkm1.24_fwd_3_5	1212283|Parsp1	1	0	Yes	GH002	Glycoside hydrolase	--	No	No	No	No	No
Pyreno_Locus3171v1rpkm45.64_fwd_2_55	519408|Pyrsp1	1	0	Yes	GH002	Glycoside hydrolase	--	No	No	No	No	Yes
Stago_Locus785v1rpkm98.61_fwd_3_10	346785|Stasp1	5	0	Yes	GH002	Glycoside hydrolase	--	No	No	Yes	Yes	Yes
Alt_Locus9879v1rpkm2.67_fwd_1_2	952110|Altal1	28	0	Yes	GH003	Beta glucosidase homolog	--	Yes	Yes	Yes	Yes	Yes
Alt_Locus16059v1rpkm0.17_fwd_3_1	1027247|Altal1	1	2e-10	Yes	GH003	Glycoside hydrolase	--	Yes	No	No	No	Yes
Alt_Locus3689v1rpkm38.08_fwd_2_48	1027247|Altal1	4	0	Yes	GH003	Glycoside hydrolase	--	Yes	No	No	No	Yes
Alt_Locus6900v1rpkm11.39_fwd_1_7	867925|Altal1	9	0	Yes	GH003	Glycoside hydrolase	--	Yes	No	No	No	No
Alt_Locus7901v1rpkm7.17_fwd_3_40	284524|Altal1	2	0	Yes	GH003	Glycoside hydrolase	--	Yes	No	No	No	No
Alt_Locus8826v1rpkm4.55_fwd_2_4	450050|Altal1	2	0	Yes	GH003	Glycoside hydrolase	--	Yes	No	No	No	Yes
Para_Locus11359v1rpkm1.29_fwd_3_1	1262846|Parsp1	4	0	Yes	GH003	Glycoside hydrolase	--	No	Yes	No	No	Yes
Pyreno_Locus419v1rpkm336.97_fwd_3_9	495494|Pyrsp1	1	0	Yes	GH003	Glycoside hydrolase	--	No	Yes	Yes	No	Yes
Pyreno_Locus4227v1rpkm32.02_fwd_3_1	585132|Pyrsp1	2	0	Yes	GH003	Glycoside hydrolase	--	No	No	Yes	No	No
Stago_Locus11961v1rpkm1.09_fwd_2_6	298568|Stasp1	3	0	Yes	GH003	Periplasmic beta-glucosidase	--	No	No	No	Yes	No
Alt_Locus4358v4rpkm2.37_PRE_fwd_2_22	928746|Altal1	1	0	Yes	GH005	Beta-1,3-mannanase	--	Yes	No	No	No	Yes
Stago_Locus6433v1rpkm8.87_fwd_3_1	265794|Stasp1	9	0	Yes	GH005	Beta-1,3-mannanase	--	No	Yes	Yes	Yes	Yes
Alt_Locus12047v1rpkm0.91_fwd_1_7	545007|Altal1	3	0	Yes	GH005	Endoglucanase	--	Yes	No	No	Yes	No
Para_Locus8730v1rpkm2.91_fwd_2_1	1258467|Parsp1	2	8e-167	Yes	GH005	Endoglucanase (Endo-1,4-beta-glucanase) (Cellulase)	--	No	Yes	No	No	Yes
Pyreno_Locus5702v1rpkm20.41_fwd_1_5	545007|Pyrsp1	1	0	Yes	GH005	Endoglucanase (Endo-1,4-beta-glucanase) (Cellulase)	--	No	No	Yes	Yes	Yes
Stago_Locus11443v1rpkm1.32_fwd_1_7	283450|Stasp1	1	0	Yes	GH005	Endoglucanase (Endo-1,4-beta-glucanase) (Cellulase)	--	No	No	No	Yes	Yes
Alt_Locus13822v1rpkm0.45_fwd_3_2	1020140|Altal1	5	0	Yes	GH005	Glucan 1,3-beta-glucosidase	--	Yes	Yes	Yes	Yes	Yes
Alt_Locus492v1rpkm325.21_fwd_1_3	1019072|Altal1	19	8e-171	Yes	GH005	Glucan 1,3-beta-glucosidase	--	Yes	Yes	Yes	No	Yes
Alt_Locus6611v3rpkm3.42_fwd_2_22	1064369|Altal1	19	0	Yes	GH005	Glucan 1,3-beta-glucosidase	--	Yes	Yes	Yes	Yes	Yes
Alt_Locus7100v1rpkm10.40_fwd_1_7	598231|Altal1	27	0	Yes	GH005	Glucan 1,3-beta-glucosidase	--	Yes	Yes	Yes	Yes	Yes
Para_Locus152v1rpkm962.37_fwd_3_33	1076891|Parsp1	5	2e-151	Yes	GH005	Glucan 1,3-beta-glucosidase	--	Yes	Yes	Yes	No	Yes
Para_Locus22723v1rpkm0.00_fwd_1_1	1220467|Parsp1	2	4e-21	Yes	GH005	Glucan 1,3-beta-glucosidase	--	No	Yes	No	Yes	Yes
Para_Locus24287v1rpkm0.00_fwd_3_1	1220467|Parsp1	3	9e-26	Yes	GH005	Glucan 1,3-beta-glucosidase	--	No	Yes	No	No	Yes
Para_Locus5440v1rpkm10.84_fwd_1_6	719928|Parsp1	11	0	Yes	GH005	Glucan 1,3-beta-glucosidase	--	Yes	Yes	Yes	No	Yes
Para_Locus8749v1rpkm2.89_fwd_1_19	1220467|Parsp1	6	6e-71	Yes	GH005	Glucan 1,3-beta-glucosidase	--	Yes	Yes	Yes	Yes	Yes
Para_Locus8749v1rpkm2.89_fwd_3_14	1220467|Parsp1	11	1e-141	Yes	GH005	Glucan 1,3-beta-glucosidase	--	No	Yes	Yes	Yes	Yes
Pyreno_Locus11217v1rpkm2.14_fwd_1_3	591723|Pyrsp1	3	9e-14	Yes	GH005	Glucan 1,3-beta-glucosidase	--	No	No	Yes	No	Yes
Pyreno_Locus11217v1rpkm2.14_fwd_2_1	591723|Pyrsp1	4	4e-14	Yes	GH005	Glucan 1,3-beta-glucosidase	--	Yes	Yes	Yes	Yes	Yes
Pyreno_Locus223v1rpkm546.52_fwd_2_7	591723|Pyrsp1	41	0	Yes	GH005	Glucan 1,3-beta-glucosidase	--	Yes	Yes	Yes	Yes	Yes
Pyreno_Locus2496v1rpkm59.40_fwd_2_8	203069|Pyrsp1	5	0	Yes	GH005	Glucan 1,3-beta-glucosidase	--	No	No	Yes	No	Yes
Pyreno_Locus3202v1rpkm45.10_fwd_2_1	539019|Pyrsp1	9	1e-175	Yes	GH005	Glucan 1,3-beta-glucosidase	--	Yes	Yes	Yes	Yes	Yes
Pyreno_Locus6116v1rpkm17.97_fwd_1_4	581665|Pyrsp1	1	0	Yes	GH005	Glucan 1,3-beta-glucosidase	--	No	No	Yes	No	Yes
Stago_Locus3957v1rpkm18.79_fwd_3_4	48098|Stasp1	19	0	Yes	GH005	Glucan 1,3-beta-glucosidase	--	Yes	Yes	Yes	Yes	Yes
Stago_Locus8357v2rpkm3.77_fwd_3_1	87487|Stasp1	1	0	Yes	GH005	Glucan 1,3-beta-glucosidase	--	No	No	No	Yes	Yes
Para_Locus7555v1rpkm4.65_fwd_3_2	1260703|Parsp1	8	2e-145	Yes	GH005	Glucan endo-1,6-beta-glucosidase B	--	No	Yes	Yes	Yes	Yes
Alt_Locus13016v1rpkm0.61_fwd_1_10	997312|Altal1	1	0	Yes	GH005	Glycoside hydrolase	--	No	No	No	Yes	Yes
Alt_Locus5489v1rpkm20.17_fwd_2_24	947017|Altal1	2	0	Yes	GH005	Glycoside hydrolase	--	Yes	No	No	No	Yes
Para_Locus11634v1rpkm1.20_fwd_3_5	495773|Parsp1	10	2e-146	Yes	GH005	Glycoside hydrolase	--	Yes	Yes	Yes	Yes	Yes
Para_Locus3333v1rpkm26.07_fwd_2_3	1103239|Parsp1	1	0	Yes	GH005	Glycoside hydrolase	--	No	Yes	No	No	No
Para_Locus4704v1rpkm14.40_fwd_1_5	1218812|Parsp1	3	4e-18	Yes	GH005	Glycoside hydrolase	--	Yes	Yes	No	No	Yes
Para_Locus6266v1rpkm7.84_fwd_2_4	1093196|Parsp1	2	0	Yes	GH005	Glycoside hydrolase	--	No	Yes	No	No	No
Para_Locus816v1rpkm172.13_fwd_1_16	1218812|Parsp1	1	6e-103	Yes	GH005	Glycoside hydrolase	--	No	Yes	No	No	Yes
Pyreno_Locus1024v1rpkm141.83_fwd_1_19	400607|Pyrsp1	1	4e-156	Yes	GH005	Glycoside hydrolase	--	No	No	Yes	No	Yes
Pyreno_Locus14263v1rpkm0.56_fwd_2_11	646907|Pyrsp1	8	0	Yes	GH005	Glycoside hydrolase	--	No	No	Yes	No	Yes
Pyreno_Locus3205v2rpkm3.63_PRE_fwd_3_40	594106|Pyrsp1	3	0	Yes	GH005	Glycoside hydrolase	--	Yes	No	Yes	Yes	No
Stago_Locus5525v1rpkm11.70_fwd_3_5	337926|Stasp1	6	0	Yes	GH005	Glycoside hydrolase	--	No	No	No	Yes	Yes
Stago_Locus8279v1rpkm4.69_fwd_3_17	350365|Stasp1	2	0	Yes	GH005	Glycoside hydrolase	--	No	No	No	Yes	No
Alt_Locus7877v1rpkm7.28_fwd_1_11	927528|Altal1	1	0	Yes	GH005	Mannan endo-1,4-beta-mannosidase	--	No	No	No	No	Yes
Para_Locus816v1rpkm172.13_fwd_2_19	1218812|Parsp1	1	6e-77	Yes	GH005	Mannan endo-1,4-beta-mannosidase	--	Yes	Yes	No	Yes	Yes
Pyreno_Locus1024v2rpkm13.83_PRE_fwd_2_4	400607|Pyrsp1	2	0	Yes	GH005	Mannan endo-1,4-beta-mannosidase	--	No	Yes	No	No	Yes
Pyreno_Locus1322v2rpkm23.92_fwd_2_4	589478|Pyrsp1	8	0	Yes	GH005	Mannan endo-1,4-beta-mannosidase	--	No	No	Yes	No	Yes
Stago_Locus471v1rpkm157.05_fwd_2_1	293499|Stasp1	4	0	Yes	GH005	Mannan endo-1,4-beta-mannosidase	--	Yes	No	No	Yes	No
Alt_Locus10269v1rpkm2.21_fwd_3_9	556163|Altal1	8	0	Yes	GH006	Cellobiohydrolase II	--	Yes	Yes	Yes	Yes	Yes
Para_Locus10201v1rpkm1.75_fwd_2_9	1213312|Parsp1	1	0	Yes	GH006	Cellobiohydrolase II	--	No	Yes	No	No	Yes
Pyreno_Locus725v1rpkm200.43_fwd_3_26	421551|Pyrsp1	4	0	Yes	GH006	Cellobiohydrolase II	--	Yes	Yes	Yes	Yes	Yes
Pyreno_Locus7523v1rpkm11.12_fwd_2_21	602592|Pyrsp1	5	0	Yes	GH006	Exoglucanase 3	--	No	No	Yes	No	Yes
Alt_Locus7167v2rpkm7.56_fwd_3_15	1013983|Altal1	4	0	Yes	GH006	Exoglucanase 6A	--	Yes	No	Yes	Yes	Yes
Stago_Locus13945v1rpkm0.54_fwd_3_1	272926|Stasp1	1	9e-109	Yes	GH006	Glycoside hydrolase	--	Yes	No	No	No	Yes
Para_Locus10518v1rpkm1.59_fwd_3_1	1155558|Parsp1	11	4e-178	Yes	GH007	Cellobiohydrolase II	--	No	Yes	Yes	Yes	Yes
Alt_Locus12255v2rpkm0.37_fwd_3_8	991870|Altal1	11	7e-112	Yes	GH007	Endoglucanase 1	--	Yes	Yes	Yes	Yes	Yes
Alt_Locus8990v1rpkm4.21_fwd_1_11	950076|Altal1	17	0	Yes	GH007	Exoglucanase	--	Yes	Yes	No	Yes	No
Alt_Locus11936v1rpkm0.94_fwd_3_16	936302|Altal1	1	2e-53	Yes	GH007	Exoglucanase 1	--	Yes	Yes	No	Yes	Yes
Alt_Locus936v3rpkm0.00_PRE_fwd_1_1	936302|Altal1	21	0	Yes	GH007	Exoglucanase 1	--	Yes	Yes	Yes	Yes	Yes
Alt_Locus12255v2rpkm0.37_fwd_2_3	991870|Altal1	9	4e-113	Yes	GH007	Glycoside hydrolase	--	Yes	No	Yes	No	Yes
Alt_Locus862v1rpkm185.09_fwd_2_18	931907|Altal1	18	0	Yes	GH007	Glycoside hydrolase	--	Yes	Yes	Yes	Yes	Yes
Pyreno_Locus5647v2rpkm0.00_PRE_fwd_1_12	525027|Pyrsp1	4	9e-112	Yes	GH007	Glycoside hydrolase	--	No	No	Yes	No	Yes
Pyreno_Locus5647v2rpkm0.00_PRE_fwd_2_4	525027|Pyrsp1	2	9e-107	Yes	GH007	Glycoside hydrolase	--	No	No	Yes	No	Yes
Pyreno_Locus802v1rpkm177.57_fwd_2_18	597737|Pyrsp1	2	0	Yes	GH007	Glycoside hydrolase	--	Yes	No	Yes	No	Yes
Alt_Locus3786v1rpkm36.74_fwd_1_5	927029|Altal1	11	2e-98	Yes	GH010	Endo-1,4-beta xylanase	--	Yes	No	Yes	No	No
Alt_Locus6050v1rpkm16.24_fwd_2_7	1036882|Altal1	2	4e-164	Yes	GH010	Endo-1,4-beta xylanase	--	Yes	No	No	No	Yes
Alt_Locus8003v1rpkm6.80_fwd_3_10	1061628|Altal1	12	3e-146	Yes	GH010	Endo-1,4-beta xylanase	--	Yes	Yes	Yes	Yes	Yes
Para_Locus814v1rpkm172.72_fwd_1_6	1170764|Parsp1	3	3e-106	Yes	GH010	Endo-1,4-beta xylanase	--	Yes	Yes	No	Yes	No
Para_Locus9335v1rpkm2.34_fwd_1_5	1155529|Parsp1	3	5e-172	Yes	GH010	Endo-1,4-beta xylanase	--	No	Yes	No	No	Yes
Pyreno_Locus11215v1rpkm2.14_fwd_2_2	590430|Pyrsp1	3	5e-17	Yes	GH010	Endo-1,4-beta xylanase	--	Yes	Yes	Yes	No	Yes
Pyreno_Locus1498v1rpkm97.77_fwd_1_2	590430|Pyrsp1	1	0	Yes	GH010	Endo-1,4-beta xylanase	--	Yes	No	No	No	Yes
Pyreno_Locus1837v1rpkm80.00_fwd_2_15	501296|Pyrsp1	1	7e-135	Yes	GH010	Endo-1,4-beta xylanase	--	Yes	No	No	No	Yes
Pyreno_Locus3587v1rpkm39.59_fwd_2_12	595008|Pyrsp1	4	0	Yes	GH010	Endo-1,4-beta xylanase	--	No	No	Yes	No	Yes
Alt_Locus867v1rpkm183.32_fwd_2_5	800618|Altal1	8	0	Yes	GH010	Endoxylanase	--	Yes	Yes	No	Yes	Yes
Stago_Locus6799v1rpkm7.92_fwd_2_14	305302|Stasp1	2	0	Yes	GH010	Endoxylanase	--	Yes	No	No	No	Yes
Alt_Locus8721v1rpkm4.82_fwd_3_11	1025869|Altal1	17	0	Yes	GH010	Glycoside hydrolase	--	Yes	Yes	Yes	Yes	Yes
Pyreno_Locus4540v1rpkm29.25_fwd_2_1	585203|Pyrsp1	1	0	Yes	GH010	Glycoside hydrolase	--	Yes	No	No	No	Yes
Stago_Locus9890v1rpkm2.47_fwd_3_1	298821|Stasp1	4	2e-178	Yes	GH010	Glycoside hydrolase	--	No	No	No	Yes	Yes
Stago_Locus6948v1rpkm7.52_fwd_3_14	38002|Stasp1	1	0	Yes	GH010	Xylanase 1	--	Yes	No	No	No	Yes
Para_Locus8570v1rpkm3.11_fwd_3_5	1164582|Parsp1	3	0	Yes	GH010	XYN-L1, endo-1,4-beta-xylanase	--	No	Yes	No	No	Yes
Alt_Locus3066v1rpkm47.68_fwd_3_30	1032606|Altal1	2	2e-132	Yes	GH012	Glycoside hydrolase	--	Yes	No	No	No	Yes
Para_Locus9976v1rpkm1.87_fwd_3_7	1264099|Parsp1	2	9e-136	Yes	GH012	Xyloglucan-specific endo-beta-1,4-glucanase A, cellulase	--	No	Yes	No	No	Yes
Alt_Locus6205v1rpkm15.27_fwd_2_12	1033470|Altal1	11	0	Yes	GH013	Alpha-amylase	--	Yes	Yes	Yes	Yes	Yes
Para_Locus17626v1rpkm0.32_fwd_3_18	1221200|Parsp1	30	0	Yes	GH013	Alpha-amylase	--	Yes	Yes	Yes	Yes	Yes
Pyreno_Locus6688v1rpkm15.04_fwd_2_8	123345|Pyrsp1	45	0	Yes	GH013	Alpha-amylase	--	Yes	Yes	Yes	Yes	Yes
Pyreno_Locus7616v1rpkm10.64_fwd_1_2	548231|Pyrsp1	1	0	Yes	GH013	Alpha-amylase	--	No	No	Yes	No	Yes
Stago_Locus8987v1rpkm3.61_fwd_1_10	217423|Stasp1	7	0	Yes	GH013	Alpha-amylase	--	Yes	Yes	Yes	Yes	Yes
Alt_Locus8948v3rpkm0.07_PRE_fwd_3_1	1018792|Altal1	2	0	Yes	GH013	Endo-beta-1,6-galactanase	--	Yes	No	No	No	No
Para_Locus7487v3rpkm0.00_PRE_fwd_3_1	1147034|Parsp1	1	3e-37	Yes	GH013	Endo-exoxylanase	--	Yes	No	No	No	Yes
Pyreno_Locus7945v1rpkm9.41_fwd_2_5	558697|Pyrsp1	1	0	Yes	GH013	Glycoside hydrolase	--	No	No	No	Yes	No
Stago_Locus6865v1rpkm7.76_fwd_1_7	344931|Stasp1	4	0	Yes	GH013	Glycoside hydrolase	--	No	No	No	Yes	No
Alt_Locus5575v1rpkm19.53_fwd_2_68	199019|Altal1	13	0	Yes	GH013	Six-hairpin glycosidase	--	Yes	No	Yes	Yes	Yes
Alt_Locus7081v1rpkm10.49_fwd_1_8	510940|Altal1	1	0	Yes	GH013	Six-hairpin glycosidase	--	Yes	No	No	No	No
Para_Locus5948v1rpkm8.92_fwd_2_6	1131530|Parsp1	18	1e-127	Yes	GH013	Six-hairpin glycosidase	--	Yes	Yes	Yes	Yes	No
Alt_Locus5126v1rpkm22.78_fwd_3_26	867889|Altal1	1	0	Yes	GH013/CBM20	Glycine-rich RNA-binding protein	--	Yes	No	No	No	No
Alt_Locus13810v1rpkm0.45_fwd_1_1	1054720|Altal1	1	0	Yes	GH013/CBM20	Glycogen debranching enzyme	--	Yes	No	No	No	Yes
Para_Locus11437v1rpkm1.26_fwd_2_1	1134195|Parsp1	4	7e-146	Yes	GH013/CBM20	Glycogen debranching enzyme	--	No	Yes	No	No	Yes
Para_Locus13464v1rpkm0.82_fwd_2_1	1134195|Parsp1	2	1e-71	Yes	GH013/CBM20	Glycogen debranching enzyme	--	No	Yes	No	No	Yes
Para_Locus6651v1rpkm6.74_fwd_2_2	1155043|Parsp1	1	0	Yes	GH013/CBM20	Glycogen debranching enzyme	--	No	Yes	No	No	No
Stago_Locus6993v1rpkm7.38_fwd_1_3	294810|Stasp1	20	0	Yes	GH013/CBM20	Glycogen debranching enzyme	--	Yes	Yes	Yes	Yes	Yes
Stago_Locus8666v1rpkm4.10_fwd_1_2	331025|Stasp1	2	0	Yes	GH013/CBM20	Glycogen debranching enzyme	--	No	No	No	Yes	No
Alt_Locus5836v1rpkm17.68_fwd_3_2	279631|Altal1	3	0	Yes	GH013/CBM20	Starch binding protein	--	Yes	Yes	Yes	Yes	Yes
Pyreno_Locus10473v1rpkm3.06_fwd_1_6	515365|Pyrsp1	15	0	Yes	GH013/CBM20	Starch binding protein	--	Yes	Yes	Yes	Yes	No
Alt_Locus3581v1rpkm39.34_fwd_2_3	1090384|Altal1	2	0	Yes	GH013/GH027	Alpha-galactosidase	--	Yes	No	No	No	No
Para_Locus6009v1rpkm8.72_fwd_2_2	1163091|Parsp1	5	0	Yes	GH013/GH027	Alpha-galactosidase	--	No	Yes	No	Yes	No
Para_Locus6438v1rpkm7.30_fwd_1_5	1127356|Parsp1	3	0	Yes	GH013/GH027	Alpha-galactosidase	--	No	Yes	No	Yes	Yes
Pyreno_Locus1824v1rpkm80.64_fwd_3_1	674839|Pyrsp1	6	0	Yes	GH013/GH027	Alpha-galactosidase	--	No	No	Yes	No	No
Stago_Locus1619v1rpkm47.10_fwd_3_7	348212|Stasp1	5	0	Yes	GH013/GH027	Alpha-galactosidase	--	Yes	Yes	Yes	Yes	Yes
Stago_Locus2749v1rpkm27.87_fwd_2_4	211687|Stasp1	14	0	Yes	GH013/GH027	Alpha-galactosidase	--	No	No	Yes	Yes	No
Para_Locus11061v1rpkm1.39_fwd_2_7	1093034|Parsp1	20	0	Yes	GH015	GH15 1,4-alpha-D-glucan glucohydrolase	--	Yes	Yes	Yes	Yes	Yes
Para_Locus13308v1rpkm0.85_fwd_2_6	1131561|Parsp1	9	9e-106	Yes	GH015	GH15 1,4-alpha-D-glucan glucohydrolase	--	Yes	Yes	Yes	Yes	Yes
Para_Locus14165v1rpkm0.72_fwd_3_1	1131561|Parsp1	5	7e-166	Yes	GH015	GH15 1,4-alpha-D-glucan glucohydrolase	--	Yes	Yes	Yes	Yes	Yes
Para_Locus5588v1rpkm10.24_fwd_1_3	1193476|Parsp1	1	0	Yes	GH015	GH15 1,4-alpha-D-glucan glucohydrolase	--	No	Yes	No	No	Yes
Stago_Locus2529v1rpkm30.40_fwd_1_2	271508|Stasp1	8	0	Yes	GH015	GH15 1,4-alpha-D-glucan glucohydrolase	--	No	No	No	Yes	Yes
Stago_Locus6823v1rpkm7.87_fwd_2_2	304709|Stasp1	8	0	Yes	GH015	GH15 1,4-alpha-D-glucan glucohydrolase	--	Yes	Yes	Yes	Yes	Yes
Stago_Locus1151v1rpkm68.08_fwd_1_2	254638|Stasp1	8	0	Yes	GH016	Cell wall glucanase	--	No	No	No	Yes	Yes
Alt_Locus722v1rpkm215.01_fwd_1_7	271061|Altal1	1	0	Yes	GH016	Cell wall glucanase Utr2	--	Yes	No	No	No	Yes
Pyreno_Locus475v1rpkm297.88_fwd_3_3	33381|Pyrsp1	8	0	Yes	GH016	Cell wall glucanase Utr2	--	Yes	No	Yes	Yes	Yes
Stago_Locus340v1rpkm200.52_fwd_2_4	330253|Stasp1	1	0	Yes	GH016	Cell wall glucanase Utr2	--	No	No	No	Yes	Yes
Pyreno_Locus6978v2rpkm12.48_fwd_3_28	612478|Pyrsp1	1	1e-102	Yes	GH016	Endo-1,3(4)-beta-glucanase	--	No	No	Yes	No	Yes
Pyreno_Locus1835v1rpkm80.02_fwd_1_5	616049|Pyrsp1	21	0	Yes	GH016	Extracellular cell wall glucanase Crf1	--	Yes	Yes	Yes	Yes	Yes
Stago_Locus845v1rpkm90.73_fwd_1_3	356098|Stasp1	21	0	Yes	GH016	Extracellular cell wall glucanase Crf1	--	Yes	Yes	Yes	Yes	Yes
Alt_Locus1500v1rpkm103.59_fwd_3_3	981151|Altal1	8	0	Yes	GH016	Glycoside hydrolase	--	Yes	Yes	Yes	Yes	No
Alt_Locus328v2rpkm86.58_fwd_3_4	926348|Altal1	1	0	Yes	GH016	Glycoside hydrolase	--	Yes	No	No	No	No
Alt_Locus3370v1rpkm42.53_fwd_1_10	732872|Altal1	14	0	Yes	GH016	Glycoside hydrolase	--	Yes	Yes	Yes	Yes	No
Alt_Locus3903v1rpkm35.16_fwd_2_9	938770|Altal1	1	0	Yes	GH016	Glycoside hydrolase	--	Yes	No	No	No	Yes
Alt_Locus930v1rpkm171.48_fwd_2_9	899267|Altal1	21	7e-123	Yes	GH016	Glycoside hydrolase	--	Yes	Yes	Yes	Yes	Yes
Para_Locus1107v1rpkm116.32_fwd_3_10	53426|Parsp1	12	1e-22	Yes	GH016	Glycoside hydrolase	--	Yes	Yes	Yes	No	No
Para_Locus2455v1rpkm41.01_fwd_3_2	1165344|Parsp1	13	2e-99	Yes	GH016	Glycoside hydrolase	--	Yes	Yes	Yes	Yes	Yes
Para_Locus371v1rpkm442.28_fwd_2_3	1098882|Parsp1	10	1e-176	Yes	GH016	Glycoside hydrolase	--	No	Yes	No	Yes	Yes
Para_Locus4142v1rpkm18.30_fwd_1_1	1168918|Parsp1	3	6e-151	Yes	GH016	Glycoside hydrolase	--	No	Yes	No	No	No
Para_Locus5308v1rpkm11.37_fwd_1_4	1022988|Parsp1	3	8e-123	Yes	GH016	Glycoside hydrolase	--	No	Yes	No	No	Yes
Para_Locus535v1rpkm290.60_fwd_3_5	1080353|Parsp1	35	1e-170	Yes	GH016	Glycoside hydrolase	--	Yes	Yes	Yes	Yes	Yes
Para_Locus5454v1rpkm10.79_fwd_2_9	1174138|Parsp1	4	3e-142	Yes	GH016	Glycoside hydrolase	--	No	Yes	No	No	Yes
Pyreno_Locus1273v1rpkm114.63_fwd_1_2	517683|Pyrsp1	2	0	Yes	GH016	Glycoside hydrolase	--	No	No	Yes	No	Yes
Pyreno_Locus2952v1rpkm49.42_fwd_2_6	551798|Pyrsp1	10	0	Yes	GH016	Glycoside hydrolase	--	No	No	Yes	Yes	Yes
Stago_Locus5060v1rpkm13.46_fwd_3_5	298772|Stasp1	4	0	Yes	GH016	Glycoside hydrolase	--	No	No	No	Yes	Yes
Stago_Locus9695v1rpkm2.69_fwd_2_6	9400|Stasp1	1	0	Yes	GH016	Glycoside hydrolase	--	No	No	No	Yes	Yes
Pyreno_Locus6760v1rpkm14.66_fwd_2_18	236188|Pyrsp1	3	5e-88	Yes	GH016	GPI-anchored endo-1,3(4)-beta-glucanase	--	No	No	Yes	No	Yes
Alt_Locus5653v2rpkm12.62_fwd_3_7	1004357|Altal1	1	0	Yes	GH016	Mixed-linked glucanase	--	Yes	No	No	No	Yes
Alt_Locus2230v1rpkm69.09_fwd_3_3	186176|Altal1	1	0	Yes	GH017	Glycoside hydrolase	--	Yes	No	No	No	No
Alt_Locus476v1rpkm334.47_fwd_2_3	237249|Altal1	21	0	Yes	GH017	Glycoside hydrolase	--	Yes	Yes	Yes	Yes	Yes
Alt_Locus4919v2rpkm3.78_fwd_2_16	1067874|Altal1	1	8e-135	Yes	GH017	Glycoside hydrolase	--	No	No	Yes	No	Yes
Para_Locus1040v1rpkm124.97_fwd_2_4	1115441|Parsp1	2	2e-107	Yes	GH017	Glycoside hydrolase	--	No	Yes	No	No	No
Para_Locus1962v1rpkm56.83_fwd_3_18	1151501|Parsp1	3	0	Yes	GH017	Glycoside hydrolase	--	No	Yes	No	No	No
Pyreno_Locus2270v1rpkm65.49_fwd_1_3	685354|Pyrsp1	2	0	Yes	GH017	Glycoside hydrolase	--	No	No	Yes	No	No
Pyreno_Locus274v1rpkm474.87_fwd_2_3	520005|Pyrsp1	30	5e-169	Yes	GH017	Glycoside hydrolase	--	Yes	Yes	Yes	Yes	Yes
Stago_Locus1063v1rpkm73.45_fwd_2_2	287217|Stasp1	3	0	Yes	GH017	Glycoside hydrolase	--	Yes	No	Yes	Yes	No
Stago_Locus161v1rpkm422.30_fwd_1_5	113154|Stasp1	12	9e-178	Yes	GH017	Glycoside hydrolase	--	Yes	Yes	Yes	Yes	Yes
Alt_Locus1516v1rpkm102.28_fwd_2_19	577093|Altal1	20	0	Yes	GH017	GPI-anchored cell wall beta-1,3-endoglucanase EglC	--	Yes	Yes	Yes	Yes	Yes
Para_Locus96v1rpkm1410.05_fwd_1_1	1100462|Parsp1	2	3e-155	Yes	GH017	GPI-anchored cell wall beta-1,3-endoglucanase EglC	--	No	Yes	Yes	No	Yes
Pyreno_Locus12229v1rpkm1.34_fwd_2_1	499274|Pyrsp1	1	4e-14	Yes	GH017	GPI-anchored cell wall beta-1,3-endoglucanase EglC	--	No	Yes	Yes	No	Yes
Pyreno_Locus2499v1rpkm59.36_fwd_3_3	499274|Pyrsp1	8	0	Yes	GH017	GPI-anchored cell wall beta-1,3-endoglucanase EglC	--	No	Yes	Yes	No	Yes
Stago_Locus1462v1rpkm52.48_fwd_1_7	303998|Stasp1	9	7e-178	Yes	GH017	GPI-anchored cell wall beta-1,3-endoglucanase EglC	--	Yes	Yes	Yes	Yes	Yes
Para_Locus13312v1rpkm0.84_fwd_3_1	1112441|Parsp1	9	0	Yes	GH018	Chitinase	--	Yes	Yes	Yes	Yes	Yes
Stago_Locus4128v1rpkm17.81_fwd_2_2	272183|Stasp1	1	0	Yes	GH018	Chitinase 1	--	No	No	No	Yes	Yes
Alt_Locus1255v1rpkm125.88_fwd_3_4	930178|Altal1	29	0	Yes	GH018	Endochitinase 1	--	Yes	Yes	Yes	Yes	Yes
Para_Locus2891v1rpkm32.67_fwd_3_2	1169282|Parsp1	3	3e-174	Yes	GH018	Endochitinase 1	--	No	Yes	No	No	No
Alt_Locus10431v1rpkm2.00_fwd_3_1	1045207|Altal1	1	4e-46	Yes	GH018	Glycoside hydrolase	--	Yes	No	No	No	Yes
Alt_Locus15394v1rpkm0.25_fwd_1_1	995954|Altal1	1	3e-66	Yes	GH018	Glycoside hydrolase	--	Yes	No	No	No	No
Alt_Locus7838v1rpkm7.42_fwd_3_22	2778|Altal1	7	0	Yes	GH018	Glycoside hydrolase	--	Yes	Yes	No	Yes	Yes
Alt_Locus8905v1rpkm4.39_fwd_2_2	709983|Altal1	5	4e-32	Yes	GH018	Glycoside hydrolase	--	Yes	No	Yes	Yes	Yes
Para_Locus7984v1rpkm3.88_fwd_2_1	1157540|Parsp1	3	8e-41	Yes	GH018	Glycoside hydrolase	--	Yes	Yes	No	No	Yes
Pyreno_Locus1064v1rpkm135.92_fwd_1_6	592860|Pyrsp1	46	0	Yes	GH018	Glycoside hydrolase	--	Yes	Yes	Yes	Yes	Yes
Pyreno_Locus12046v2rpkm0.79_fwd_3_1	641480|Pyrsp1	5	1e-38	Yes	GH018	Glycoside hydrolase	--	No	No	Yes	Yes	Yes
Pyreno_Locus5975v1rpkm18.81_fwd_2_3	618901|Pyrsp1	5	0	Yes	GH018	Glycoside hydrolase	--	No	No	Yes	No	Yes
Pyreno_Locus673v1rpkm213.34_fwd_3_7	638464|Pyrsp1	3	3e-78	Yes	GH018	Glycoside hydrolase	--	Yes	Yes	Yes	No	No
Stago_Locus10201v1rpkm2.17_fwd_1_1	290122|Stasp1	3	1e-121	Yes	GH018	Glycoside hydrolase	--	No	No	No	Yes	Yes
Stago_Locus491v1rpkm150.19_fwd_2_43	312944|Stasp1	5	0	Yes	GH018	Glycoside hydrolase	--	Yes	No	Yes	Yes	No
Stago_Locus8606v1rpkm4.19_fwd_3_1	244800|Stasp1	2	0	Yes	GH018	Glycoside hydrolase	--	No	No	Yes	Yes	Yes
Alt_Locus2311v2rpkm40.50_fwd_3_6	1032488|Altal1	9	0	Yes	GH020	Beta-hexosaminidase	--	Yes	Yes	No	Yes	Yes
Para_Locus6648v1rpkm6.75_fwd_2_7	1095194|Parsp1	6	0	Yes	GH020	Beta-hexosaminidase	--	No	Yes	No	No	Yes
Stago_Locus991v1rpkm78.36_fwd_3_2	329632|Stasp1	15	0	Yes	GH020	Beta-hexosaminidase	--	Yes	No	Yes	Yes	Yes
Para_Locus3338v1rpkm25.97_fwd_2_58	1081819|Parsp1	5	0	Yes	GH020	Beta-N-acetylhexosaminidase	--	No	Yes	No	Yes	Yes
Alt_Locus4631v1rpkm27.23_fwd_2_7	1016903|Altal1	9	0	Yes	GH020	Glycoside hydrolase	--	Yes	Yes	No	Yes	Yes
Para_Locus5283v1rpkm11.48_fwd_3_3	1166350|Parsp1	22	0	Yes	GH020	Glycoside hydrolase	--	Yes	Yes	Yes	Yes	Yes
Stago_Locus1948v1rpkm39.73_fwd_2_1	297812|Stasp1	14	0	Yes	GH020	Glycoside hydrolase	--	No	Yes	Yes	Yes	Yes
Para_Locus10533v1rpkm1.58_fwd_2_1	1204469|Parsp1	3	6e-105	Yes	GH023	Glycoside hydrolase	--	No	Yes	No	No	Yes
Para_Locus802v1rpkm174.53_fwd_1_21	1189650|Parsp1	1	6e-106	Yes	GH025	Glycoside hydrolase	--	No	Yes	No	No	Yes
Para_Locus10564v2rpkm0.00_PRE_fwd_2_1	1190857|Parsp1	4	5e-26	Yes	GH026	Glycoside hydrolase	--	Yes	Yes	Yes	Yes	No
Para_Locus10564v3rpkm0.00_PRE_fwd_3_1	1190857|Parsp1	3	2e-25	Yes	GH026	Transglycosidase, cellulase	--	Yes	Yes	No	Yes	No
Pyreno_Locus8010v1rpkm9.14_fwd_2_9	347058|Pyrsp1	3	0	Yes	GH028	Endopolygalacturonase	--	No	No	Yes	No	Yes
Para_Locus7999v1rpkm3.86_fwd_2_3	1159349|Parsp1	4	2e-158	Yes	GH028	Glycoside hydrolase	--	No	Yes	Yes	No	Yes
Pyreno_Locus4875v1rpkm26.39_fwd_2_5	638738|Pyrsp1	1	0	Yes	GH028	Glycoside hydrolase	--	No	No	Yes	No	Yes
Alt_Locus10109v1rpkm2.37_fwd_1_8	541054|Altal1	1	0	Yes	GH028	Polygalacturonase	--	Yes	No	No	No	Yes
Alt_Locus11597v1rpkm1.12_fwd_3_3	975702|Altal1	2	0	Yes	GH028	Polygalacturonase	--	Yes	No	Yes	No	No
Stago_Locus8836v1rpkm3.82_fwd_3_7	343807|Stasp1	2	0	Yes	GH028	Polygalacturonase	--	No	No	No	Yes	Yes
Pyreno_Locus3493v2rpkm8.20_fwd_3_3	589882|Pyrsp1	2	0	Yes	GH028	Rhamnogalacturonase B	--	No	No	Yes	No	Yes
Pyreno_Locus8802v1rpkm6.60_fwd_1_1	590108|Pyrsp1	5	3e-33	Yes	GH028/PL	Extracellular exo-protein	--	No	No	Yes	No	Yes
Para_Locus6854v1rpkm6.22_fwd_3_3	1164776|Parsp1	1	0	Yes	GH028/PL	Extracellular polygalacturonase	--	No	No	No	No	Yes
Alt_Locus5941v4rpkm0.12_PRE_fwd_1_1	966271|Altal1	5	0	Yes	GH031	Alpha-glucosidase	--	Yes	No	No	Yes	Yes
Para_Locus9247v1rpkm2.42_fwd_2_2	1202211|Parsp1	1	0	Yes	GH031	Alpha-glucosidase	--	No	Yes	No	No	Yes
Pyreno_Locus1256v1rpkm115.59_fwd_3_4	644992|Pyrsp1	5	0	Yes	GH031	Alpha-glucosidase	--	No	No	Yes	No	Yes
Pyreno_Locus2441v1rpkm60.94_fwd_3_1	322572|Pyrsp1	1	0	Yes	GH031	Alpha-glucosidase	--	No	No	Yes	No	Yes
Pyreno_Locus7567v2rpkm2.90_fwd_2_10	590497|Pyrsp1	1	0	Yes	GH031	Alpha-glucosidase	--	No	No	No	Yes	Yes
Stago_Locus4353v1rpkm16.65_fwd_1_3	258863|Stasp1	1	0	Yes	GH031	Alpha-glucosidase	--	No	No	No	Yes	Yes
Stago_Locus5687v1rpkm11.20_fwd_1_4	287398|Stasp1	1	0	Yes	GH031	Alpha-glucosidase	--	No	No	No	No	Yes
Alt_Locus1563v1rpkm98.69_fwd_2_5	986652|Altal1	7	0	Yes	GH031	Glycoside hydrolase	--	Yes	Yes	Yes	Yes	No
Alt_Locus5177v1rpkm22.38_fwd_1_3	1020999|Altal1	6	0	Yes	GH031	Glycoside hydrolase	--	Yes	No	No	No	No
Alt_Locus5941v2rpkm5.81_fwd_1_5	966271|Altal1	11	0	Yes	GH031	Glycoside hydrolase	--	Yes	Yes	Yes	Yes	Yes
Alt_Locus8400v1rpkm5.64_fwd_3_3	1100796|Altal1	1	0	Yes	GH031	Glycoside hydrolase	--	Yes	No	No	Yes	Yes
Para_Locus5961v1rpkm8.88_fwd_2_2	1118684|Parsp1	4	0	Yes	GH031	Glycoside hydrolase	--	No	Yes	No	No	No
Para_Locus6432v1rpkm7.32_fwd_3_18	1178353|Parsp1	2	0	Yes	GH031	Glycoside hydrolase	--	No	Yes	No	No	No
Para_Locus9584v2rpkm0.70_fwd_3_1	1090026|Parsp1	2	4e-141	Yes	GH031	Glycoside hydrolase	--	No	Yes	No	No	No
Stago_Locus3292v1rpkm23.16_fwd_1_4	379574|Stasp1	1	0	Yes	GH031	Glycoside hydrolase	--	No	No	No	Yes	Yes
Stago_Locus4058v1rpkm18.23_fwd_2_2	373589|Stasp1	4	0	Yes	GH031	Glycoside hydrolase	--	Yes	No	Yes	Yes	Yes
Alt_Locus8535v1rpkm5.33_fwd_1_19	165664|Altal1	2	0	Yes	GH032	Extracellular invertase	--	Yes	No	No	No	No
Para_Locus10411v1rpkm1.64_fwd_2_4	452529|Parsp1	1	0	Yes	GH032	Extracellular invertase	--	No	Yes	No	No	No
Alt_Locus7380v1rpkm9.18_fwd_3_10	1028146|Altal1	6	0	Yes	GH032	Glycoside hydrolase	--	Yes	No	Yes	No	Yes
Para_Locus8522v1rpkm3.16_fwd_2_4	1219515|Parsp1	6	0	Yes	GH032	Glycoside hydrolase	--	Yes	Yes	Yes	Yes	Yes
Stago_Locus406v1rpkm179.19_fwd_1_4	323587|Stasp1	1	0	Yes	GH032	Glycoside hydrolase	--	No	No	No	Yes	Yes
Alt_Locus11375v3rpkm0.75_fwd_2_8	518671|Altal1	7	0	Yes	GH035	Beta-galactosidase	--	Yes	No	No	No	Yes
Alt_Locus9862v1rpkm2.70_fwd_1_6	950910|Altal1	13	0	Yes	GH035	Beta-galactosidase	--	Yes	Yes	Yes	Yes	Yes
Para_Locus4598v1rpkm15.13_fwd_2_49	1227943|Parsp1	55	0	Yes	GH035	Beta-galactosidase	--	Yes	Yes	Yes	Yes	Yes
Pyreno_Locus10287v2rpkm2.26_fwd_3_4	508852|Pyrsp1	10	0	Yes	GH035	Beta-galactosidase	--	No	Yes	Yes	Yes	Yes
Pyreno_Locus9053v1rpkm5.91_fwd_2_3	539901|Pyrsp1	1	0	Yes	GH035	Beta-galactosidase	--	No	No	No	No	Yes
Alt_Locus10411v1rpkm2.03_fwd_3_7	946519|Altal1	7	0	Yes	GH035	Glycoside hydrolase	--	Yes	No	Yes	Yes	Yes
Alt_Locus13290v1rpkm0.55_fwd_3_5	693878|Altal1	3	0	Yes	GH036	Glycoside hydrolase	--	Yes	No	Yes	No	Yes
Stago_Locus8884v1rpkm3.75_fwd_2_1	277255|Stasp1	2	0	Yes	GH036	Glycoside hydrolase	--	No	No	No	Yes	Yes
Alt_Locus210v1rpkm725.70_fwd_3_5	928427|Altal1	2	0	Yes	GH037	Glycoside hydrolase	--	Yes	No	No	No	Yes
Para_Locus7462v1rpkm4.84_fwd_3_4	1095066|Parsp1	7	0	Yes	GH037	Glycoside hydrolase	--	Yes	Yes	Yes	Yes	Yes
Alt_Locus3359v2rpkm38.81_fwd_3_3	1026794|Altal1	22	0	Yes	GH038	Alpha-mannosidase	--	Yes	Yes	Yes	Yes	No
Para_Locus5892v1rpkm9.10_fwd_1_1	1162914|Parsp1	5	0	Yes	GH038	Alpha-mannosidase	--	Yes	Yes	No	No	No
Pyreno_Locus4264v1rpkm31.63_fwd_3_1	578979|Pyrsp1	1	0	Yes	GH038	Alpha-mannosidase	--	Yes	No	No	No	No
Para_Locus2082v1rpkm52.44_fwd_1_2	1191513|Parsp1	1	0	Yes	GH039	O-mannosyl-transferase 1	--	No	Yes	No	No	No
Alt_Locus3301v1rpkm43.76_fwd_1_31	584524|Altal1	2	4e-155	Yes	GH043	Arabinan endo-1,5-alpha-L-arabinosidase	--	Yes	No	No	No	Yes
Para_Locus11088v1rpkm1.38_fwd_2_1	1163254|Parsp1	3	1e-91	Yes	GH043	Arabinan endo-1,5-alpha-L-arabinosidase	--	No	Yes	Yes	Yes	Yes
Pyreno_Locus8980v1rpkm6.10_fwd_3_7	153832|Pyrsp1	1	6e-96	Yes	GH043	Arabinan endo-1,5-alpha-L-arabinosidase	--	No	No	Yes	No	Yes
Stago_Locus14581v1rpkm0.42_fwd_1_1	372908|Stasp1	1	8e-33	Yes	GH043	Arabinan endo-1,5-alpha-L-arabinosidase	--	No	No	No	Yes	Yes
Alt_Locus6066v1rpkm16.14_fwd_1_4	1020343|Altal1	1	0	Yes	GH043	Beta-xylosidase	--	No	No	No	No	No
Pyreno_Locus3230v1rpkm44.62_fwd_2_18	368988|Pyrsp1	6	0	Yes	GH043	Beta-xylosidase	--	No	Yes	Yes	Yes	No
Stago_Locus2563v1rpkm30.02_fwd_1_3	381964|Stasp1	1	2e-173	Yes	GH043	Beta-xylosidase	--	No	No	No	Yes	No
Stago_Locus4143v1rpkm17.75_fwd_3_5	297048|Stasp1	9	0	Yes	GH043	Beta-xylosidase	--	No	No	Yes	Yes	No
Alt_Locus7652v1rpkm8.11_fwd_3_6	1054267|Altal1	1	0	Yes	GH043	Galactan 1,3-beta-galactosidase	--	Yes	No	No	No	Yes
Stago_Locus9278v1rpkm3.21_fwd_2_5	379608|Stasp1	1	0	Yes	GH043	Galactan 1,3-beta-galactosidase	--	No	No	No	No	Yes
Alt_Locus10172v1rpkm2.30_fwd_1_4	1025898|Altal1	6	0	Yes	GH043	Glycoside hydrolase	--	Yes	Yes	No	Yes	Yes
Alt_Locus7800v1rpkm7.53_fwd_3_6	1025203|Altal1	2	0	Yes	GH043	Glycoside hydrolase	--	Yes	No	Yes	No	Yes
Alt_Locus9332v1rpkm3.53_fwd_2_7	1062277|Altal1	6	0	Yes	GH043	Glycoside hydrolase	--	Yes	No	No	Yes	Yes
Alt_Locus9748v1rpkm2.85_fwd_3_5	1018693|Altal1	6	0	Yes	GH043	Glycoside hydrolase	--	Yes	No	Yes	Yes	Yes
Para_Locus11673v1rpkm1.19_fwd_3_26	1088664|Parsp1	1	0	Yes	GH043	Glycoside hydrolase	--	No	Yes	No	No	Yes
Para_Locus4912v1rpkm13.33_fwd_3_4	1162974|Parsp1	3	0	Yes	GH043	Glycoside hydrolase	--	No	Yes	No	No	No
Para_Locus7224v1rpkm5.35_fwd_3_4	112854|Parsp1	2	0	Yes	GH043	XYS-L5, xylan 1,4-beta-xylosidase	--	No	Yes	No	No	No
Alt_Locus12754v1rpkm0.67_fwd_2_1	923673|Altal1	1	2e-13	Yes	GH045	Barwin-like endoglucanase	--	Yes	No	No	No	Yes
Alt_Locus153v1rpkm957.36_fwd_2_66	923673|Altal1	4	1e-72	Yes	GH045	Barwin-like endoglucanase	--	Yes	No	Yes	Yes	Yes
Pyreno_Locus115v2rpkm769.74_fwd_2_8	96555|Pyrsp1	19	1e-32	Yes	GH045	Barwin-like endoglucanase	--	Yes	Yes	Yes	Yes	Yes
Stago_Locus56v1rpkm1068.36_fwd_3_6	281158|Stasp1	19	8e-80	Yes	GH045	Barwin-like endoglucanase	--	Yes	Yes	Yes	Yes	Yes
Alt_Locus9046v1rpkm4.11_fwd_3_19	408538|Altal1	1	2e-137	Yes	GH045	Endoglucanase 5	--	Yes	No	No	No	Yes
Para_Locus7700v1rpkm4.37_fwd_2_22	268278|Parsp1	2	4e-128	Yes	GH045	Family 45 beta-1,4-endoglucanase	--	No	Yes	No	No	Yes
Stago_Locus445v1rpkm165.71_fwd_2_7	28352|Stasp1	1	4e-136	Yes	GH045	Family 45 beta-1,4-endoglucanase	--	No	No	No	Yes	Yes
Para_Locus13337v1rpkm0.84_fwd_3_1	1247394|Parsp1	1	2e-14	Yes	GH045	Glycoside hydrolase	--	No	Yes	No	No	Yes
Stago_Locus1641v1rpkm46.68_fwd_2_48	355904|Stasp1	3	0	Yes	GH047	Glycoside hydrolase	--	No	No	No	Yes	Yes
Alt_Locus4820v2rpkm3.33_fwd_2_5	684778|Altal1	6	0	Yes	GH047	Mannosyl-oligosaccharide alpha-1,2-mannosidase	--	Yes	Yes	No	Yes	Yes
Para_Locus13311v1rpkm0.84_fwd_2_4	1196441|Parsp1	28	0	Yes	GH047	Mannosyl-oligosaccharide alpha-1,2-mannosidase	--	Yes	Yes	Yes	Yes	Yes
Pyreno_Locus2917v1rpkm49.97_fwd_1_15	345941|Pyrsp1	3	1e-16	Yes	GH047	Mannosyl-oligosaccharide alpha-1,2-mannosidase	--	No	Yes	Yes	Yes	Yes
Pyreno_Locus2917v3rpkm3.48_PRE_fwd_1_10	345941|Pyrsp1	15	0	Yes	GH047	Mannosyl-oligosaccharide alpha-1,2-mannosidase	--	No	No	Yes	Yes	Yes
Alt_Locus8232v1rpkm6.13_fwd_1_2	991821|Altal1	3	0	Yes	GH051	Glycoside hydrolase	--	Yes	No	No	No	No
Alt_Locus8411v2rpkm3.36_fwd_3_6	1018609|Altal1	4	0	Yes	GH051	Glycoside hydrolase	--	Yes	No	No	No	Yes
Pyreno_Locus6250v1rpkm17.28_fwd_1_1	589887|Pyrsp1	1	0	Yes	GH051	Glycoside hydrolase	--	No	No	No	Yes	No
Stago_Locus6864v1rpkm7.77_fwd_1_2	263616|Stasp1	1	0	Yes	GH051	Glycoside hydrolase	--	No	No	No	Yes	No
Alt_Locus6247v1rpkm15.06_fwd_1_21	1063242|Altal1	2	0	Yes	GH055	Glycoside hydrolase	--	No	No	No	Yes	No
Stago_Locus12168v1rpkm1.01_fwd_3_1	339518|Stasp1	1	7e-16	Yes	GH055	Glycoside hydrolase	--	No	No	No	No	Yes
Para_Locus4991v1rpkm12.92_fwd_3_4	1095418|Parsp1	37	0	Yes	GH055/PL	Beta-1,3-glucanase, pectin lyase	--	Yes	Yes	Yes	Yes	No
Alt_Locus10246v1rpkm2.23_fwd_3_13	933414|Altal1	11	0	Yes	GH055/PL	Exo-beta 1,3-glucanase, pectin lyase	--	Yes	No	No	No	Yes
Alt_Locus7391v1rpkm9.13_fwd_1_13	1006243|Altal1	11	0	Yes	GH055/PL	Exo-beta 1,3-glucanase, pectin lyase	--	Yes	No	Yes	Yes	No
Para_Locus13078v1rpkm0.88_fwd_2_1	1187193|Parsp1	6	9e-174	Yes	GH055/PL	Exo-beta 1,3-glucanase, pectin lyase	--	No	Yes	No	No	Yes
Para_Locus13594v1rpkm0.80_fwd_3_1	1187193|Parsp1	1	5e-24	Yes	GH055/PL	Exo-beta 1,3-glucanase, pectin lyase	--	No	Yes	No	No	Yes
Para_Locus14961v1rpkm0.62_fwd_2_1	1203498|Parsp1	12	5e-92	Yes	GH055/PL	Exo-beta 1,3-glucanase, pectin lyase	--	Yes	Yes	Yes	Yes	Yes
Para_Locus17185v1rpkm0.37_fwd_2_1	1203498|Parsp1	5	3e-40	Yes	GH055/PL	Exo-beta 1,3-glucanase, pectin lyase	--	Yes	Yes	Yes	Yes	Yes
Para_Locus1743v1rpkm66.40_fwd_3_1	1113692|Parsp1	5	0	Yes	GH055/PL	Exo-beta 1,3-glucanase, pectin lyase	--	Yes	Yes	Yes	Yes	Yes
Pyreno_Locus794v1rpkm180.23_fwd_2_11	540437|Pyrsp1	15	0	Yes	GH055/PL	Exo-beta 1,3-glucanase, pectin lyase	--	Yes	Yes	Yes	Yes	Yes
Pyreno_Locus851v1rpkm166.91_fwd_1_3	639141|Pyrsp1	16	0	Yes	GH055/PL	Exo-beta 1,3-glucanase, pectin lyase	--	Yes	Yes	Yes	Yes	Yes
Stago_Locus646v1rpkm117.51_fwd_3_18	305412|Stasp1	13	0	Yes	GH055/PL	Exo-beta 1,3-glucanase, pectin lyase	--	Yes	Yes	Yes	Yes	Yes
Stago_Locus7512v2rpkm2.74_fwd_2_42	291049|Stasp1	9	0	Yes	GH055/PL	Exo-beta 1,3-glucanase, pectin lyase	--	No	No	No	Yes	Yes
Alt_Locus12771v1rpkm0.67_fwd_2_10	1008124|Altal1	5	0	Yes	GH062	Glycoside hydrolase	--	Yes	No	Yes	No	No
Alt_Locus6325v1rpkm14.65_fwd_3_20	752970|Altal1	4	0	Yes	GH062	Glycoside hydrolase	--	Yes	Yes	No	No	Yes
Alt_Locus4791v1rpkm25.81_fwd_1_10	950947|Altal1	2	0	Yes	GH063	Glycoside hydrolase	--	Yes	No	No	No	Yes
Alt_Locus6239v1rpkm15.09_fwd_1_4	1023909|Altal1	5	0	Yes	GH064	Glycoside hydrolase	--	Yes	No	No	Yes	No
Para_Locus6621v1rpkm6.82_fwd_1_7	939345|Parsp1	17	0	Yes	GH064	Glycoside hydrolase	--	Yes	Yes	Yes	Yes	No
Stago_Locus497v1rpkm149.48_fwd_1_15	134696|Stasp1	5	0	Yes	GH064	Glycoside hydrolase	--	Yes	No	Yes	Yes	No
Alt_Locus5132v1rpkm22.73_fwd_3_7	1017129|Altal1	2	0	Yes	GH065	Acid trelahase	--	Yes	No	No	No	Yes
Alt_Locus10333v1rpkm2.13_fwd_3_7	1061706|Altal1	2	0	Yes	GH067	Glycoside hydrolase	--	Yes	No	No	No	Yes
Para_Locus1737v1rpkm66.57_fwd_1_19	750054|Parsp1	16	2e-141	Yes	GH071	Alpha-1,3-glucanase	--	Yes	Yes	Yes	Yes	No
Pyreno_Locus6171v1rpkm17.70_fwd_2_16	646595|Pyrsp1	27	0	Yes	GH071	Alpha-1,3-glucanase	--	Yes	Yes	Yes	Yes	Yes
Alt_Locus7742v1rpkm7.74_fwd_2_3	92026|Altal1	1	0	Yes	GH071	Glycoside hydrolase	--	Yes	No	No	No	No
Para_Locus5706v1rpkm9.78_fwd_1_5	1129989|Parsp1	1	0	Yes	GH072	Beta-protein	--	No	Yes	No	No	Yes
Alt_Locus919v1rpkm174.22_fwd_1_2	968684|Altal1	23	0	Yes	GH072	Glycoside hydrolase	--	Yes	Yes	Yes	Yes	Yes
Para_Locus1342v1rpkm91.09_fwd_1_4	1137665|Parsp1	6	0	Yes	GH072	Glycoside hydrolase	--	No	Yes	Yes	Yes	Yes
Para_Locus174v1rpkm867.79_fwd_1_2	1161100|Parsp1	25	0	Yes	GH072	Glycoside hydrolase	--	Yes	Yes	Yes	Yes	Yes
Pyreno_Locus2848v1rpkm51.47_fwd_2_2	576258|Pyrsp1	2	0	Yes	GH072	Glycoside hydrolase	--	No	No	Yes	No	Yes
Pyreno_Locus847v1rpkm168.16_fwd_3_2	592296|Pyrsp1	23	0	Yes	GH072	Glycoside hydrolase	--	Yes	Yes	Yes	Yes	Yes
Pyreno_Locus877v1rpkm162.41_fwd_2_4	595830|Pyrsp1	2	0	Yes	GH072	Glycoside hydrolase	--	Yes	No	Yes	No	Yes
Stago_Locus2067v1rpkm37.58_fwd_2_5	273302|Stasp1	3	0	Yes	GH072	Glycoside hydrolase	--	No	No	No	Yes	Yes
Stago_Locus3053v1rpkm25.04_fwd_2_6	214518|Stasp1	1	0	Yes	GH072	Glycoside hydrolase	--	No	No	No	Yes	Yes
Stago_Locus6415v1rpkm8.92_fwd_2_1	270483|Stasp1	5	0	Yes	GH072	Glycoside hydrolase	--	No	No	No	Yes	Yes
Stago_Locus907v1rpkm85.06_fwd_2_3	284632|Stasp1	18	0	Yes	GH072	Glycoside hydrolase	--	Yes	Yes	Yes	Yes	Yes
Alt_Locus4913v1rpkm24.78_fwd_2_8	1039010|Altal1	2	0	Yes	GH072, GT	1,3-beta-glucanosyltransferase gel4	--	Yes	No	No	Yes	Yes
Alt_Locus7196v1rpkm9.93_fwd_3_37	338082|Altal1	1	0	Yes	GH072, GT	1,3-beta-glucanosyltransferase gel4	--	Yes	No	No	No	Yes
Alt_Locus724v1rpkm214.63_fwd_2_22	1028132|Altal1	5	0	Yes	GH072, GT	1,3-beta-glucanosyltransferase gel4	--	Yes	No	Yes	No	Yes
Para_Locus150v1rpkm972.54_fwd_3_9	1097616|Parsp1	11	0	Yes	GH072, GT	1,3-beta-glucanosyltransferase gel4	--	Yes	Yes	Yes	Yes	Yes
Pyreno_Locus535v1rpkm272.19_fwd_1_8	278110|Pyrsp1	8	0	Yes	GH072, GT	1,3-beta-glucanosyltransferase gel4	--	Yes	No	Yes	Yes	Yes
Stago_Locus2777v1rpkm27.63_fwd_1_3	339955|Stasp1	9	0	Yes	GH072, GT	1,3-beta-glucanosyltransferase gel4	--	Yes	Yes	Yes	Yes	Yes
Pyreno_Locus433v1rpkm326.18_fwd_2_4	576713|Pyrsp1	8	0	Yes	GH072, GT	Beta-1-3-glucanosyltransferase	--	Yes	Yes	Yes	Yes	Yes
Para_Locus4457v1rpkm15.98_fwd_2_4	1160612|Parsp1	11	3e-67	Yes	GH075	Chitosanase	--	Yes	Yes	Yes	Yes	Yes
Alt_Locus4246v2rpkm13.26_fwd_3_23	745554|Altal1	1	6e-98	Yes	GH076	Glycoside hydrolase	--	Yes	No	No	No	Yes
Alt_Locus4246v2rpkm13.26_fwd_3_24	745554|Altal1	1	4e-37	Yes	GH076	Glycoside hydrolase	--	Yes	No	No	No	Yes
Para_Locus1304v1rpkm94.20_fwd_3_5	1177175|Parsp1	3	0	Yes	GH076	Glycoside hydrolase	--	No	Yes	No	No	Yes
Para_Locus3403v1rpkm25.21_fwd_1_1	1134040|Parsp1	3	0	Yes	GH076	Glycoside hydrolase	--	No	Yes	No	No	Yes
Para_Locus595v1rpkm257.69_fwd_3_6	523261|Parsp1	9	1e-131	Yes	GH076	Glycoside hydrolase	--	Yes	Yes	Yes	Yes	No
Para_Locus802v1rpkm174.53_fwd_1_4	1021126|Parsp1	1	7e-177	Yes	GH076	Glycoside hydrolase	--	No	No	No	No	Yes
Pyreno_Locus333v1rpkm403.81_fwd_2_7	523261|Pyrsp1	1	2e-32	Yes	GH076	Glycoside hydrolase	--	No	No	Yes	No	No
Pyreno_Locus478v1rpkm295.98_fwd_3_1	523261|Pyrsp1	1	1e-143	Yes	GH076	Glycoside hydrolase	--	No	No	No	No	No
Alt_Locus1035v2rpkm150.53_fwd_1_8	1034873|Altal1	1	0	Yes	GH076	Mannan endo-1,6-alpha-mannosidase	--	Yes	No	No	No	Yes
Pyreno_Locus1663v1rpkm88.13_fwd_3_6	47078|Pyrsp1	2	0	Yes	GH076	Mannan endo-1,6-alpha-mannosidase	--	No	No	Yes	No	Yes
Stago_Locus592v1rpkm128.00_fwd_1_8	253732|Stasp1	4	0	Yes	GH076	Mannan endo-1,6-alpha-mannosidase	--	No	No	No	Yes	Yes
Para_Locus13109v1rpkm0.88_fwd_1_1	1114683|Parsp1	1	4e-180	Yes	GH078	Alpha-L-rhamnosidase	--	No	Yes	No	No	Yes
Alt_Locus2383v1rpkm63.96_fwd_1_2	994290|Altal1	16	0	Yes	GH079	Glycoside hydrolase	--	Yes	Yes	Yes	Yes	Yes
Alt_Locus8851v1rpkm4.51_fwd_3_5	1019398|Altal1	7	0	Yes	GH079	Glycoside hydrolase	--	Yes	No	No	No	Yes
Para_Locus858v1rpkm160.85_fwd_2_4	461470|Parsp1	40	0	Yes	GH079	Glycoside hydrolase	--	Yes	Yes	Yes	Yes	Yes
Stago_Locus1484v1rpkm51.57_fwd_1_2	244439|Stasp1	18	0	Yes	GH079	Glycoside hydrolase	--	Yes	Yes	Yes	Yes	Yes
Alt_Locus9673v1rpkm2.95_fwd_3_16	1025407|Altal1	1	0	Yes	GH081	Endo-1,3(4)-beta-glucanase 1	--	No	No	No	Yes	No
Pyreno_Locus8737v1rpkm6.80_fwd_2_74	609016|Pyrsp1	1	0	Yes	GH081	Endo-beta-1,3-glucanase	--	No	No	No	No	No
Pyreno_Locus775v1rpkm185.92_fwd_3_18	226676|Pyrsp1	3	0	Yes	GH081	Glycoside hydrolase	--	No	No	Yes	No	Yes
Stago_Locus3424v1rpkm22.17_fwd_3_15	80736|Stasp1	3	0	Yes	GH081	Glycoside hydrolase	--	Yes	No	No	Yes	Yes
Pyreno_Locus8585v1rpkm7.21_fwd_1_5	435940|Pyrsp1	8	0	Yes	GH088	Glycoside hydrolase	--	No	No	Yes	Yes	Yes
Stago_Locus8571v2rpkm0.00_PRE_fwd_1_2	295255|Stasp1	1	0	Yes	GH088	Glycoside hydrolase	--	No	No	No	Yes	Yes
Para_Locus1036v4rpkm2.65_PRE_fwd_2_50	642624|Parsp1	1	0	Yes	GH092	Alpha-1,2-mannosidase	--	No	Yes	No	No	Yes
Pyreno_Locus8574v1rpkm7.24_fwd_3_31	84231|Pyrsp1	1	0	Yes	GH092	Alpha-1,2-mannosidase	--	No	No	No	Yes	No
Pyreno_Locus8883v1rpkm6.34_fwd_3_2	586676|Pyrsp1	3	0	Yes	GH092	Alpha-1,2-mannosidase	--	No	No	Yes	Yes	No
Stago_Locus5184v1rpkm12.99_fwd_2_1	241438|Stasp1	4	0	Yes	GH092	Alpha-1,2-mannosidase	--	No	No	No	Yes	Yes
Alt_Locus10123v1rpkm2.36_fwd_3_4	962364|Altal1	7	0	Yes	GH092	Glycoside hydrolase	--	Yes	No	No	No	No
Alt_Locus2155v2rpkm7.50_fwd_2_23	231779|Altal1	3	3e-13	Yes	GH092	Glycoside hydrolase	--	Yes	No	No	No	No
Alt_Locus2155v3rpkm6.69_PRE_fwd_2_11	231779|Altal1	4	0	Yes	GH092	Glycoside hydrolase	--	Yes	No	No	Yes	No
Alt_Locus3904v2rpkm8.12_fwd_3_15	924262|Altal1	1	0	Yes	GH092	Glycoside hydrolase	--	No	No	No	Yes	Yes
Alt_Locus8034v1rpkm6.70_fwd_1_10	1029707|Altal1	3	0	Yes	GH092	Glycoside hydrolase	--	Yes	Yes	No	No	Yes
Para_Locus3277v1rpkm26.71_fwd_3_1	1163105|Parsp1	2	0	Yes	GH092	Glycoside hydrolase	--	No	No	No	Yes	No
Para_Locus9054v1rpkm2.59_fwd_3_2	1259771|Parsp1	4	0	Yes	GH092	Glycoside hydrolase	--	No	Yes	No	No	No
Para_Locus9054v2rpkm1.26_fwd_3_1	1259771|Parsp1	1	4e-129	Yes	GH092	Glycoside hydrolase	--	No	No	No	Yes	No
Stago_Locus11642v1rpkm1.23_fwd_1_1	373363|Stasp1	7	0	Yes	GH092	Glycoside hydrolase	--	No	No	No	Yes	Yes
Stago_Locus5652v1rpkm11.31_fwd_3_1	256300|Stasp1	1	0	Yes	GH092	Glycoside hydrolase	--	No	No	No	Yes	Yes
Stago_Locus7393v1rpkm6.44_fwd_3_1	373363|Stasp1	1	4e-35	Yes	GH092	Glycoside hydrolase	--	No	No	No	Yes	Yes
Alt_Locus4742v1rpkm26.21_fwd_3_9	1063292|Altal1	8	0	Yes	GH095	Glycoside hydrolase	--	Yes	No	No	No	Yes
Alt_Locus6866v3rpkm2.92_fwd_1_7	931925|Altal1	20	0	Yes	GH105	Glycoside hydrolase	--	Yes	Yes	Yes	Yes	Yes
Alt_Locus9259v1rpkm3.68_fwd_1_2	927604|Altal1	3	0	Yes	GH105	Glycoside hydrolase	--	Yes	No	No	No	No
Para_Locus6994v1rpkm5.90_fwd_3_4	1160162|Parsp1	4	5e-180	Yes	GH105	Glycoside hydrolase	--	No	Yes	Yes	Yes	Yes
Pyreno_Locus388v1rpkm356.02_fwd_2_6	436942|Pyrsp1	2	5e-58	Yes	GH105	Glycoside hydrolase	--	Yes	No	Yes	No	No
Stago_Locus4520v1rpkm15.85_fwd_2_10	374087|Stasp1	4	2e-152	Yes	GH105	Glycoside hydrolase	--	No	No	No	Yes	Yes
Alt_Locus10732v1rpkm1.72_fwd_3_4	1022746|Altal1	21	0	Yes	GH115	Glycoside hydrolase	--	Yes	Yes	Yes	Yes	Yes
Pyreno_Locus8123v1rpkm8.76_fwd_2_7	36044|Pyrsp1	1	0	Yes	GH115	Glycoside hydrolase	--	Yes	No	No	No	Yes
Alt_Locus1455v1rpkm106.16_fwd_3_5	1010394|Altal1	3	0	Yes	GH125	Glycoside hydrolase	--	Yes	Yes	Yes	Yes	Yes
Alt_Locus3090v1rpkm47.24_fwd_3_3	1095102|Altal1	1	0	Yes	GH125	Glycoside hydrolase	--	No	No	No	No	Yes
Alt_Locus4884v1rpkm25.01_fwd_3_35	364358|Altal1	1	0	Yes	GH125	Glycoside hydrolase	--	No	No	No	Yes	Yes
Para_Locus3636v1rpkm22.87_fwd_2_9	449394|Parsp1	1	0	Yes	GH125	Glycoside hydrolase	--	No	No	No	No	Yes
Pyreno_Locus4758v1rpkm27.22_fwd_2_5	6148|Pyrsp1	5	0	Yes	GH125	Glycoside hydrolase	--	No	No	Yes	No	Yes
Stago_Locus320v1rpkm212.42_fwd_1_7	323852|Stasp1	3	0	Yes	GH125	Glycoside hydrolase	--	No	No	No	Yes	Yes
Para_Locus184v1rpkm828.81_fwd_1_3	9729|Parsp1	1	8e-59	Yes	GH128	Glycoside hydrolase	--	No	Yes	No	No	No
Pyreno_Locus249v1rpkm514.16_fwd_3_1	583188|Pyrsp1	6	2e-141	Yes	GH128	Glycoside hydrolase	--	Yes	Yes	Yes	Yes	Yes
Stago_Locus1521v1rpkm50.24_fwd_2_6	210051|Stasp1	8	2e-119	Yes	GH128	Glycoside hydrolase	--	No	No	No	Yes	Yes
Alt_Locus2876v1rpkm51.40_fwd_2_16	407143|Altal1	4	2e-111	Yes	GH131	Glycoside hydrolase	--	Yes	No	No	No	Yes
Alt_Locus4805v1rpkm25.68_fwd_2_46	1031899|Altal1	1	1e-172	Yes	GH131	Glycoside hydrolase	--	Yes	No	No	No	Yes
Alt_Locus779v1rpkm202.04_fwd_3_30	747136|Altal1	3	1e-139	Yes	GH131	Glycoside hydrolase	--	Yes	No	No	No	Yes
Alt_Locus9449v1rpkm3.31_fwd_2_6	1034157|Altal1	1	9e-174	Yes	GH131	Glycoside hydrolase	--	No	Yes	No	No	Yes
Stago_Locus11993v1rpkm1.07_fwd_3_1	331230|Stasp1	2	8e-84	Yes	GH131	Glycoside hydrolase	--	No	No	No	Yes	Yes
Para_Locus4943v1rpkm13.14_fwd_3_3	1217937|Parsp1	1	0	Yes	GT57	Glycosyl transferase	--	No	Yes	No	No	No
Alt_Locus344v1rpkm451.86_fwd_1_10	1011316|Altal1	16	0	Yes	PL unknown	Beta-1,3-exoglucanase, pectin lyase	--	Yes	Yes	Yes	Yes	Yes
Stago_Locus974v1rpkm79.36_fwd_1_2	292583|Stasp1	2	0	Yes	PL unknown	Beta-1,3-exoglucanase, pectin lyase	--	No	No	No	Yes	Yes
Alt_Locus11208v1rpkm1.35_fwd_3_7	1014864|Altal1	2	0	Yes	PL1	Pectate lyase	--	Yes	No	No	No	Yes
Alt_Locus2607v2rpkm2.42_PRE_fwd_1_21	1031357|Altal1	2	4e-172	Yes	PL1	Pectate lyase	--	Yes	No	No	No	Yes
Para_Locus586v1rpkm264.52_fwd_1_16	281699|Parsp1	1	0	Yes	PL1	Pectate lyase	--	Yes	No	No	No	No
Alt_Locus3702v1rpkm37.83_fwd_2_21	932317|Altal1	1	0	Yes	PL1	Pectate lyase A	--	Yes	No	No	No	Yes
Alt_Locus3828v1rpkm36.09_fwd_3_29	1035863|Altal1	2	3e-120	Yes	PL1	Pectate lyase B	--	Yes	No	No	No	Yes
Alt_Locus9537v1rpkm3.16_fwd_1_16	946710|Altal1	2	1e-148	Yes	PL1	Pectate lyase D	--	Yes	No	No	No	Yes
Para_Locus2472v1rpkm40.72_fwd_2_5	277152|Parsp1	2	0	Yes	PL1	Pectate lyase F-2	--	No	Yes	No	No	Yes
Alt_Locus8992v1rpkm4.21_fwd_2_5	1022368|Altal1	5	0	Yes	PL1	Polysaccharide lyase	--	Yes	No	No	No	Yes
Pyreno_Locus9834v1rpkm4.10_fwd_3_22	515929|Pyrsp1	1	0	Yes	PL1	Polysaccharide lyase	--	Yes	No	No	No	Yes
Alt_Locus12908v1rpkm0.63_fwd_3_6	944700|Altal1	5	0	Yes	PL3	Polysaccharide lyase	--	Yes	No	No	No	Yes
Alt_Locus10514v1rpkm1.91_fwd_3_9	651933|Altal1	1	0	Yes	PL4	Polysaccharide lyase	--	No	No	No	No	No
Alt_Locus13194v1rpkm0.57_fwd_1_1	980112|Altal1	1	0	Yes	PL4	Polysaccharide lyase	--	Yes	No	No	No	Yes
Alt_Locus12626v1rpkm0.71_fwd_1_6	1098153|Altal1	2	0	Yes	PL4	Rhamnogalacturonate lyase	--	Yes	No	No	No	Yes
Alt_Locus459v1rpkm344.90_fwd_2_5	219096|Altal1	1	1e-10	Yes	Unknown	Barwin-like endoglucanase	--	Yes	No	No	No	Yes
Alt_Locus10899v1rpkm1.58_fwd_3_7	1028714|Altal1	12	4e-65	Yes	Unknown	Carbohydrate binding protein	--	Yes	Yes	Yes	Yes	Yes
Alt_Locus6844v2rpkm5.86_fwd_1_5	1017103|Altal1	1	9e-53	Yes	Unknown	Carbohydrate binding protein	--	Yes	No	No	No	Yes
Pyreno_Locus5842v1rpkm19.50_fwd_3_15	219231|Pyrsp1	9	4e-106	Yes	Unknown	Cellulose binding protein	--	No	No	Yes	No	Yes
Alt_Locus13586v1rpkm0.49_fwd_3_1	636746|Altal1	1	3e-31	Yes	Unknown	Chitin binding protein	--	No	No	No	No	No
Alt_Locus5047v1rpkm23.46_fwd_1_6	1017213|Altal1	3	0	Yes	Unknown	Chitin binding protein	--	Yes	Yes	Yes	Yes	Yes
Alt_Locus9657v1rpkm2.98_fwd_2_6	387262|Altal1	1	2e-28	Yes	Unknown	Chitin binding protein	--	Yes	No	Yes	Yes	Yes
Para_Locus1592v1rpkm73.70_fwd_3_8	1072906|Parsp1	23	0	Yes	Unknown	Chitin binding protein	--	Yes	Yes	Yes	Yes	No
Pyreno_Locus13647v1rpkm0.72_fwd_1_1	607389|Pyrsp1	1	9e-51	Yes	Unknown	Chitin binding protein	--	No	No	Yes	No	No
Pyreno_Locus291v1rpkm451.53_fwd_1_1	645965|Pyrsp1	14	4e-133	Yes	Unknown	Chitin binding protein	--	Yes	No	Yes	No	Yes
Stago_Locus8385v2rpkm4.43_fwd_2_4	292781|Stasp1	2	4e-168	Yes	Unknown	Chitin binding protein	--	No	No	No	Yes	No
Alt_Locus4892v1rpkm24.92_fwd_1_19	940462|Altal1	4	2e-160	Yes	Unknown	Chitin deacetylase	--	Yes	Yes	Yes	Yes	Yes
Para_Locus1442v2rpkm3.04_PRE_fwd_2_32	764791|Parsp1	8	1e-134	Yes	Unknown	Chitin deacetylase	--	Yes	Yes	Yes	Yes	Yes
Pyreno_Locus14208v1rpkm0.58_fwd_1_1	601468|Pyrsp1	1	4e-13	Yes	Unknown	Chitin recognition protein	--	No	No	Yes	No	Yes
Alt_Locus3446v1rpkm41.28_fwd_3_10	941100|Altal1	2	4e-75	Yes	Unknown	Chitin-binding protein	--	Yes	No	No	No	No
Para_Locus4136v3rpkm10.13_fwd_1_17	1047736|Parsp1	1	4e-90	Yes	Unknown	Chitin-binding protein	--	No	Yes	No	No	No
Stago_Locus9859v1rpkm2.51_fwd_1_11	95050|Stasp1	1	4e-75	Yes	Unknown	Chitin-binding protein	--	No	No	No	No	No
Alt_Locus5967v1rpkm16.79_fwd_2_15	1028011|Altal1	5	7e-165	Yes	Unknown	Endoglucanase E	--	Yes	Yes	No	Yes	Yes
Para_Locus4557v1rpkm15.36_fwd_3_3	1219704|Parsp1	1	2e-128	No	MEROPS A	Acid protease (aspartic peptidase)	--	No	Yes	No	Yes	No
Alt_Locus10101v1rpkm2.38_fwd_2_1	283309|Altal1	12	9e-19	No	Hypothetical	Hypothetical	--	Yes	Yes	Yes	Yes	No
Alt_Locus1023v1rpkm156.86_fwd_1_9	418849|Altal1	9	4e-50	No	Hypothetical	Hypothetical	--	Yes	Yes	Yes	Yes	Yes
Alt_Locus10421v1rpkm2.02_fwd_3_2	1024567|Altal1	1	7e-107	No	Hypothetical	Hypothetical	--	Yes	No	No	No	Yes
Alt_Locus1136v1rpkm139.03_fwd_1_9	1061430|Altal1	7	8e-38	No	Hypothetical	Hypothetical	--	Yes	Yes	Yes	Yes	No
Alt_Locus1143v1rpkm138.48_fwd_3_50	1061502|Altal1	10	1e-43	No	Hypothetical	Hypothetical	--	Yes	No	Yes	Yes	No
Alt_Locus1201v1rpkm132.63_fwd_3_1	1026236|Altal1	2	3e-07	No	Hypothetical	Hypothetical	--	Yes	No	Yes	Yes	No
Alt_Locus12191v1rpkm0.85_fwd_3_15	924956|Altal1	3	0	No	Hypothetical	Hypothetical	--	Yes	No	No	No	Yes
Alt_Locus13491v1rpkm0.51_fwd_2_1	1049938|Altal1	3	1e-17	No	Hypothetical	Hypothetical	--	Yes	Yes	Yes	Yes	No
Alt_Locus14007v1rpkm0.42_fwd_1_1	1005026|Altal1	2	2e-14	No	Hypothetical	Hypothetical	--	Yes	No	No	No	Yes
Alt_Locus1540v1rpkm100.66_fwd_1_4	79588|Altal1	4	3e-34	No	Hypothetical	Hypothetical	--	Yes	No	Yes	Yes	Yes
Alt_Locus1677v2rpkm47.48_fwd_1_1	1017711|Altal1	1	3e-69	No	Hypothetical	Hypothetical	--	Yes	No	No	No	No
Alt_Locus1677v3rpkm33.27_fwd_3_13	647935|Altal1	1	5e-71	No	Hypothetical	Hypothetical	--	Yes	No	No	No	Yes
Alt_Locus2748v3rpkm0.41_PRE_fwd_3_5	1056688|Altal1	1	1e-68	No	Hypothetical	Hypothetical	--	No	No	Yes	No	Yes
Alt_Locus2841v2rpkm24.05_fwd_2_6	933587|Altal1	1	2e-60	No	Hypothetical	Hypothetical	--	Yes	Yes	Yes	Yes	No
Alt_Locus3268v1rpkm44.16_fwd_2_1	1022514|Altal1	1	7e-14	No	Hypothetical	Hypothetical	--	Yes	No	No	No	No
Alt_Locus3386v1rpkm42.28_fwd_1_2	956206|Altal1	3	2e-160	No	Hypothetical	Hypothetical	--	Yes	No	No	No	No
Alt_Locus3614v1rpkm38.95_fwd_2_3	985541|Altal1	1	5e-169	No	Hypothetical	Hypothetical	--	Yes	No	No	No	Yes
Alt_Locus3673v1rpkm38.28_fwd_3_1	941862|Altal1	7	7e-124	No	Hypothetical	Hypothetical	--	Yes	Yes	No	Yes	No
Alt_Locus3905v1rpkm35.13_fwd_1_10	1027863|Altal1	1	2e-157	No	Hypothetical	Hypothetical	--	No	Yes	No	No	No
Alt_Locus4072v2rpkm4.55_fwd_3_15	1088307|Altal1	3	5e-25	No	Hypothetical	Hypothetical	--	Yes	No	No	No	Yes
Alt_Locus411v2rpkm0.88_PRE_fwd_2_11	930096|Altal1	6	4e-89	No	Hypothetical	Hypothetical	--	Yes	No	No	No	Yes
Alt_Locus5043v1rpkm23.50_fwd_2_11	1062007|Altal1	10	1e-161	No	Hypothetical	Hypothetical	--	Yes	Yes	Yes	No	Yes
Alt_Locus5152v1rpkm22.61_fwd_3_2	1020094|Altal1	1	8e-134	No	Hypothetical	Hypothetical	--	Yes	No	No	No	No
Alt_Locus5435v1rpkm20.51_fwd_3_5	927985|Altal1	1	1e-23	No	Hypothetical	Hypothetical	--	No	Yes	No	No	No
Alt_Locus6321v1rpkm14.66_fwd_3_3	1089890|Altal1	2	4e-10	No	Hypothetical	Hypothetical	--	Yes	No	No	No	No
Alt_Locus6500v1rpkm13.67_fwd_3_3	1022613|Altal1	1	9e-145	No	Hypothetical	Hypothetical	--	No	No	No	No	No
Alt_Locus6672v1rpkm12.73_fwd_2_34	1059545|Altal1	1	6e-90	No	Hypothetical	Hypothetical	--	Yes	No	No	No	Yes
Alt_Locus6728v1rpkm12.41_fwd_1_8	840521|Altal1	3	9e-180	No	Hypothetical	Hypothetical	--	Yes	No	No	No	Yes
Alt_Locus6793v1rpkm12.01_fwd_2_2	1023897|Altal1	2	4e-17	No	Hypothetical	Hypothetical	--	Yes	Yes	Yes	Yes	Yes
Alt_Locus6943v1rpkm11.21_fwd_2_14	935922|Altal1	44	0	No	Hypothetical	Hypothetical	--	Yes	Yes	Yes	Yes	Yes
Alt_Locus6963v1rpkm11.06_fwd_3_18	1010760|Altal1	2	0	No	Hypothetical	Hypothetical	--	Yes	No	No	Yes	Yes
Alt_Locus725v1rpkm214.59_fwd_1_1	1024849|Altal1	1	8e-45	No	Hypothetical	Hypothetical	--	Yes	No	No	No	No
Alt_Locus7768v1rpkm7.64_fwd_1_9	1053843|Altal1	2	6e-12	No	Hypothetical	Hypothetical	--	Yes	Yes	No	No	Yes
Alt_Locus8027v1rpkm6.73_fwd_1_17	286773|Altal1	3	4e-141	No	Hypothetical	Hypothetical	--	Yes	No	No	No	Yes
Alt_Locus8104v1rpkm6.50_fwd_1_19	924757|Altal1	1	4e-29	No	Hypothetical	Hypothetical	--	Yes	No	No	No	Yes
Alt_Locus8129v2rpkm4.99_fwd_3_15	936300|Altal1	1	1e-24	No	Hypothetical	Hypothetical	--	No	No	No	No	Yes
Alt_Locus863v1rpkm184.77_fwd_1_23	378890|Altal1	1	0	No	Hypothetical	Hypothetical	--	No	No	No	No	Yes
Alt_Locus9385v1rpkm3.43_fwd_1_4	1016571|Altal1	2	5e-16	No	Hypothetical	Hypothetical	--	Yes	Yes	No	No	Yes
Para_Locus10223v2rpkm0.58_fwd_2_9	1166395|Parsp1	12	2e-83	No	Hypothetical	Hypothetical	--	No	Yes	No	No	No
Para_Locus10720v1rpkm1.51_fwd_3_7	1082654|Parsp1	4	0	No	Hypothetical	Hypothetical	--	No	Yes	No	Yes	Yes
Para_Locus10884v1rpkm1.45_fwd_3_2	1163306|Parsp1	4	8e-19	No	Hypothetical	Hypothetical	--	No	Yes	No	No	Yes
Para_Locus11010v1rpkm1.41_fwd_3_16	1219412|Parsp1	1	3e-79	No	Hypothetical	Hypothetical	--	No	Yes	No	No	Yes
Para_Locus12291v1rpkm1.04_fwd_3_1	1204022|Parsp1	3	3e-56	No	Hypothetical	Hypothetical	--	Yes	Yes	No	Yes	Yes
Para_Locus12326v1rpkm1.03_fwd_3_1	1189836|Parsp1	1	8e-89	No	Hypothetical	Hypothetical	--	No	No	No	No	Yes
Para_Locus13643v1rpkm0.79_fwd_3_9	1165093|Parsp1	1	1e-54	No	Hypothetical	Hypothetical	--	No	Yes	No	No	Yes
Para_Locus13741v1rpkm0.78_fwd_3_3	1205644|Parsp1	1	1e-16	No	Hypothetical	Hypothetical	--	No	Yes	No	No	Yes
Para_Locus13910v1rpkm0.75_fwd_3_1	1262067|Parsp1	1	2e-134	No	Hypothetical	Hypothetical	--	No	Yes	No	No	No
Para_Locus1726v1rpkm67.39_fwd_1_7	1077686|Parsp1	1	9e-76	No	Hypothetical	Hypothetical	--	No	Yes	No	No	No
Para_Locus1831v1rpkm61.97_fwd_2_1	1163729|Parsp1	1	2e-13	No	Hypothetical	Hypothetical	--	Yes	No	No	No	No
Para_Locus18845v1rpkm0.16_fwd_3_1	1192044|Parsp1	1	2e-30	No	Hypothetical	Hypothetical	--	No	Yes	No	No	No
Para_Locus2025v1rpkm54.56_fwd_3_2	486325|Parsp1	1	1e-48	No	Hypothetical	Hypothetical	--	No	Yes	No	No	No
Para_Locus2101v2rpkm31.03_fwd_3_4	201739|Parsp1	1	6e-140	No	Hypothetical	Hypothetical	--	Yes	No	No	No	No
Para_Locus2152v1rpkm50.18_fwd_1_4	1184313|Parsp1	1	3e-58	No	Hypothetical	Hypothetical	--	No	Yes	No	No	No
Para_Locus2170v1rpkm49.74_fwd_3_1	1220195|Parsp1	1	4e-35	No	Hypothetical	Hypothetical	--	No	Yes	No	No	No
Para_Locus2238v1rpkm47.35_fwd_1_7	1098086|Parsp1	10	9e-89	No	Hypothetical	Hypothetical	--	No	Yes	Yes	No	Yes
Para_Locus2255v1rpkm46.84_fwd_2_13	1159134|Parsp1	2	6e-29	No	Hypothetical	Hypothetical	--	No	Yes	No	No	No
Para_Locus2484v1rpkm40.33_fwd_2_5	1164936|Parsp1	2	3e-127	No	Hypothetical	Hypothetical	--	No	Yes	No	No	No
Para_Locus2999v1rpkm30.77_fwd_3_2	1162102|Parsp1	3	0	No	Hypothetical	Hypothetical	--	No	Yes	Yes	No	No
Para_Locus337v1rpkm485.13_fwd_2_5	1085127|Parsp1	1	2e-40	No	Hypothetical	Hypothetical	--	No	Yes	No	No	Yes
Para_Locus433v2rpkm13.97_PRE_fwd_2_11	1098841|Parsp1	6	7e-110	No	Hypothetical	Hypothetical	--	Yes	Yes	Yes	Yes	No
Para_Locus433v2rpkm13.97_PRE_fwd_3_33	1098841|Parsp1	2	5e-98	No	Hypothetical	Hypothetical	--	No	Yes	No	No	No
Para_Locus5244v1rpkm11.70_fwd_2_13	482663|Parsp1	3	7e-57	No	Hypothetical	Hypothetical	--	No	Yes	No	No	Yes
Para_Locus531v1rpkm293.46_fwd_1_9	1264769|Parsp1	3	7e-11	No	Hypothetical	Hypothetical	--	No	Yes	No	Yes	Yes
Para_Locus540v1rpkm287.37_fwd_2_9	1170930|Parsp1	30	0	No	Hypothetical	Hypothetical	--	Yes	Yes	Yes	Yes	Yes
Para_Locus5642v1rpkm10.01_fwd_1_2	1218625|Parsp1	8	2e-15	No	Hypothetical	Hypothetical	--	Yes	Yes	Yes	No	No
Para_Locus5741v1rpkm9.63_fwd_1_1	1168688|Parsp1	1	2e-125	No	Hypothetical	Hypothetical	--	No	No	No	No	No
Para_Locus5845v1rpkm9.29_fwd_1_1	1157359|Parsp1	1	7e-133	No	Hypothetical	Hypothetical	--	No	Yes	No	No	No
Para_Locus6317v1rpkm7.67_fwd_3_6	1162615|Parsp1	18	3e-47	No	Hypothetical	Hypothetical	--	Yes	Yes	Yes	Yes	Yes
Para_Locus685v1rpkm214.38_fwd_1_4	1159381|Parsp1	2	6e-07	No	Hypothetical	Hypothetical	--	Yes	Yes	No	No	Yes
Para_Locus7044v2rpkm0.72_fwd_2_2	1168141|Parsp1	1	6e-115	No	Hypothetical	Hypothetical	--	No	No	No	Yes	No
Para_Locus7211v1rpkm5.38_fwd_1_1	1162683|Parsp1	11	0	No	Hypothetical	Hypothetical	--	No	Yes	No	Yes	No
Para_Locus7335v1rpkm5.12_fwd_3_1	1006473|Parsp1	3	2e-07	No	Hypothetical	Hypothetical	--	No	Yes	No	No	Yes
Para_Locus7432v1rpkm4.89_fwd_2_3	1159540|Parsp1	14	4e-40	No	Hypothetical	Hypothetical	--	Yes	Yes	Yes	Yes	No
Para_Locus7499v1rpkm4.77_fwd_2_2	1155386|Parsp1	1	0	No	Hypothetical	Hypothetical	--	No	Yes	No	No	No
Para_Locus769v4rpkm0.00_PRE_fwd_2_3	1009733|Parsp1	1	3e-32	No	Hypothetical	Hypothetical	--	No	Yes	No	No	No
Para_Locus8747v1rpkm2.89_fwd_3_11	1190718|Parsp1	2	6e-55	No	Hypothetical	Hypothetical	--	No	Yes	No	No	No
Para_Locus919v1rpkm147.46_fwd_3_6	1164861|Parsp1	21	4e-160	No	Hypothetical	Hypothetical	--	Yes	Yes	Yes	Yes	Yes
Para_Locus9763v2rpkm0.00_PRE_fwd_1_1	1165463|Parsp1	1	4e-11	No	Hypothetical	Hypothetical	--	Yes	Yes	No	Yes	Yes
Pyreno_Locus10222v1rpkm3.42_fwd_3_1	545552|Pyrsp1	7	0	No	Hypothetical	Hypothetical	--	No	Yes	Yes	Yes	Yes
Pyreno_Locus10632v1rpkm2.86_fwd_2_6	583096|Pyrsp1	4	3e-177	No	Hypothetical	Hypothetical	--	No	No	Yes	No	Yes
Pyreno_Locus1080v1rpkm133.57_fwd_1_1	591411|Pyrsp1	1	7e-44	No	Hypothetical	Hypothetical	--	No	No	Yes	No	No
Pyreno_Locus11066v1rpkm2.30_fwd_2_12	623111|Pyrsp1	1	4e-40	No	Hypothetical	Hypothetical	--	No	No	Yes	No	Yes
Pyreno_Locus12246v1rpkm1.33_fwd_1_14	649620|Pyrsp1	4	6e-94	No	Hypothetical	Hypothetical	--	No	No	Yes	No	Yes
Pyreno_Locus1343v1rpkm108.19_fwd_1_25	178956|Pyrsp1	19	9e-42	No	Hypothetical	Hypothetical	--	Yes	Yes	Yes	Yes	Yes
Pyreno_Locus13598v1rpkm0.74_fwd_2_4	647880|Pyrsp1	1	3e-11	No	Hypothetical	Hypothetical	--	No	No	Yes	No	No
Pyreno_Locus1379v1rpkm105.71_fwd_3_1	585419|Pyrsp1	6	2e-33	No	Hypothetical	Hypothetical	--	No	Yes	Yes	Yes	Yes
Pyreno_Locus15415v1rpkm0.38_fwd_3_9	150500|Pyrsp1	14	2e-86	No	Hypothetical	Hypothetical	--	Yes	Yes	Yes	Yes	No
Pyreno_Locus1626v1rpkm90.28_fwd_1_5	222628|Pyrsp1	4	0	No	Hypothetical	Hypothetical	--	No	No	Yes	Yes	Yes
Pyreno_Locus1679v1rpkm87.40_fwd_3_5	521746|Pyrsp1	2	3e-09	No	Hypothetical	Hypothetical	--	No	No	Yes	No	No
Pyreno_Locus17322v1rpkm0.20_fwd_2_1	685541|Pyrsp1	7	5e-44	No	Hypothetical	Hypothetical	--	No	Yes	Yes	Yes	Yes
Pyreno_Locus1904v1rpkm77.12_fwd_2_6	386280|Pyrsp1	1	3e-113	No	Hypothetical	Hypothetical	--	No	No	Yes	No	Yes
Pyreno_Locus2145v1rpkm69.07_fwd_3_3	675665|Pyrsp1	10	2e-178	No	Hypothetical	Hypothetical	--	Yes	Yes	Yes	No	Yes
Pyreno_Locus2180v1rpkm67.94_fwd_3_5	685977|Pyrsp1	5	4e-135	No	Hypothetical	Hypothetical	--	Yes	Yes	Yes	Yes	Yes
Pyreno_Locus2328v1rpkm63.99_fwd_2_5	582921|Pyrsp1	5	6e-46	No	Hypothetical	Hypothetical	--	No	No	Yes	No	No
Pyreno_Locus2336v1rpkm63.79_fwd_2_7	644071|Pyrsp1	8	0	No	Hypothetical	Hypothetical	--	Yes	Yes	Yes	Yes	Yes
Pyreno_Locus251v1rpkm505.80_fwd_1_8	1061502|Pyrsp1	7	2e-44	No	Hypothetical	Hypothetical	--	Yes	No	Yes	No	No
Pyreno_Locus3021v1rpkm48.05_fwd_2_49	347315|Pyrsp1	1	0	No	Hypothetical	Hypothetical	--	No	No	Yes	No	Yes
Pyreno_Locus3666v1rpkm38.53_fwd_2_7	515946|Pyrsp1	1	3e-25	No	Hypothetical	Hypothetical	--	No	No	Yes	Yes	Yes
Pyreno_Locus3699v2rpkm24.26_fwd_3_12	105543|Pyrsp1	1	0	No	Hypothetical	Hypothetical	--	No	No	Yes	Yes	Yes
Pyreno_Locus4247v2rpkm4.68_fwd_3_2	593435|Pyrsp1	11	4e-12	No	Hypothetical	Hypothetical	--	Yes	Yes	Yes	Yes	Yes
Pyreno_Locus424v1rpkm332.87_fwd_2_7	601822|Pyrsp1	4	7e-116	No	Hypothetical	Hypothetical	--	No	Yes	Yes	Yes	Yes
Pyreno_Locus46v1rpkm2066.82_fwd_1_45	408377|Pyrsp1	1	1e-77	No	Hypothetical	Hypothetical	--	No	No	Yes	No	Yes
Pyreno_Locus4889v1rpkm26.27_fwd_1_2	161422|Pyrsp1	1	2e-28	No	Hypothetical	Hypothetical	--	No	No	No	No	No
Pyreno_Locus4905v1rpkm26.15_fwd_2_1	587596|Pyrsp1	1	1e-14	No	Hypothetical	Hypothetical	--	No	No	Yes	No	No
Pyreno_Locus492v1rpkm289.66_fwd_3_14	607022|Pyrsp1	5	5e-49	No	Hypothetical	Hypothetical	--	No	No	Yes	No	No
Pyreno_Locus6030v1rpkm18.47_fwd_2_4	593506|Pyrsp1	4	6e-15	No	Hypothetical	Hypothetical	--	No	No	Yes	No	Yes
Pyreno_Locus6706v1rpkm14.93_fwd_2_17	46460|Pyrsp1	2	3e-32	No	Hypothetical	Hypothetical	--	No	No	Yes	No	Yes
Pyreno_Locus6746v1rpkm14.73_fwd_3_3	584124|Pyrsp1	1	0	No	Hypothetical	Hypothetical	--	No	No	No	No	Yes
Pyreno_Locus6905v1rpkm13.92_fwd_1_11	419143|Pyrsp1	1	0	No	Hypothetical	Hypothetical	--	No	No	Yes	No	No
Pyreno_Locus732v1rpkm198.92_fwd_1_26	604708|Pyrsp1	2	1e-33	No	Hypothetical	Hypothetical	--	No	No	Yes	Yes	Yes
Pyreno_Locus752v1rpkm192.62_fwd_1_3	585635|Pyrsp1	6	3e-119	No	Hypothetical	Hypothetical	--	No	No	Yes	No	No
Pyreno_Locus7700v1rpkm10.33_fwd_3_15	272186|Pyrsp1	25	0	No	Hypothetical	Hypothetical	--	Yes	Yes	Yes	Yes	Yes
Pyreno_Locus8220v1rpkm8.42_fwd_2_2	266971|Pyrsp1	1	9e-44	No	Hypothetical	Hypothetical	--	No	No	No	Yes	No
Pyreno_Locus840v1rpkm169.07_fwd_2_10	239113|Pyrsp1	3	6e-57	No	Hypothetical	Hypothetical	--	No	No	Yes	No	No
Pyreno_Locus8784v1rpkm6.62_fwd_1_3	585858|Pyrsp1	6	2e-08	No	Hypothetical	Hypothetical	--	Yes	Yes	Yes	Yes	Yes
Pyreno_Locus8786v1rpkm6.62_fwd_3_8	174313|Pyrsp1	1	5e-179	No	Hypothetical	Hypothetical	--	No	No	Yes	No	Yes
Pyreno_Locus9378v1rpkm5.12_fwd_3_3	475060|Pyrsp1	1	3e-24	No	Hypothetical	Hypothetical	--	No	No	No	Yes	No
Pyreno_Locus9753v1rpkm4.23_fwd_3_7	313327|Pyrsp1	1	6e-24	No	Hypothetical	Hypothetical	--	No	Yes	No	No	No
Stago_Locus10236v1rpkm2.14_fwd_3_12	84010|Stasp1	1	0	No	Hypothetical	Hypothetical	--	No	Yes	Yes	No	Yes
Stago_Locus10693v1rpkm1.77_fwd_2_11	372842|Stasp1	15	6e-89	No	Hypothetical	Hypothetical	--	Yes	Yes	Yes	Yes	Yes
Stago_Locus11145v1rpkm1.47_fwd_1_4	289764|Stasp1	5	8e-141	No	Hypothetical	Hypothetical	--	Yes	No	No	No	Yes
Stago_Locus11298v1rpkm1.39_fwd_1_5	297569|Stasp1	10	1e-17	No	Hypothetical	Hypothetical	--	Yes	No	Yes	Yes	Yes
Stago_Locus11457v1rpkm1.31_fwd_3_2	292128|Stasp1	7	5e-100	No	Hypothetical	Hypothetical	--	No	No	Yes	Yes	No
Stago_Locus118v1rpkm600.94_fwd_2_5	297347|Stasp1	2	4e-72	No	Hypothetical	Hypothetical	--	No	No	No	Yes	No
Stago_Locus124v1rpkm592.53_fwd_1_3	292702|Stasp1	4	2e-18	No	Hypothetical	Hypothetical	--	No	No	Yes	Yes	Yes
Stago_Locus1258v1rpkm61.75_fwd_3_5	297431|Stasp1	6	1e-122	No	Hypothetical	Hypothetical	--	No	No	No	Yes	No
Stago_Locus13106v1rpkm0.74_fwd_2_2	298658|Stasp1	1	1e-11	No	Hypothetical	Hypothetical	--	No	No	No	Yes	Yes
Stago_Locus2022v1rpkm38.48_fwd_2_2	280168|Stasp1	2	7e-42	No	Hypothetical	Hypothetical	--	No	No	No	Yes	No
Stago_Locus2102v1rpkm36.89_fwd_3_3	57296|Stasp1	2	2e-16	No	Hypothetical	Hypothetical	--	No	No	No	Yes	Yes
Stago_Locus2285v1rpkm33.71_fwd_1_4	288927|Stasp1	2	6e-62	No	Hypothetical	Hypothetical	--	No	No	Yes	Yes	No
Stago_Locus2661v1rpkm28.87_fwd_3_6	25470|Stasp1	2	1e-18	No	Hypothetical	Hypothetical	--	No	No	No	Yes	No
Stago_Locus2726v2rpkm18.88_fwd_1_6	293013|Stasp1	1	1e-51	No	Hypothetical	Hypothetical	--	No	No	No	Yes	No
Stago_Locus2880v1rpkm26.62_fwd_3_3	379687|Stasp1	1	1e-161	No	Hypothetical	Hypothetical	--	No	No	No	No	No
Stago_Locus2967v1rpkm25.76_fwd_2_5	290155|Stasp1	2	2e-53	No	Hypothetical	Hypothetical	--	No	No	No	Yes	No
Stago_Locus2985v1rpkm25.61_fwd_1_3	289359|Stasp1	1	1e-43	No	Hypothetical	Hypothetical	--	No	No	No	Yes	No
Stago_Locus327v1rpkm209.56_fwd_2_4	296920|Stasp1	8	3e-38	No	Hypothetical	Hypothetical	--	Yes	Yes	Yes	Yes	No
Stago_Locus3473v2rpkm10.32_fwd_3_3	219173|Stasp1	1	6e-28	No	Hypothetical	Hypothetical	--	No	No	No	Yes	No
Stago_Locus3487v1rpkm21.73_fwd_3_8	231626|Stasp1	1	0	No	Hypothetical	Hypothetical	--	No	No	Yes	No	No
Stago_Locus3632v1rpkm20.89_fwd_1_3	289190|Stasp1	9	1e-45	No	Hypothetical	Hypothetical	--	No	No	No	Yes	Yes
Stago_Locus4644v1rpkm15.32_fwd_3_12	111223|Stasp1	6	0	No	Hypothetical	Hypothetical	--	No	No	No	Yes	Yes
Stago_Locus502v1rpkm147.09_fwd_3_7	239627|Stasp1	3	2e-09	No	Hypothetical	Hypothetical	--	No	No	No	Yes	No
Stago_Locus512v1rpkm144.90_fwd_2_3	298578|Stasp1	13	2e-12	No	Hypothetical	Hypothetical	--	Yes	Yes	Yes	Yes	Yes
Stago_Locus5694v1rpkm11.18_fwd_2_4	198930|Stasp1	4	7e-39	No	Hypothetical	Hypothetical	--	No	No	No	Yes	Yes
Stago_Locus6306v1rpkm9.23_fwd_3_1	297103|Stasp1	7	1e-133	No	Hypothetical	Hypothetical	--	Yes	Yes	Yes	Yes	No
Stago_Locus642v1rpkm118.95_fwd_3_4	291468|Stasp1	3	7e-46	No	Hypothetical	Hypothetical	--	No	No	No	Yes	No
Stago_Locus6529v1rpkm8.60_fwd_1_1	335319|Stasp1	2	0	No	Hypothetical	Hypothetical	--	Yes	No	No	Yes	Yes
Stago_Locus6737v1rpkm8.08_fwd_2_2	351251|Stasp1	1	2e-19	No	Hypothetical	Hypothetical	--	No	No	No	Yes	No
Stago_Locus7278v1rpkm6.71_fwd_3_1	7149|Stasp1	4	2e-100	No	Hypothetical	Hypothetical	--	No	No	No	Yes	Yes
Stago_Locus7800v1rpkm5.58_fwd_3_4	113612|Stasp1	1	4e-32	No	Hypothetical	Hypothetical	--	No	No	No	Yes	No
Stago_Locus7895v1rpkm5.42_fwd_2_1	285757|Stasp1	15	1e-51	No	Hypothetical	Hypothetical	--	Yes	Yes	Yes	Yes	Yes
Stago_Locus826v1rpkm92.70_fwd_3_7	298760|Stasp1	3	5e-08	No	Hypothetical	Hypothetical	--	Yes	No	Yes	Yes	Yes
Stago_Locus87v1rpkm770.40_fwd_2_1	291473|Stasp1	2	5e-61	No	Hypothetical	Hypothetical	--	No	No	No	Yes	No
Stago_Locus9669v1rpkm2.72_fwd_2_7	292359|Stasp1	10	5e-11	No	Hypothetical	Hypothetical	--	Yes	Yes	Yes	Yes	Yes
Alt_Locus10330v1rpkm2.13_fwd_3_4	1156946|Altal1	1	3e-11	No	Hypothetical	Hypothetical	--	Yes	Yes	Yes	Yes	No
Alt_Locus10000v1rpkm2.50_fwd_2_27	1004091|Altal1	1	3.4	No	Hypothetical	Hypothetical	--	Yes	No	Yes	No	Yes
Alt_Locus1020v1rpkm156.96_fwd_1_8	639090|Altal1	3	0.036	No	Hypothetical	Hypothetical	--	Yes	No	No	No	No
Alt_Locus10708v1rpkm1.75_fwd_1_2	1061356|Altal1	1	1.8	No	Hypothetical	Hypothetical	--	No	No	No	No	No
Alt_Locus10751v1rpkm1.71_fwd_3_1	1038151|Altal1	1	1e-07	No	Hypothetical	Hypothetical	--	Yes	No	No	No	No
Alt_Locus10903v1rpkm1.58_fwd_1_1	1053888|Altal1	1	0.33	No	Hypothetical	Hypothetical	--	Yes	No	No	No	No
Alt_Locus11201v1rpkm1.36_fwd_1_3	296490|Altal1	1	0.0003	No	Hypothetical	Hypothetical	--	Yes	No	Yes	No	No
Alt_Locus11687v1rpkm1.07_fwd_3_13	1064056|Altal1	1	8.3	No	Hypothetical	Hypothetical	--	Yes	No	No	No	Yes
Alt_Locus11778v1rpkm1.02_fwd_3_3	1079168|Altal1	1	2.2	No	Hypothetical	Hypothetical	--	No	No	No	No	No
Alt_Locus11942v1rpkm0.94_fwd_1_2	1019536|Altal1	1	4e-05	No	Hypothetical	Hypothetical	--	No	Yes	No	No	No
Alt_Locus12248v1rpkm0.83_fwd_2_2	358642|Altal1	1	4	No	Hypothetical	Hypothetical	--	No	No	No	No	No
Alt_Locus12369v1rpkm0.79_fwd_1_1	992570|Altal1	1	1e-09	No	Hypothetical	Hypothetical	--	Yes	No	Yes	No	No
Alt_Locus12725v1rpkm0.68_fwd_3_1	949294|Altal1	1	0.003	No	Hypothetical	Hypothetical	--	No	No	Yes	No	No
Alt_Locus1278v1rpkm123.47_fwd_3_38	1032840|Altal1	7	0.018	No	Hypothetical	Hypothetical	--	Yes	Yes	No	No	Yes
Alt_Locus12799v1rpkm0.66_fwd_3_2	936963|Altal1	1	1e-09	No	Hypothetical	Hypothetical	--	Yes	No	No	No	No
Alt_Locus13165v1rpkm0.58_fwd_3_1	1016116|Altal1	1	6e-09	No	Hypothetical	Hypothetical	--	Yes	No	No	No	No
Alt_Locus131v1rpkm1090.33_fwd_1_12	445544|Altal1	3	0.59	No	Hypothetical	Hypothetical	--	Yes	No	Yes	Yes	Yes
Alt_Locus13719v1rpkm0.46_fwd_1_2	584027|Altal1	1	4e-06	No	Hypothetical	Hypothetical	--	Yes	No	No	No	No
Alt_Locus14018v1rpkm0.41_fwd_1_1	134422|Altal1	1	4.5	No	Hypothetical	Hypothetical	--	No	No	No	Yes	No
Alt_Locus14946v1rpkm0.29_fwd_3_1	1112225|Altal1	1	0.001	No	Hypothetical	Hypothetical	--	Yes	No	No	No	No
Alt_Locus15056v1rpkm0.28_fwd_3_3	1024770|Altal1	1	1.1	No	Hypothetical	Hypothetical	--	No	Yes	No	No	No
Alt_Locus17553v1rpkm0.00_fwd_3_2	350362|Altal1	2	0.0001	No	Hypothetical	Hypothetical	--	Yes	Yes	Yes	Yes	No
Alt_Locus1844v1rpkm84.52_fwd_2_6	591153|Altal1	1	1.8	No	Hypothetical	Hypothetical	--	No	No	No	Yes	No
Alt_Locus1920v1rpkm80.87_fwd_1_23	1239558|Altal1	1	1.2	No	Hypothetical	Hypothetical	--	No	Yes	No	No	No
Alt_Locus2249v1rpkm68.34_fwd_2_7	592403|Altal1	1	0.59	No	Hypothetical	Hypothetical	--	No	No	No	No	No
Alt_Locus225v1rpkm693.44_fwd_3_5	1025475|Altal1	3	0.079	No	Hypothetical	Hypothetical	--	Yes	Yes	Yes	Yes	Yes
Alt_Locus2359v2rpkm5.96_PRE_fwd_2_1	1023281|Altal1	1	0.0001	No	Hypothetical	Hypothetical	--	Yes	No	No	No	No
Alt_Locus2413v1rpkm62.99_fwd_1_7	949404|Altal1	2	0.26	No	Hypothetical	Hypothetical	--	Yes	No	Yes	No	Yes
Alt_Locus2617v1rpkm57.42_fwd_3_26	334168|Altal1	1	6.5	No	Hypothetical	Hypothetical	--	No	No	No	Yes	No
Alt_Locus2724v1rpkm55.03_fwd_1_14	927108|Altal1	1	3e-09	No	Hypothetical	Hypothetical	--	No	Yes	No	No	No
Alt_Locus2736v1rpkm54.65_fwd_3_4	1013606|Altal1	2	10	No	Hypothetical	Hypothetical	--	Yes	No	No	No	Yes
Alt_Locus27v1rpkm3394.88_fwd_2_4	1060453|Altal1	1	5.7	No	Hypothetical	Hypothetical	--	Yes	No	No	No	Yes
Alt_Locus2946v1rpkm49.91_fwd_1_4	1059514|Altal1	1	6.8	No	Hypothetical	Hypothetical	--	Yes	No	No	No	Yes
Alt_Locus3168v1rpkm45.87_fwd_2_5	1028115|Altal1	1	0.006	No	Hypothetical	Hypothetical	--	Yes	No	No	No	No
Alt_Locus3240v1rpkm44.75_fwd_3_1	1148664|Altal1	1	0.29	No	Hypothetical	Hypothetical	--	No	No	No	Yes	No
Alt_Locus3287v2rpkm2.26_PRE_fwd_1_6	1018758|Altal1	1	2e-07	No	Hypothetical	Hypothetical	--	Yes	No	No	No	Yes
Alt_Locus3492v1rpkm40.63_fwd_1_29	27381|Altal1	1	4.2	No	Hypothetical	Hypothetical	--	No	No	No	Yes	No
Alt_Locus414v1rpkm379.49_fwd_2_8	1016227|Altal1	1	9e-08	No	Hypothetical	Hypothetical	--	Yes	No	No	No	No
Alt_Locus4390v1rpkm29.33_fwd_1_27	1088421|Altal1	1	1.4	No	Hypothetical	Hypothetical	--	No	No	No	No	No
Alt_Locus5271v1rpkm21.76_fwd_1_20	280224|Altal1	1	4.4	No	Hypothetical	Hypothetical	--	No	No	Yes	No	No
Alt_Locus5569v1rpkm19.59_fwd_3_5	1176340|Altal1	1	0.92	No	Hypothetical	Hypothetical	--	No	Yes	No	No	No
Alt_Locus5646v1rpkm19.02_fwd_3_15	564676|Altal1	1	3	No	Hypothetical	Hypothetical	--	No	No	No	No	No
Alt_Locus56v2rpkm12.57_PRE_fwd_3_54	1211465|Altal1	1	8.3	No	Hypothetical	Hypothetical	--	No	No	No	No	No
Alt_Locus5757v1rpkm18.22_fwd_2_6	944052|Altal1	7	4.9	No	Hypothetical	Hypothetical	--	Yes	No	No	No	No
Alt_Locus5788v1rpkm17.95_fwd_3_3	335225|Altal1	1	1.9	No	Hypothetical	Hypothetical	--	No	No	No	No	No
Alt_Locus5851v1rpkm17.51_fwd_1_1	379542|Altal1	1	2.4	No	Hypothetical	Hypothetical	--	No	No	No	No	No
Alt_Locus5896v1rpkm17.27_fwd_2_8	1009520|Altal1	1	1.5	No	Hypothetical	Hypothetical	--	No	Yes	Yes	No	No
Alt_Locus6038v2rpkm1.72_fwd_3_5	1122112|Altal1	1	0.43	No	Hypothetical	Hypothetical	--	No	No	No	No	No
Alt_Locus6629v1rpkm12.95_fwd_3_3	337693|Altal1	1	3.7	No	Hypothetical	Hypothetical	--	No	No	No	Yes	No
Alt_Locus674v1rpkm230.08_fwd_2_4	1018332|Altal1	1	1.2	No	Hypothetical	Hypothetical	--	Yes	No	No	No	Yes
Alt_Locus6812v2rpkm5.69_fwd_3_24	264839|Altal1	1	6	No	Hypothetical	Hypothetical	--	No	Yes	No	No	No
Alt_Locus7140v1rpkm10.19_fwd_1_2	1099281|Altal1	1	1.8	No	Hypothetical	Hypothetical	--	No	No	Yes	No	No
Alt_Locus72v1rpkm1595.64_fwd_1_14	294822|Altal1	1	2.1	No	Hypothetical	Hypothetical	--	No	No	No	No	No
Alt_Locus8684v1rpkm4.92_fwd_1_16	936802|Altal1	2	1.2	No	Hypothetical	Hypothetical	--	Yes	No	No	No	Yes
Alt_Locus8911v1rpkm4.38_fwd_3_16	315950|Altal1	1	3.2	No	Hypothetical	Hypothetical	--	No	No	Yes	No	No
Alt_Locus8938v1rpkm4.31_fwd_3_43	1167662|Altal1	1	1.3	No	Hypothetical	Hypothetical	--	No	No	No	No	No
Alt_Locus9164v2rpkm1.86_fwd_3_6	1146502|Altal1	1	4.7	No	Hypothetical	Hypothetical	--	No	No	No	Yes	No
Alt_Locus920v1rpkm174.09_fwd_1_10	974525|Altal1	1	1.5	No	Hypothetical	Hypothetical	--	No	No	Yes	No	No
Alt_Locus9618v1rpkm3.03_fwd_2_1	1051285|Altal1	2	3.9	No	Hypothetical	Hypothetical	--	Yes	No	No	No	Yes
Alt_Locus9854v2rpkm0.31_fwd_2_1	329359|Altal1	1	2.9	No	Hypothetical	Hypothetical	--	Yes	Yes	Yes	No	No
Alt_Locus9876v1rpkm2.67_fwd_2_9	1098419|Altal1	1	0.6	No	Hypothetical	Hypothetical	--	No	No	No	Yes	No
Para_Locus10539v1rpkm1.58_fwd_3_1	1189426|Parsp1	3	0.008	No	Hypothetical	Hypothetical	--	Yes	Yes	No	Yes	No
Para_Locus10604v1rpkm1.55_fwd_3_1	1159321|Parsp1	1	0.078	No	Hypothetical	Hypothetical	--	No	Yes	No	No	No
Para_Locus10895v1rpkm1.45_fwd_2_19	791898|Parsp1	1	7.1	No	Hypothetical	Hypothetical	--	No	No	No	No	Yes
Para_Locus1116v1rpkm115.35_fwd_3_1	1255111|Parsp1	2	1.3	No	Hypothetical	Hypothetical	--	No	Yes	No	No	No
Para_Locus1124v1rpkm114.65_fwd_2_1	1072506|Parsp1	1	0.013	No	Hypothetical	Hypothetical	--	No	Yes	No	No	No
Para_Locus11322v1rpkm1.30_fwd_1_1	1097305|Parsp1	1	0.0004	No	Hypothetical	Hypothetical	--	No	Yes	No	No	No
Para_Locus1157v1rpkm110.26_fwd_1_46	563307|Parsp1	1	0.19	No	Hypothetical	Hypothetical	--	No	No	No	No	No
Para_Locus11661v1rpkm1.19_fwd_1_10	582907|Parsp1	1	0.17	No	Hypothetical	Hypothetical	--	No	No	No	Yes	No
Para_Locus11958v1rpkm1.11_fwd_3_1	38217|Parsp1	1	3.6	No	Hypothetical	Hypothetical	--	No	Yes	No	No	Yes
Para_Locus119v1rpkm1130.01_fwd_3_5	1203503|Parsp1	2	0.45	No	Hypothetical	Hypothetical	--	No	Yes	No	No	Yes
Para_Locus12104v2rpkm0.49_fwd_2_1	1151376|Parsp1	1	0.03	No	Hypothetical	Hypothetical	--	No	No	No	No	Yes
Para_Locus12818v1rpkm0.93_fwd_2_3	1258555|Parsp1	1	3.2	No	Hypothetical	Hypothetical	--	No	No	No	No	No
Para_Locus1289v1rpkm96.30_fwd_2_56	1159447|Parsp1	1	1.1	No	Hypothetical	Hypothetical	--	Yes	No	No	No	No
Para_Locus13168v1rpkm0.87_fwd_3_1	1259195|Parsp1	1	5.1	No	Hypothetical	Hypothetical	--	Yes	Yes	No	Yes	Yes
Para_Locus13250v1rpkm0.85_fwd_2_1	321829|Parsp1	1	0.63	No	Hypothetical	Hypothetical	--	No	No	Yes	No	No
Para_Locus1329v1rpkm92.26_fwd_1_12	585259|Parsp1	1	9	No	Hypothetical	Hypothetical	--	No	No	No	No	No
Para_Locus133v1rpkm1047.21_fwd_3_11	593578|Parsp1	1	0.058	No	Hypothetical	Hypothetical	--	No	No	Yes	No	No
Para_Locus13706v1rpkm0.78_fwd_3_1	1264303|Parsp1	1	0.006	No	Hypothetical	Hypothetical	--	Yes	Yes	No	No	No
Para_Locus14431v1rpkm0.68_fwd_3_4	1152669|Parsp1	1	9e-08	No	Hypothetical	Hypothetical	--	Yes	Yes	No	Yes	Yes
Para_Locus14482v1rpkm0.68_fwd_3_2	1020907|Parsp1	1	5.9	No	Hypothetical	Hypothetical	--	No	Yes	No	No	No
Para_Locus14573v1rpkm0.67_fwd_1_1	1231954|Parsp1	2	0.21	No	Hypothetical	Hypothetical	--	No	Yes	Yes	Yes	No
Para_Locus15091v1rpkm0.60_fwd_1_1	1158375|Parsp1	1	1.7	No	Hypothetical	Hypothetical	--	No	Yes	No	No	Yes
Para_Locus15143v1rpkm0.59_fwd_2_1	1161484|Parsp1	5	0.062	No	Hypothetical	Hypothetical	--	Yes	Yes	Yes	Yes	Yes
Para_Locus15228v1rpkm0.58_fwd_3_1	1130193|Parsp1	1	5.3	No	Hypothetical	Hypothetical	--	No	No	No	No	No
Para_Locus15414v1rpkm0.56_fwd_1_3	407579|Parsp1	1	0.7	No	Hypothetical	Hypothetical	--	No	No	No	No	No
Para_Locus15417v1rpkm0.56_fwd_2_1	1169641|Parsp1	4	1.9	No	Hypothetical	Hypothetical	--	No	Yes	No	No	No
Para_Locus1545v1rpkm76.93_fwd_3_2	1163696|Parsp1	1	0.0004	No	Hypothetical	Hypothetical	--	No	Yes	No	No	No
Para_Locus1576v1rpkm74.91_fwd_2_4	1177943|Parsp1	2	6.2	No	Hypothetical	Hypothetical	--	No	Yes	No	No	Yes
Para_Locus15825v1rpkm0.51_fwd_2_1	1096179|Parsp1	1	3e-06	No	Hypothetical	Hypothetical	--	No	Yes	No	No	No
Para_Locus16405v1rpkm0.45_fwd_2_1	1202256|Parsp1	2	6.3	No	Hypothetical	Hypothetical	--	No	Yes	No	No	Yes
Para_Locus16659v1rpkm0.42_fwd_1_1	1132697|Parsp1	4	2.4	No	Hypothetical	Hypothetical	--	No	Yes	No	No	Yes
Para_Locus16891v1rpkm0.40_fwd_1_4	1161100|Parsp1	1	6e-05	No	Hypothetical	Hypothetical	--	Yes	Yes	Yes	No	Yes
Para_Locus16896v1rpkm0.40_fwd_2_1	1165466|Parsp1	1	0.001	No	Hypothetical	Hypothetical	--	No	Yes	No	No	No
Para_Locus17269v1rpkm0.35_fwd_1_1	1214794|Parsp1	2	9e-05	No	Hypothetical	Hypothetical	--	No	No	Yes	Yes	No
Para_Locus18140v1rpkm0.25_fwd_3_1	1259195|Parsp1	7	0.4	No	Hypothetical	Hypothetical	--	No	Yes	Yes	Yes	Yes
Para_Locus1840v1rpkm61.48_fwd_3_45	1165487|Parsp1	1	5e-05	No	Hypothetical	Hypothetical	--	No	Yes	No	No	No
Para_Locus1847v1rpkm61.15_fwd_2_9	461621|Parsp1	2	0.56	No	Hypothetical	Hypothetical	--	No	Yes	No	No	Yes
Para_Locus186v2rpkm58.47_PRE_fwd_3_34	1220710|Parsp1	6	0.34	No	Hypothetical	Hypothetical	--	No	Yes	No	No	Yes
Para_Locus19170v1rpkm0.00_fwd_2_1	1169847|Parsp1	1	3.6	No	Hypothetical	Hypothetical	--	No	Yes	No	No	No
Para_Locus21912v1rpkm0.00_fwd_1_1	1153079|Parsp1	1	2e-08	No	Hypothetical	Hypothetical	--	No	Yes	No	No	No
Para_Locus2196v1rpkm48.77_fwd_1_3	1167526|Parsp1	3	7.2	No	Hypothetical	Hypothetical	--	No	Yes	No	Yes	No
Para_Locus220v1rpkm722.84_fwd_3_1	1213023|Parsp1	3	0.74	No	Hypothetical	Hypothetical	--	Yes	Yes	No	Yes	Yes
Para_Locus22408v1rpkm0.00_fwd_2_2	1096179|Parsp1	1	3e-07	No	Hypothetical	Hypothetical	--	No	Yes	No	No	No
Para_Locus22825v1rpkm0.00_fwd_1_1	1204022|Parsp1	1	2e-09	No	Hypothetical	Hypothetical	--	No	Yes	No	No	Yes
Para_Locus2300v1rpkm45.53_fwd_3_1	1120979|Parsp1	1	1e-08	No	Hypothetical	Hypothetical	--	No	Yes	No	No	No
Para_Locus2345v1rpkm44.16_fwd_3_3	1169622|Parsp1	4	1.9	No	Hypothetical	Hypothetical	--	No	No	No	No	Yes
Para_Locus24218v1rpkm0.00_fwd_2_1	186491|Parsp1	1	0.043	No	Hypothetical	Hypothetical	--	No	Yes	No	No	Yes
Para_Locus2479v1rpkm40.62_fwd_2_1	1093439|Parsp1	1	1.4	No	Hypothetical	Hypothetical	--	No	No	No	No	No
Para_Locus2500v1rpkm39.90_fwd_1_31	614759|Parsp1	1	1.2	No	Hypothetical	Hypothetical	--	No	Yes	No	No	No
Para_Locus2688v1rpkm36.15_fwd_3_1	1168392|Parsp1	1	0.001	No	Hypothetical	Hypothetical	--	No	Yes	No	No	No
Para_Locus268v7rpkm1.45_PRE_fwd_3_5	609383|Parsp1	1	8.9	No	Hypothetical	Hypothetical	--	No	No	Yes	No	No
Para_Locus2804v1rpkm34.10_fwd_2_8	624824|Parsp1	1	7.4	No	Hypothetical	Hypothetical	--	No	No	No	Yes	No
Para_Locus3018v1rpkm30.53_fwd_2_11	1046896|Parsp1	1	2.9	No	Hypothetical	Hypothetical	--	No	No	Yes	No	No
Para_Locus3149v1rpkm28.31_fwd_1_15	1212127|Parsp1	1	2e-06	No	Hypothetical	Hypothetical	--	No	Yes	No	No	No
Para_Locus334v1rpkm489.85_fwd_3_64	1095977|Parsp1	1	3e-09	No	Hypothetical	Hypothetical	--	No	Yes	No	No	No
Para_Locus344v1rpkm476.74_fwd_2_9	1108304|Parsp1	1	3	No	Hypothetical	Hypothetical	--	No	No	No	No	No
Para_Locus3919v1rpkm20.18_fwd_1_23	686064|Parsp1	1	0.12	No	Hypothetical	Hypothetical	--	No	No	No	No	No
Para_Locus3919v1rpkm20.18_fwd_3_23	1160562|Parsp1	1	3.3	No	Hypothetical	Hypothetical	--	No	No	Yes	No	No
Para_Locus3976v1rpkm19.68_fwd_1_1	1222114|Parsp1	1	0.94	No	Hypothetical	Hypothetical	--	No	Yes	No	No	No
Para_Locus4420v1rpkm16.17_fwd_1_26	333889|Parsp1	1	3.5	No	Hypothetical	Hypothetical	--	No	Yes	No	No	No
Para_Locus4846v1rpkm13.64_fwd_2_17	1017711|Parsp1	1	1.3	No	Hypothetical	Hypothetical	--	No	Yes	No	No	No
Para_Locus4958v1rpkm13.08_fwd_3_3	93377|Parsp1	1	2.4	No	Hypothetical	Hypothetical	--	Yes	No	No	No	No
Para_Locus507v1rpkm306.60_fwd_3_3	#N/A	1	2.9	No	Hypothetical	Hypothetical	--	Yes	No	No	No	No
Para_Locus5239v1rpkm11.73_fwd_2_36	225669|Parsp1	1	5.1	No	Hypothetical	Hypothetical	--	No	No	Yes	No	No
Para_Locus5341v1rpkm11.25_fwd_3_8	1166911|Parsp1	8	0.64	No	Hypothetical	Hypothetical	--	Yes	Yes	Yes	Yes	Yes
Para_Locus5781v1rpkm9.51_fwd_3_4	1214830|Parsp1	1	1.4	No	Hypothetical	Hypothetical	--	No	Yes	No	No	Yes
Para_Locus6077v1rpkm8.54_fwd_1_1	202840|Parsp1	1	7e-08	No	Hypothetical	Hypothetical	--	No	Yes	No	No	No
Para_Locus6288v1rpkm7.76_fwd_2_3	1197629|Parsp1	2	2.1	No	Hypothetical	Hypothetical	--	No	Yes	No	No	Yes
Para_Locus633v1rpkm237.56_fwd_3_9	582631|Parsp1	2	4e-05	No	Hypothetical	Hypothetical	--	No	Yes	No	No	No
Para_Locus6491v1rpkm7.17_fwd_1_13	1170833|Parsp1	1	0.1	No	Hypothetical	Hypothetical	--	Yes	No	No	No	Yes
Para_Locus6804v1rpkm6.36_fwd_2_3	677073|Parsp1	1	3.7	No	Hypothetical	Hypothetical	--	No	No	No	Yes	No
Para_Locus7202v2rpkm3.06_fwd_3_10	368655|Parsp1	2	1.7	No	Hypothetical	Hypothetical	--	No	No	Yes	Yes	No
Para_Locus7280v1rpkm5.23_fwd_3_6	1211364|Parsp1	1	0.59	No	Hypothetical	Hypothetical	--	No	No	No	No	No
Para_Locus7357v1rpkm5.06_fwd_3_10	1257507|Parsp1	1	6.5	No	Hypothetical	Hypothetical	--	No	No	No	No	No
Para_Locus7561v1rpkm4.65_fwd_1_5	1213716|Parsp1	3	0.0007	No	Hypothetical	Hypothetical	--	No	Yes	No	No	No
Para_Locus7571v1rpkm4.62_fwd_1_14	315113|Parsp1	1	7.1	No	Hypothetical	Hypothetical	--	No	No	No	Yes	No
Para_Locus816v1rpkm172.13_fwd_2_8	1218812|Parsp1	1	0.0007	No	Hypothetical	Hypothetical	--	No	Yes	No	No	Yes
Para_Locus8497v1rpkm3.20_fwd_2_21	1173457|Parsp1	3	2.3	No	Hypothetical	Hypothetical	--	No	Yes	No	No	Yes
Para_Locus850v3rpkm0.00_PRE_fwd_2_3	1261809|Parsp1	1	2	No	Hypothetical	Hypothetical	--	No	No	No	Yes	Yes
Para_Locus8828v1rpkm2.81_fwd_1_1	1260803|Parsp1	1	6e-09	No	Hypothetical	Hypothetical	--	No	No	No	No	No
Para_Locus8866v1rpkm2.76_fwd_3_41	#N/A	1	0.047	No	Hypothetical	Hypothetical	--	No	No	No	Yes	No
Para_Locus8887v1rpkm2.73_fwd_2_1	1164655|Parsp1	1	3.3	No	Hypothetical	Hypothetical	--	No	No	No	Yes	No
Para_Locus9116v1rpkm2.54_fwd_2_3	282016|Parsp1	1	4.2	No	Hypothetical	Hypothetical	--	No	Yes	No	No	No
Para_Locus9445v1rpkm2.25_fwd_1_6	501382|Parsp1	1	0.55	No	Hypothetical	Hypothetical	--	No	Yes	No	No	No
Para_Locus9494v1rpkm2.22_fwd_3_1	1214617|Parsp1	1	7.2	No	Hypothetical	Hypothetical	--	No	Yes	No	No	No
Para_Locus9592v1rpkm2.13_fwd_1_2	1059673|Parsp1	1	0.93	No	Hypothetical	Hypothetical	--	No	No	No	Yes	No
Pyreno_Locus10060v1rpkm3.68_fwd_2_1	583476|Pyrsp1	1	0.0008	No	Hypothetical	Hypothetical	--	No	No	Yes	No	No
Pyreno_Locus10064v1rpkm3.66_fwd_1_117	291776|Pyrsp1	1	0.03	No	Hypothetical	Hypothetical	--	No	No	No	No	No
Pyreno_Locus10228v1rpkm3.41_fwd_1_31	1003687|Pyrsp1	1	0.57	No	Hypothetical	Hypothetical	--	No	No	No	No	No
Pyreno_Locus10237v1rpkm3.39_fwd_1_5	938955|Pyrsp1	1	5.6	No	Hypothetical	Hypothetical	--	No	No	Yes	No	No
Pyreno_Locus10304v1rpkm3.31_fwd_3_10	650481|Pyrsp1	1	2e-07	No	Hypothetical	Hypothetical	--	No	No	No	No	No
Pyreno_Locus10507v1rpkm3.01_fwd_1_1	153853|Pyrsp1	1	8e-05	No	Hypothetical	Hypothetical	--	No	No	Yes	No	Yes
Pyreno_Locus10544v1rpkm2.96_fwd_2_22	926674|Pyrsp1	1	5.1	No	Hypothetical	Hypothetical	--	No	No	No	No	No
Pyreno_Locus10675v1rpkm2.80_fwd_2_11	1263014|Pyrsp1	2	0.003	No	Hypothetical	Hypothetical	--	No	No	Yes	No	No
Pyreno_Locus10986v1rpkm2.38_fwd_2_1	104978|Pyrsp1	1	0.21	No	Hypothetical	Hypothetical	--	No	No	No	No	No
Pyreno_Locus11011v1rpkm2.36_fwd_3_10	934060|Pyrsp1	1	0.81	No	Hypothetical	Hypothetical	--	No	No	Yes	No	No
Pyreno_Locus11131v1rpkm2.23_fwd_2_5	106356|Pyrsp1	1	0.16	No	Hypothetical	Hypothetical	--	No	No	No	No	No
Pyreno_Locus11278v1rpkm2.09_fwd_3_18	282824|Pyrsp1	1	9.9	No	Hypothetical	Hypothetical	--	No	No	No	No	No
Pyreno_Locus11290v1rpkm2.08_fwd_3_4	581808|Pyrsp1	1	0.001	No	Hypothetical	Hypothetical	--	No	No	Yes	No	No
Pyreno_Locus112v1rpkm990.07_fwd_1_1	582976|Pyrsp1	1	0.74	No	Hypothetical	Hypothetical	--	No	No	Yes	No	No
Pyreno_Locus11632v1rpkm1.78_fwd_2_5	582631|Pyrsp1	1	1e-06	No	Hypothetical	Hypothetical	--	No	No	Yes	No	Yes
Pyreno_Locus11638v1rpkm1.78_fwd_2_1	927494|Pyrsp1	1	9.3	No	Hypothetical	Hypothetical	--	No	No	No	No	No
Pyreno_Locus11704v1rpkm1.72_fwd_3_8	296659|Pyrsp1	1	1.5	No	Hypothetical	Hypothetical	--	No	Yes	No	No	No
Pyreno_Locus12320v3rpkm0.73_fwd_1_1	282016|Pyrsp1	1	2.5	No	Hypothetical	Hypothetical	--	No	No	Yes	No	No
Pyreno_Locus12349v1rpkm1.26_fwd_2_9	296860|Pyrsp1	1	3.8	No	Hypothetical	Hypothetical	--	No	No	No	No	No
Pyreno_Locus1258v2rpkm2.51_PRE_fwd_3_7	370687|Pyrsp1	1	0.0002	No	Hypothetical	Hypothetical	--	No	No	No	Yes	No
Pyreno_Locus1283v1rpkm113.66_fwd_1_8	1157650|Pyrsp1	1	2.5	No	Hypothetical	Hypothetical	--	Yes	No	No	No	No
Pyreno_Locus12924v1rpkm0.99_fwd_3_1	584328|Pyrsp1	2	1.7	No	Hypothetical	Hypothetical	--	Yes	Yes	Yes	Yes	Yes
Pyreno_Locus13020v1rpkm0.95_fwd_3_2	591048|Pyrsp1	8	1.7	No	Hypothetical	Hypothetical	--	No	No	Yes	Yes	No
Pyreno_Locus13167v1rpkm0.89_fwd_1_2	568334|Pyrsp1	2	1e-06	No	Hypothetical	Hypothetical	--	No	No	Yes	Yes	Yes
Pyreno_Locus13829v1rpkm0.67_fwd_3_4	#N/A	1	9.7	No	Hypothetical	Hypothetical	--	Yes	No	No	Yes	No
Pyreno_Locus14098v1rpkm0.60_fwd_1_4	611555|Pyrsp1	1	0.0007	No	Hypothetical	Hypothetical	--	No	No	Yes	No	No
Pyreno_Locus14980v3rpkm0.00_PRE_fwd_2_2	179413|Pyrsp1	1	6.7	No	Hypothetical	Hypothetical	--	No	No	Yes	No	No
Pyreno_Locus15036v3rpkm0.00_PRE_fwd_1_2	1021810|Pyrsp1	1	0.29	No	Hypothetical	Hypothetical	--	Yes	No	No	No	No
Pyreno_Locus15453v1rpkm0.38_fwd_1_1	683729|Pyrsp1	1	0.081	No	Hypothetical	Hypothetical	--	No	No	Yes	No	No
Pyreno_Locus15795v1rpkm0.34_fwd_3_1	591231|Pyrsp1	1	5e-09	No	Hypothetical	Hypothetical	--	No	No	Yes	No	No
Pyreno_Locus1686v2rpkm0.71_PRE_fwd_1_6	405142|Pyrsp1	2	0.0001	No	Hypothetical	Hypothetical	--	No	No	Yes	No	Yes
Pyreno_Locus17958v1rpkm0.14_fwd_3_1	110659|Pyrsp1	2	0.26	No	Hypothetical	Hypothetical	--	Yes	No	Yes	No	No
Pyreno_Locus1889v1rpkm77.81_fwd_2_10	591297|Pyrsp1	3	0.0003	No	Hypothetical	Hypothetical	--	No	No	Yes	No	Yes
Pyreno_Locus2020v1rpkm72.95_fwd_3_18	515432|Pyrsp1	1	1.3	No	Hypothetical	Hypothetical	--	No	No	Yes	No	No
Pyreno_Locus20372v1rpkm0.00_fwd_1_1	604708|Pyrsp1	1	0.064	No	Hypothetical	Hypothetical	--	No	No	Yes	No	Yes
Pyreno_Locus20597v1rpkm0.00_fwd_3_1	595839|Pyrsp1	1	0.36	No	Hypothetical	Hypothetical	--	No	No	Yes	No	No
Pyreno_Locus21102v1rpkm0.00_fwd_2_3	593112|Pyrsp1	1	1e-08	No	Hypothetical	Hypothetical	--	No	No	Yes	No	Yes
Pyreno_Locus22506v1rpkm0.00_fwd_2_1	585159|Pyrsp1	1	3e-09	No	Hypothetical	Hypothetical	--	No	No	Yes	No	No
Pyreno_Locus2366v1rpkm62.76_fwd_3_3	1190646|Pyrsp1	1	0.55	No	Hypothetical	Hypothetical	--	No	Yes	No	No	No
Pyreno_Locus2537v2rpkm2.14_PRE_fwd_1_4	#N/A	1	4.6	No	Hypothetical	Hypothetical	--	No	No	Yes	No	No
Pyreno_Locus268v1rpkm478.41_fwd_3_2	558086|Pyrsp1	2	3.2	No	Hypothetical	Hypothetical	--	No	No	Yes	No	No
Pyreno_Locus2729v4rpkm0.00_PRE_fwd_1_1	1163282|Pyrsp1	1	2e-05	No	Hypothetical	Hypothetical	--	No	No	Yes	No	No
Pyreno_Locus2922v1rpkm49.86_fwd_2_23	646365|Pyrsp1	7	0.007	No	Hypothetical	Hypothetical	--	No	No	Yes	Yes	No
Pyreno_Locus2974v1rpkm48.99_fwd_1_4	593470|Pyrsp1	11	1.4	No	Hypothetical	Hypothetical	--	Yes	Yes	Yes	Yes	No
Pyreno_Locus314v1rpkm421.62_fwd_3_3	481636|Pyrsp1	1	7.7	No	Hypothetical	Hypothetical	--	No	No	Yes	No	No
Pyreno_Locus3494v1rpkm41.01_fwd_3_1	275963|Pyrsp1	1	5.4	No	Hypothetical	Hypothetical	--	No	Yes	No	No	No
Pyreno_Locus3498v2rpkm20.37_fwd_2_14	1110460|Pyrsp1	1	1.9	No	Hypothetical	Hypothetical	--	Yes	No	No	No	No
Pyreno_Locus358v1rpkm380.71_fwd_3_6	649794|Pyrsp1	6	1e-05	No	Hypothetical	Hypothetical	--	Yes	Yes	Yes	Yes	Yes
Pyreno_Locus362v1rpkm375.88_fwd_1_12	501502|Pyrsp1	1	5.1	No	Hypothetical	Hypothetical	--	No	No	No	Yes	No
Pyreno_Locus3744v1rpkm37.52_fwd_2_6	591166|Pyrsp1	12	0.87	No	Hypothetical	Hypothetical	--	Yes	Yes	Yes	Yes	Yes
Pyreno_Locus3769v1rpkm37.20_fwd_3_7	596889|Pyrsp1	1	9e-06	No	Hypothetical	Hypothetical	--	No	No	Yes	No	No
Pyreno_Locus3871v2rpkm12.10_fwd_2_1	231317|Pyrsp1	1	0.46	No	Hypothetical	Hypothetical	--	Yes	No	No	No	No
Pyreno_Locus3922v1rpkm35.51_fwd_2_7	50779|Pyrsp1	1	0.19	No	Hypothetical	Hypothetical	--	No	No	No	No	No
Pyreno_Locus417v1rpkm338.72_fwd_2_11	984927|Pyrsp1	1	7.3	No	Hypothetical	Hypothetical	--	No	No	No	No	No
Pyreno_Locus4434v1rpkm30.17_fwd_3_4	1173401|Pyrsp1	1	0.088	No	Hypothetical	Hypothetical	--	No	No	No	No	No
Pyreno_Locus4507v1rpkm29.46_fwd_3_5	230974|Pyrsp1	1	0.6	No	Hypothetical	Hypothetical	--	No	No	No	No	No
Pyreno_Locus4857v1rpkm26.50_fwd_2_5	320335|Pyrsp1	1	4	No	Hypothetical	Hypothetical	--	No	No	No	No	No
Pyreno_Locus5404v1rpkm22.50_fwd_2_2	584035|Pyrsp1	1	0.44	No	Hypothetical	Hypothetical	--	No	No	Yes	No	Yes
Pyreno_Locus5472v1rpkm22.09_fwd_2_3	585899|Pyrsp1	5	4.5	No	Hypothetical	Hypothetical	--	Yes	No	Yes	No	Yes
Pyreno_Locus577v1rpkm252.99_fwd_1_25	597055|Pyrsp1	1	4.5	No	Hypothetical	Hypothetical	--	No	No	No	No	No
Pyreno_Locus584v1rpkm250.90_fwd_2_3	589278|Pyrsp1	1	6e-05	No	Hypothetical	Hypothetical	--	No	Yes	No	No	Yes
Pyreno_Locus5864v1rpkm19.38_fwd_2_54	575622|Pyrsp1	1	7.8	No	Hypothetical	Hypothetical	--	No	No	No	No	No
Pyreno_Locus6180v1rpkm17.64_fwd_1_30	975939|Pyrsp1	1	3.5	No	Hypothetical	Hypothetical	--	No	No	No	No	No
Pyreno_Locus6187v1rpkm17.61_fwd_1_8	1207476|Pyrsp1	1	5.2	No	Hypothetical	Hypothetical	--	No	Yes	No	No	No
Pyreno_Locus6193v1rpkm17.58_fwd_3_45	296507|Pyrsp1	1	8.4	No	Hypothetical	Hypothetical	--	No	No	Yes	No	No
Pyreno_Locus6516v1rpkm15.83_fwd_3_4	628456|Pyrsp1	1	8e-09	No	Hypothetical	Hypothetical	--	No	No	Yes	No	Yes
Pyreno_Locus6529v1rpkm15.80_fwd_2_14	1056004|Pyrsp1	1	2.6	No	Hypothetical	Hypothetical	--	No	Yes	No	No	No
Pyreno_Locus6631v2rpkm8.36_fwd_2_19	595048|Pyrsp1	1	0.24	No	Hypothetical	Hypothetical	--	No	Yes	No	No	Yes
Pyreno_Locus6994v1rpkm13.46_fwd_2_6	631016|Pyrsp1	1	0.25	No	Hypothetical	Hypothetical	--	No	No	No	Yes	No
Pyreno_Locus7503v1rpkm11.19_fwd_3_3	582771|Pyrsp1	1	1e-06	No	Hypothetical	Hypothetical	--	No	No	No	No	No
Pyreno_Locus7512v1rpkm11.16_fwd_3_54	1213502|Pyrsp1	2	1.8	No	Hypothetical	Hypothetical	--	No	No	No	No	No
Pyreno_Locus7566v1rpkm10.86_fwd_2_7	610509|Pyrsp1	1	5e-05	No	Hypothetical	Hypothetical	--	No	Yes	No	No	No
Pyreno_Locus7782v1rpkm10.03_fwd_3_20	1179193|Pyrsp1	1	3.4	No	Hypothetical	Hypothetical	--	No	No	No	No	No
Pyreno_Locus8061v2rpkm4.42_fwd_3_26	1222506|Pyrsp1	1	3	No	Hypothetical	Hypothetical	--	No	No	No	No	No
Pyreno_Locus8104v1rpkm8.82_fwd_3_16	131375|Pyrsp1	1	0.31	No	Hypothetical	Hypothetical	--	No	No	No	No	No
Pyreno_Locus8290v1rpkm8.19_fwd_3_4	588452|Pyrsp1	1	5	No	Hypothetical	Hypothetical	--	No	No	Yes	No	Yes
Pyreno_Locus8769v1rpkm6.67_fwd_2_40	678581|Pyrsp1	1	3.9	No	Hypothetical	Hypothetical	--	No	No	No	No	No
Pyreno_Locus893v1rpkm159.97_fwd_3_4	482418|Pyrsp1	1	2.7	No	Hypothetical	Hypothetical	--	No	No	No	No	No
Pyreno_Locus9059v1rpkm5.90_fwd_2_7	403431|Pyrsp1	1	0.46	No	Hypothetical	Hypothetical	--	No	No	Yes	No	Yes
Pyreno_Locus9147v1rpkm5.68_fwd_2_1	615920|Pyrsp1	5	1.8	No	Hypothetical	Hypothetical	--	No	Yes	Yes	No	No
Pyreno_Locus9201v1rpkm5.54_fwd_3_3	647883|Pyrsp1	1	0.0003	No	Hypothetical	Hypothetical	--	No	No	Yes	No	No
Pyreno_Locus9218v1rpkm5.50_fwd_1_1	593512|Pyrsp1	1	9e-06	No	Hypothetical	Hypothetical	--	No	No	Yes	No	Yes
Pyreno_Locus9387v2rpkm3.32_fwd_3_6	1005628|Pyrsp1	1	5	No	Hypothetical	Hypothetical	--	No	No	No	Yes	No
Pyreno_Locus9451v1rpkm4.92_fwd_1_2	980103|Pyrsp1	1	0.008	No	Hypothetical	Hypothetical	--	No	Yes	No	No	No
Stago_Locus10284v1rpkm2.10_fwd_1_13	1017283|Stasp1	1	1.5	No	Hypothetical	Hypothetical	--	No	Yes	No	No	No
Stago_Locus10655v1rpkm1.79_fwd_3_1	374777|Stasp1	1	1.6	No	Hypothetical	Hypothetical	--	No	No	No	Yes	Yes
Stago_Locus1158v1rpkm67.69_fwd_3_4	614018|Stasp1	1	0.71	No	Hypothetical	Hypothetical	--	Yes	No	No	No	No
Stago_Locus11632v1rpkm1.23_fwd_2_9	19632|Stasp1	1	0.0002	No	Hypothetical	Hypothetical	--	No	Yes	No	No	Yes
Stago_Locus11643v1rpkm1.23_fwd_3_12	628835|Stasp1	1	2.7	No	Hypothetical	Hypothetical	--	No	Yes	No	No	No
Stago_Locus11847v1rpkm1.13_fwd_2_5	298280|Stasp1	1	8e-07	No	Hypothetical	Hypothetical	--	No	No	No	Yes	No
Stago_Locus12314v1rpkm0.96_fwd_3_1	338997|Stasp1	1	0.65	No	Hypothetical	Hypothetical	--	No	No	No	Yes	Yes
Stago_Locus12406v1rpkm0.93_fwd_1_6	296644|Stasp1	1	4.3	No	Hypothetical	Hypothetical	--	No	No	No	No	No
Stago_Locus13112v1rpkm0.74_fwd_2_1	199640|Stasp1	1	1e-05	No	Hypothetical	Hypothetical	--	No	No	No	Yes	No
Stago_Locus133v1rpkm571.97_fwd_3_8	1099278|Stasp1	1	1.9	No	Hypothetical	Hypothetical	--	Yes	No	No	No	No
Stago_Locus13869v1rpkm0.55_fwd_3_1	326403|Stasp1	1	1	No	Hypothetical	Hypothetical	--	No	No	No	Yes	No
Stago_Locus14149v1rpkm0.50_fwd_2_1	382880|Stasp1	1	0.75	No	Hypothetical	Hypothetical	--	No	No	No	Yes	No
Stago_Locus14287v1rpkm0.48_fwd_1_6	336190|Stasp1	3	0.99	No	Hypothetical	Hypothetical	--	No	No	No	Yes	Yes
Stago_Locus1515v1rpkm50.53_fwd_2_20	1059892|Stasp1	1	5.6	No	Hypothetical	Hypothetical	--	No	No	Yes	No	No
Stago_Locus15252v1rpkm0.27_fwd_1_1	375751|Stasp1	1	0.013	No	Hypothetical	Hypothetical	--	No	No	No	Yes	No
Stago_Locus15372v1rpkm0.24_fwd_2_1	199640|Stasp1	1	3e-05	No	Hypothetical	Hypothetical	--	No	No	No	Yes	No
Stago_Locus1831v2rpkm0.00_PRE_fwd_2_1	20493|Stasp1	1	0.55	No	Hypothetical	Hypothetical	--	No	No	No	No	Yes
Stago_Locus2291v1rpkm33.64_fwd_1_1	302366|Stasp1	1	9e-09	No	Hypothetical	Hypothetical	--	No	No	No	Yes	No
Stago_Locus2300v1rpkm33.52_fwd_1_15	1234276|Stasp1	1	6.9	No	Hypothetical	Hypothetical	--	Yes	Yes	Yes	Yes	No
Stago_Locus2401v1rpkm32.15_fwd_3_2	86556|Stasp1	1	0.32	No	Hypothetical	Hypothetical	--	No	No	Yes	No	No
Stago_Locus3130v1rpkm24.41_fwd_1_1	294777|Stasp1	1	0.056	No	Hypothetical	Hypothetical	--	No	No	No	Yes	Yes
Stago_Locus320v2rpkm52.90_fwd_2_5	1017311|Stasp1	1	6.7	No	Hypothetical	Hypothetical	--	No	No	No	No	No
Stago_Locus3313v1rpkm22.97_fwd_3_6	587409|Stasp1	1	0.21	No	Hypothetical	Hypothetical	--	No	No	No	Yes	No
Stago_Locus342v1rpkm199.83_fwd_3_7	345529|Stasp1	1	1.5	No	Hypothetical	Hypothetical	--	No	No	No	Yes	No
Stago_Locus342v2rpkm158.67_fwd_3_1	288370|Stasp1	1	2e-06	No	Hypothetical	Hypothetical	--	No	No	No	Yes	No
Stago_Locus3565v1rpkm21.24_fwd_1_1	84231|Stasp1	1	1e-08	No	Hypothetical	Hypothetical	--	No	No	No	Yes	No
Stago_Locus3577v1rpkm21.18_fwd_2_1	296613|Stasp1	6	0.004	No	Hypothetical	Hypothetical	--	No	No	No	Yes	No
Stago_Locus3681v1rpkm20.60_fwd_2_5	1101151|Stasp1	1	1	No	Hypothetical	Hypothetical	--	Yes	No	No	No	No
Stago_Locus4058v1rpkm18.23_fwd_3_6	368525|Stasp1	1	0.84	No	Hypothetical	Hypothetical	--	No	No	No	No	No
Stago_Locus4366v1rpkm16.57_fwd_3_1	296826|Stasp1	1	6.9	No	Hypothetical	Hypothetical	--	No	No	No	No	No
Stago_Locus4918v1rpkm14.11_fwd_3_6	865720|Stasp1	1	2.1	No	Hypothetical	Hypothetical	--	No	No	Yes	No	No
Stago_Locus5072v1rpkm13.41_fwd_2_81	956758|Stasp1	1	5	No	Hypothetical	Hypothetical	--	No	Yes	No	No	No
Stago_Locus5092v2rpkm3.75_fwd_1_3	1186471|Stasp1	1	0.55	No	Hypothetical	Hypothetical	--	No	No	No	No	No
Stago_Locus5195v1rpkm12.94_fwd_1_20	1021335|Stasp1	1	0.59	No	Hypothetical	Hypothetical	--	No	No	No	No	No
Stago_Locus5399v1rpkm12.19_fwd_3_2	619547|Stasp1	1	2.8	No	Hypothetical	Hypothetical	--	Yes	No	No	No	No
Stago_Locus5466v1rpkm11.96_fwd_3_27	508243|Stasp1	1	1	No	Hypothetical	Hypothetical	--	No	No	No	No	No
Stago_Locus5635v1rpkm11.35_fwd_2_1	1102093|Stasp1	1	5.5	No	Hypothetical	Hypothetical	--	No	No	No	No	No
Stago_Locus5839v1rpkm10.67_fwd_3_8	946289|Stasp1	1	3.7	No	Hypothetical	Hypothetical	--	No	No	No	No	No
Stago_Locus6293v1rpkm9.29_fwd_2_4	295823|Stasp1	1	0.16	No	Hypothetical	Hypothetical	--	No	No	No	No	Yes
Stago_Locus6343v1rpkm9.12_fwd_3_15	370014|Stasp1	1	3e-09	No	Hypothetical	Hypothetical	--	Yes	Yes	No	Yes	Yes
Stago_Locus6465v1rpkm8.76_fwd_2_3	381530|Stasp1	1	0.0001	No	Hypothetical	Hypothetical	--	No	No	No	Yes	No
Stago_Locus6480v1rpkm8.71_fwd_3_8	301213|Stasp1	1	4e-07	No	Hypothetical	Hypothetical	--	No	No	No	Yes	No
Stago_Locus6585v1rpkm8.47_fwd_2_1	293167|Stasp1	5	6.3	No	Hypothetical	Hypothetical	--	No	No	No	Yes	Yes
Stago_Locus666v1rpkm113.84_fwd_2_6	262218|Stasp1	2	2.4	No	Hypothetical	Hypothetical	--	No	No	No	Yes	No
Stago_Locus6697v1rpkm8.17_fwd_1_21	105772|Stasp1	1	2.9	No	Hypothetical	Hypothetical	--	No	No	No	Yes	No
Stago_Locus6717v1rpkm8.13_fwd_3_7	383152|Stasp1	1	0.47	No	Hypothetical	Hypothetical	--	No	No	No	No	No
Stago_Locus6758v1rpkm8.01_fwd_1_3	293445|Stasp1	1	0.28	No	Hypothetical	Hypothetical	--	No	No	No	No	No
Stago_Locus6958v1rpkm7.51_fwd_1_3	538013|Stasp1	1	8.6	No	Hypothetical	Hypothetical	--	No	No	No	No	No
Stago_Locus7370v1rpkm6.49_fwd_2_1	1258960|Stasp1	1	0.23	No	Hypothetical	Hypothetical	--	No	No	No	Yes	No
Stago_Locus772v1rpkm100.24_fwd_2_3	286365|Stasp1	1	0.003	No	Hypothetical	Hypothetical	--	No	Yes	No	No	No
Stago_Locus7862v1rpkm5.49_fwd_2_4	1056418|Stasp1	1	2	No	Hypothetical	Hypothetical	--	No	No	No	Yes	No
Stago_Locus7985v1rpkm5.25_fwd_1_2	1181924|Stasp1	1	2.6	No	Hypothetical	Hypothetical	--	No	Yes	No	No	No
Stago_Locus9435v1rpkm2.99_fwd_2_3	338409|Stasp1	8	0.88	No	Hypothetical	Hypothetical	--	Yes	Yes	Yes	Yes	Yes
Stago_Locus9493v1rpkm2.90_fwd_1_11	1018408|Stasp1	1	0.35	No	Hypothetical	Hypothetical	--	No	No	No	No	No
Stago_Locus956v1rpkm80.78_fwd_2_2	1066554|Stasp1	1	0.14	No	Hypothetical	Hypothetical	--	No	No	Yes	No	No
Stago_Locus9827v1rpkm2.54_fwd_3_1	375751|Stasp1	6	0.0001	No	Hypothetical	Hypothetical	--	No	No	No	Yes	No
Stago_Locus98v1rpkm699.78_fwd_2_1	16|Stasp1	3	2.5	No	Hypothetical	Hypothetical	--	No	No	No	Yes	No
Stago_Locus9910v1rpkm2.44_fwd_2_3	289760|Stasp1	17	3e-05	No	Hypothetical	Hypothetical	--	Yes	Yes	Yes	Yes	Yes
Stago_Locus9951v1rpkm2.40_fwd_3_2	71948|Stasp1	1	2.4	No	Hypothetical	Hypothetical	--	No	No	No	No	No
Alt_Locus10016v1rpkm2.48_fwd_2_2	950125|Altal1	4	#N/A	No	Hypothetical	Hypothetical	--	Yes	Yes	Yes	Yes	Yes
Alt_Locus1005v1rpkm158.33_fwd_3_19	246129|Altal1	1	#N/A	No	Hypothetical	Hypothetical	--	No	No	No	No	No
Alt_Locus10272v4rpkm0.00_PRE_fwd_1_3	1100819|Altal1	1	#N/A	No	Hypothetical	Hypothetical	--	No	No	No	No	No
Alt_Locus10486v1rpkm1.95_fwd_3_2	337245|Altal1	1	#N/A	No	Hypothetical	Hypothetical	--	No	No	Yes	No	No
Alt_Locus1050v1rpkm151.89_fwd_3_14	1099115|Altal1	1	#N/A	No	Hypothetical	Hypothetical	--	No	No	No	No	No
Alt_Locus10986v1rpkm1.52_fwd_1_40	249262|Altal1	1	#N/A	No	Hypothetical	Hypothetical	--	No	No	No	No	No
Alt_Locus109v1rpkm1236.20_fwd_2_13	1214651|Altal1	1	#N/A	No	Hypothetical	Hypothetical	--	No	Yes	No	No	No
Alt_Locus13287v1rpkm0.55_fwd_3_6	259889|Altal1	1	#N/A	No	Hypothetical	Hypothetical	--	No	No	No	No	No
Alt_Locus15078v1rpkm0.28_fwd_3_4	1007923|Altal1	1	#N/A	No	Hypothetical	Hypothetical	--	Yes	No	No	No	No
Alt_Locus1507v1rpkm102.95_fwd_1_17	1056128|Altal1	1	#N/A	No	Hypothetical	Hypothetical	--	No	No	No	No	No
Alt_Locus15597v1rpkm0.22_fwd_1_1	1015530|Altal1	1	#N/A	No	Hypothetical	Hypothetical	--	Yes	Yes	No	No	Yes
Alt_Locus1725v1rpkm90.63_fwd_2_3	679283|Altal1	1	#N/A	No	Hypothetical	Hypothetical	--	No	No	No	No	No
Alt_Locus2194v1rpkm70.19_fwd_2_5	539227|Altal1	1	#N/A	No	Hypothetical	Hypothetical	--	No	No	No	No	No
Alt_Locus2723v1rpkm55.04_fwd_3_42	1019795|Altal1	1	#N/A	No	Hypothetical	Hypothetical	--	No	No	Yes	No	No
Alt_Locus2811v2rpkm38.14_fwd_3_15	285829|Altal1	1	#N/A	No	Hypothetical	Hypothetical	--	Yes	No	No	Yes	No
Alt_Locus2837v1rpkm52.48_fwd_3_49	283941|Altal1	1	#N/A	No	Hypothetical	Hypothetical	--	Yes	No	No	No	No
Alt_Locus2850v1rpkm52.14_fwd_2_19	1028920|Altal1	1	#N/A	No	Hypothetical	Hypothetical	--	No	No	No	Yes	No
Alt_Locus2956v1rpkm49.70_fwd_1_1	908014|Altal1	1	#N/A	No	Hypothetical	Hypothetical	--	Yes	No	No	No	No
Alt_Locus3108v1rpkm46.93_fwd_1_10	735664|Altal1	1	#N/A	No	Hypothetical	Hypothetical	--	Yes	No	No	No	No
Alt_Locus3221v1rpkm44.97_fwd_2_38	899940|Altal1	1	#N/A	No	Hypothetical	Hypothetical	--	No	No	No	Yes	No
Alt_Locus3514v1rpkm40.29_fwd_3_8	345364|Altal1	1	#N/A	No	Hypothetical	Hypothetical	--	No	No	No	Yes	No
Alt_Locus3541v2rpkm2.55_PRE_fwd_2_12	633204|Altal1	1	#N/A	No	Hypothetical	Hypothetical	--	No	No	No	No	No
Alt_Locus3911v2rpkm11.12_fwd_1_18	1019090|Altal1	1	#N/A	No	Hypothetical	Hypothetical	--	Yes	Yes	No	No	No
Alt_Locus398v1rpkm398.33_fwd_2_4	376305|Altal1	1	#N/A	No	Hypothetical	Hypothetical	--	No	No	No	No	No
Alt_Locus4445v1rpkm28.85_fwd_3_42	948688|Altal1	1	#N/A	No	Hypothetical	Hypothetical	--	No	Yes	No	No	No
Alt_Locus4669v1rpkm26.89_fwd_2_10	214112|Altal1	1	#N/A	No	Hypothetical	Hypothetical	--	No	Yes	No	No	No
Alt_Locus4692v5rpkm0.21_PRE_fwd_2_26	364366|Altal1	1	#N/A	No	Hypothetical	Hypothetical	--	No	Yes	No	No	No
Alt_Locus5510v1rpkm20.04_fwd_3_5	935994|Altal1	1	#N/A	No	Hypothetical	Hypothetical	--	No	No	No	No	No
Alt_Locus5589v1rpkm19.47_fwd_1_22	1097973|Altal1	1	#N/A	No	Hypothetical	Hypothetical	--	No	No	No	Yes	Yes
Alt_Locus5658v1rpkm18.97_fwd_3_73	1115015|Altal1	1	#N/A	No	Hypothetical	Hypothetical	--	No	No	Yes	No	No
Alt_Locus5666v1rpkm18.87_fwd_2_34	592581|Altal1	1	#N/A	No	Hypothetical	Hypothetical	--	No	No	No	Yes	No
Alt_Locus5836v1rpkm17.68_fwd_1_10	1155605|Altal1	1	#N/A	No	Hypothetical	Hypothetical	--	No	Yes	No	No	No
Alt_Locus5918v1rpkm17.09_fwd_3_1	617904|Altal1	1	#N/A	No	Hypothetical	Hypothetical	--	No	Yes	No	No	No
Alt_Locus606v1rpkm259.74_fwd_3_23	550458|Altal1	1	#N/A	No	Hypothetical	Hypothetical	--	No	No	Yes	No	No
Alt_Locus6608v1rpkm13.05_fwd_1_9	510243|Altal1	1	#N/A	No	Hypothetical	Hypothetical	--	No	No	Yes	No	No
Alt_Locus6843v5rpkm0.00_PRE_fwd_3_3	935294|Altal1	1	#N/A	No	Hypothetical	Hypothetical	--	No	No	No	No	No
Alt_Locus6897v1rpkm11.42_fwd_1_82	308540|Altal1	1	#N/A	No	Hypothetical	Hypothetical	--	No	No	Yes	No	No
Alt_Locus7125v2rpkm9.39_fwd_1_13	411192|Altal1	1	#N/A	No	Hypothetical	Hypothetical	--	No	No	No	Yes	No
Alt_Locus722v1rpkm215.01_fwd_2_33	1061200|Altal1	1	#N/A	No	Hypothetical	Hypothetical	--	Yes	No	No	No	No
Alt_Locus7584v1rpkm8.36_fwd_1_3	599458|Altal1	1	#N/A	No	Hypothetical	Hypothetical	--	No	No	No	Yes	No
Alt_Locus75v1rpkm1578.52_fwd_2_2	1080516|Altal1	1	#N/A	No	Hypothetical	Hypothetical	--	No	No	No	Yes	No
Alt_Locus768v1rpkm204.77_fwd_3_66	290905|Altal1	1	#N/A	No	Hypothetical	Hypothetical	--	No	No	No	No	No
Alt_Locus7912v1rpkm7.14_fwd_3_12	1023227|Altal1	1	#N/A	No	Hypothetical	Hypothetical	--	No	No	No	No	No
Alt_Locus8105v2rpkm4.54_fwd_3_2	19890|Altal1	1	#N/A	No	Hypothetical	Hypothetical	--	Yes	No	No	No	No
Alt_Locus8720v3rpkm2.16_fwd_3_31	299292|Altal1	1	#N/A	No	Hypothetical	Hypothetical	--	No	No	Yes	No	No
Alt_Locus8723v1rpkm4.82_fwd_2_35	330528|Altal1	2	#N/A	No	Hypothetical	Hypothetical	--	No	No	No	No	No
Alt_Locus9032v1rpkm4.13_fwd_1_50	258329|Altal1	1	#N/A	No	Hypothetical	Hypothetical	--	No	No	No	No	No
Alt_Locus9391v1rpkm3.42_fwd_1_22	369448|Altal1	1	#N/A	No	Hypothetical	Hypothetical	--	No	No	No	Yes	No
Alt_Locus9684v1rpkm2.94_fwd_2_8	600062|Altal1	1	#N/A	No	Hypothetical	Hypothetical	--	No	No	No	Yes	No
Alt_Locus9854v3rpkm0.00_PRE_fwd_3_9	573088|Altal1	3	#N/A	No	Hypothetical	Hypothetical	--	Yes	Yes	No	Yes	Yes
Alt_Locus9968v1rpkm2.54_fwd_2_3	1021047|Altal1	1	#N/A	No	Hypothetical	Hypothetical	--	Yes	No	No	No	Yes
Para_Locus10099v1rpkm1.80_fwd_1_33	213905|Parsp1	1	#N/A	No	Hypothetical	Hypothetical	--	Yes	No	No	No	No
Para_Locus10522v1rpkm1.58_fwd_3_23	373721|Parsp1	1	#N/A	No	Hypothetical	Hypothetical	--	No	No	No	No	No
Para_Locus105v1rpkm1270.60_fwd_1_6	1039824|Parsp1	1	#N/A	No	Hypothetical	Hypothetical	--	Yes	No	No	No	No
Para_Locus10871v1rpkm1.46_fwd_3_19	389535|Parsp1	1	#N/A	No	Hypothetical	Hypothetical	--	Yes	No	No	No	No
Para_Locus10996v3rpkm0.70_fwd_1_15	1173906|Parsp1	1	#N/A	No	Hypothetical	Hypothetical	--	Yes	No	No	No	No
Para_Locus1119v1rpkm115.20_fwd_1_1	648200|Parsp1	1	#N/A	No	Hypothetical	Hypothetical	--	No	No	Yes	No	No
Para_Locus12448v1rpkm1.00_fwd_1_2	587001|Parsp1	1	#N/A	No	Hypothetical	Hypothetical	--	No	No	Yes	No	No
Para_Locus12751v1rpkm0.94_fwd_1_12	315486|Parsp1	1	#N/A	No	Hypothetical	Hypothetical	--	No	No	No	No	No
Para_Locus12893v1rpkm0.91_fwd_2_1	571423|Parsp1	5	#N/A	No	Hypothetical	Hypothetical	--	Yes	Yes	Yes	Yes	No
Para_Locus1318v2rpkm80.62_fwd_2_39	583178|Parsp1	1	#N/A	No	Hypothetical	Hypothetical	--	No	No	No	No	No
Para_Locus1341v1rpkm91.26_fwd_1_19	300301|Parsp1	1	#N/A	No	Hypothetical	Hypothetical	--	No	No	No	No	No
Para_Locus13482v1rpkm0.82_fwd_3_5	507658|Parsp1	1	#N/A	No	Hypothetical	Hypothetical	--	No	No	No	No	No
Para_Locus14451v1rpkm0.68_fwd_2_2	57915|Parsp1	1	#N/A	No	Hypothetical	Hypothetical	--	No	No	No	No	No
Para_Locus1451v1rpkm83.13_fwd_2_30	1159611|Parsp1	1	#N/A	No	Hypothetical	Hypothetical	--	No	No	No	Yes	No
Para_Locus1515v1rpkm78.76_fwd_2_15	1086404|Parsp1	1	#N/A	No	Hypothetical	Hypothetical	--	No	No	No	No	No
Para_Locus15618v1rpkm0.53_fwd_1_1	1257507|Parsp1	2	#N/A	No	Hypothetical	Hypothetical	--	No	Yes	No	No	No
Para_Locus16133v1rpkm0.48_fwd_1_1	136706|Parsp1	1	#N/A	No	Hypothetical	Hypothetical	--	Yes	No	No	No	No
Para_Locus16315v2rpkm0.00_PRE_fwd_1_1	67514|Parsp1	1	#N/A	No	Hypothetical	Hypothetical	--	No	No	No	No	No
Para_Locus165v1rpkm896.03_fwd_2_39	584982|Parsp1	1	#N/A	No	Hypothetical	Hypothetical	--	No	No	Yes	No	No
Para_Locus16810v1rpkm0.41_fwd_1_2	545259|Parsp1	1	#N/A	No	Hypothetical	Hypothetical	--	No	No	No	No	No
Para_Locus16883v1rpkm0.40_fwd_2_2	1167586|Parsp1	1	#N/A	No	Hypothetical	Hypothetical	--	No	Yes	No	No	Yes
Para_Locus2142v1rpkm50.70_fwd_3_7	#N/A	1	#N/A	No	Hypothetical	Hypothetical	--	Yes	No	No	No	No
Para_Locus2222v1rpkm47.78_fwd_3_9	1069693|Parsp1	1	#N/A	No	Hypothetical	Hypothetical	--	No	No	No	No	No
Para_Locus22455v1rpkm0.00_fwd_3_1	1018363|Parsp1	1	#N/A	No	Hypothetical	Hypothetical	--	No	No	Yes	No	No
Para_Locus2265v1rpkm46.43_fwd_3_31	35065|Parsp1	1	#N/A	No	Hypothetical	Hypothetical	--	No	No	No	No	No
Para_Locus22909v1rpkm0.00_fwd_3_1	648595|Parsp1	1	#N/A	No	Hypothetical	Hypothetical	--	No	No	No	No	No
Para_Locus23520v1rpkm0.00_fwd_2_1	#N/A	1	#N/A	No	Hypothetical	Hypothetical	--	No	No	Yes	No	No
Para_Locus25970v1rpkm0.00_fwd_2_1	1257000|Parsp1	1	#N/A	No	Hypothetical	Hypothetical	--	No	Yes	No	No	Yes
Para_Locus2607v1rpkm37.55_fwd_1_10	1152039|Parsp1	1	#N/A	No	Hypothetical	Hypothetical	--	No	Yes	No	No	No
Para_Locus2730v1rpkm35.27_fwd_1_6	583247|Parsp1	1	#N/A	No	Hypothetical	Hypothetical	--	Yes	No	No	No	No
Para_Locus2963v1rpkm31.29_fwd_1_1	1179949|Parsp1	1	#N/A	No	Hypothetical	Hypothetical	--	No	No	No	No	Yes
Para_Locus3204v1rpkm27.60_fwd_1_26	955053|Parsp1	1	#N/A	No	Hypothetical	Hypothetical	--	No	No	No	No	No
Para_Locus3489v1rpkm24.33_fwd_1_22	650655|Parsp1	1	#N/A	No	Hypothetical	Hypothetical	--	No	No	No	No	No
Para_Locus3492v1rpkm24.32_fwd_1_35	1169035|Parsp1	1	#N/A	No	Hypothetical	Hypothetical	--	No	No	Yes	No	No
Para_Locus3517v1rpkm24.05_fwd_1_2	1158774|Parsp1	2	#N/A	No	Hypothetical	Hypothetical	--	No	Yes	No	No	Yes
Para_Locus3632v1rpkm22.90_fwd_2_1	871664|Parsp1	1	#N/A	No	Hypothetical	Hypothetical	--	No	No	No	Yes	No
Para_Locus3705v1rpkm22.18_fwd_1_4	449302|Parsp1	1	#N/A	No	Hypothetical	Hypothetical	--	Yes	No	No	No	No
Para_Locus3908v1rpkm20.25_fwd_1_14	376423|Parsp1	1	#N/A	No	Hypothetical	Hypothetical	--	No	No	No	No	No
Para_Locus3999v1rpkm19.50_fwd_3_14	277299|Parsp1	1	#N/A	No	Hypothetical	Hypothetical	--	No	No	No	No	No
Para_Locus424v1rpkm375.25_fwd_2_6	972825|Parsp1	1	#N/A	No	Hypothetical	Hypothetical	--	No	Yes	No	No	Yes
Para_Locus4414v1rpkm16.20_fwd_2_13	378130|Parsp1	1	#N/A	No	Hypothetical	Hypothetical	--	Yes	No	No	No	No
Para_Locus4556v1rpkm15.39_fwd_1_18	1009329|Parsp1	1	#N/A	No	Hypothetical	Hypothetical	--	No	No	Yes	No	No
Para_Locus4588v1rpkm15.19_fwd_3_80	#N/A	1	#N/A	No	Hypothetical	Hypothetical	--	No	No	Yes	No	No
Para_Locus4596v1rpkm15.14_fwd_2_3	1162515|Parsp1	1	#N/A	No	Hypothetical	Hypothetical	--	No	No	No	No	No
Para_Locus459v1rpkm339.62_fwd_1_48	1004231|Parsp1	1	#N/A	No	Hypothetical	Hypothetical	--	No	No	No	Yes	No
Para_Locus4670v1rpkm14.64_fwd_3_2	#N/A	1	#N/A	No	Hypothetical	Hypothetical	--	No	No	No	No	No
Para_Locus4721v2rpkm8.29_fwd_2_4	369254|Parsp1	1	#N/A	No	Hypothetical	Hypothetical	--	No	No	No	No	No
Para_Locus4833v1rpkm13.73_fwd_3_5	1175078|Parsp1	1	#N/A	No	Hypothetical	Hypothetical	--	No	Yes	No	No	Yes
Para_Locus4927v1rpkm13.27_fwd_2_35	303133|Parsp1	1	#N/A	No	Hypothetical	Hypothetical	--	No	No	No	No	No
Para_Locus4942v1rpkm13.16_fwd_2_3	211034|Parsp1	1	#N/A	No	Hypothetical	Hypothetical	--	No	No	No	Yes	No
Para_Locus4971v1rpkm13.03_fwd_1_14	375090|Parsp1	1	#N/A	No	Hypothetical	Hypothetical	--	No	No	No	No	No
Para_Locus5057v5rpkm0.00_PRE_fwd_1_10	1015391|Parsp1	1	#N/A	No	Hypothetical	Hypothetical	--	No	Yes	No	No	No
Para_Locus514v1rpkm301.93_fwd_2_31	558641|Parsp1	1	#N/A	No	Hypothetical	Hypothetical	--	No	No	No	No	No
Para_Locus5693v1rpkm9.83_fwd_2_17	293501|Parsp1	1	#N/A	No	Hypothetical	Hypothetical	--	Yes	No	No	No	No
Para_Locus5748v1rpkm9.60_fwd_3_26	1045611|Parsp1	1	#N/A	No	Hypothetical	Hypothetical	--	No	Yes	No	No	No
Para_Locus5847v1rpkm9.28_fwd_3_28	1078275|Parsp1	1	#N/A	No	Hypothetical	Hypothetical	--	No	No	No	No	No
Para_Locus6041v1rpkm8.63_fwd_1_23	13710|Parsp1	1	#N/A	No	Hypothetical	Hypothetical	--	No	No	Yes	No	No
Para_Locus6391v5rpkm0.00_PRE_fwd_1_1	296991|Parsp1	1	#N/A	No	Hypothetical	Hypothetical	--	No	No	No	No	No
Para_Locus6669v1rpkm6.70_fwd_1_3	547546|Parsp1	1	#N/A	No	Hypothetical	Hypothetical	--	No	No	No	Yes	No
Para_Locus6819v1rpkm6.32_fwd_1_22	167838|Parsp1	1	#N/A	No	Hypothetical	Hypothetical	--	Yes	No	No	No	No
Para_Locus7189v1rpkm5.43_fwd_1_3	240343|Parsp1	1	#N/A	No	Hypothetical	Hypothetical	--	No	No	No	Yes	No
Para_Locus753v1rpkm187.01_fwd_1_2	1162638|Parsp1	4	#N/A	No	Hypothetical	Hypothetical	--	Yes	Yes	Yes	Yes	Yes
Para_Locus760v1rpkm185.38_fwd_3_41	1131591|Parsp1	1	#N/A	No	Hypothetical	Hypothetical	--	No	No	No	Yes	No
Para_Locus7710v1rpkm4.36_fwd_1_7	1164084|Parsp1	1	#N/A	No	Hypothetical	Hypothetical	--	No	No	Yes	No	No
Para_Locus7783v1rpkm4.22_fwd_3_4	654133|Parsp1	1	#N/A	No	Hypothetical	Hypothetical	--	No	No	No	No	No
Para_Locus8397v1rpkm3.31_fwd_3_8	860016|Parsp1	1	#N/A	No	Hypothetical	Hypothetical	--	No	No	No	No	No
Para_Locus8430v1rpkm3.28_fwd_1_3	685317|Parsp1	1	#N/A	No	Hypothetical	Hypothetical	--	No	No	No	Yes	No
Para_Locus9027v1rpkm2.62_fwd_1_2	219475|Parsp1	1	#N/A	No	Hypothetical	Hypothetical	--	No	Yes	No	No	No
Para_Locus9075v2rpkm1.71_fwd_1_1	585426|Parsp1	1	#N/A	No	Hypothetical	Hypothetical	--	No	No	Yes	No	No
Para_Locus9505v1rpkm2.21_fwd_3_5	5527|Parsp1	1	#N/A	No	Hypothetical	Hypothetical	--	No	No	Yes	No	No
Para_Locus952v1rpkm139.06_fwd_3_8	258663|Parsp1	1	#N/A	No	Hypothetical	Hypothetical	--	No	No	No	No	No
Para_Locus956v2rpkm86.37_fwd_1_12	941169|Parsp1	1	#N/A	No	Hypothetical	Hypothetical	--	Yes	No	No	No	No
Pyreno_Locus10144v1rpkm3.53_fwd_1_14	217132|Pyrsp1	1	#N/A	No	Hypothetical	Hypothetical	--	No	No	No	Yes	No
Pyreno_Locus10170v1rpkm3.49_fwd_1_10	649535|Pyrsp1	1	#N/A	No	Hypothetical	Hypothetical	--	No	No	Yes	No	Yes
Pyreno_Locus10381v1rpkm3.19_fwd_1_6	#N/A	1	#N/A	No	Hypothetical	Hypothetical	--	No	No	Yes	No	No
Pyreno_Locus10547v1rpkm2.96_fwd_1_1	512308|Pyrsp1	1	#N/A	No	Hypothetical	Hypothetical	--	Yes	No	Yes	No	Yes
Pyreno_Locus10699v1rpkm2.76_fwd_1_3	1016986|Pyrsp1	1	#N/A	No	Hypothetical	Hypothetical	--	No	No	No	No	No
Pyreno_Locus1088v1rpkm132.76_fwd_1_66	331627|Pyrsp1	1	#N/A	No	Hypothetical	Hypothetical	--	No	No	No	No	No
Pyreno_Locus10989v1rpkm2.38_fwd_3_6	996138|Pyrsp1	1	#N/A	No	Hypothetical	Hypothetical	--	No	No	Yes	No	No
Pyreno_Locus11290v1rpkm2.08_fwd_2_23	581808|Pyrsp1	1	#N/A	No	Hypothetical	Hypothetical	--	No	No	Yes	No	No
Pyreno_Locus11429v1rpkm1.95_fwd_1_9	#N/A	1	#N/A	No	Hypothetical	Hypothetical	--	Yes	No	No	No	No
Pyreno_Locus11482v1rpkm1.91_fwd_2_2	339429|Pyrsp1	1	#N/A	No	Hypothetical	Hypothetical	--	No	No	Yes	No	No
Pyreno_Locus118v1rpkm946.50_fwd_2_26	371664|Pyrsp1	1	#N/A	No	Hypothetical	Hypothetical	--	Yes	No	No	No	No
Pyreno_Locus11954v1rpkm1.51_fwd_3_13	393978|Pyrsp1	1	#N/A	No	Hypothetical	Hypothetical	--	No	No	No	No	No
Pyreno_Locus12064v1rpkm1.43_fwd_2_3	143966|Pyrsp1	1	#N/A	No	Hypothetical	Hypothetical	--	No	No	No	Yes	No
Pyreno_Locus12146v2rpkm0.94_fwd_1_9	1049299|Pyrsp1	1	#N/A	No	Hypothetical	Hypothetical	--	No	No	No	Yes	No
Pyreno_Locus1243v1rpkm117.06_fwd_3_34	1251774|Pyrsp1	1	#N/A	No	Hypothetical	Hypothetical	--	No	No	No	No	No
Pyreno_Locus1256v1rpkm115.59_fwd_1_39	644992|Pyrsp1	1	#N/A	No	Hypothetical	Hypothetical	--	No	No	Yes	No	Yes
Pyreno_Locus12992v1rpkm0.96_fwd_3_2	950905|Pyrsp1	1	#N/A	No	Hypothetical	Hypothetical	--	No	Yes	No	No	No
Pyreno_Locus13096v1rpkm0.92_fwd_3_40	146838|Pyrsp1	1	#N/A	No	Hypothetical	Hypothetical	--	No	Yes	No	No	No
Pyreno_Locus13120v1rpkm0.92_fwd_2_6	593539|Pyrsp1	1	#N/A	No	Hypothetical	Hypothetical	--	No	Yes	Yes	No	Yes
Pyreno_Locus1328v1rpkm109.59_fwd_2_27	601501|Pyrsp1	1	#N/A	No	Hypothetical	Hypothetical	--	No	No	Yes	No	No
Pyreno_Locus13554v1rpkm0.75_fwd_3_2	273879|Pyrsp1	1	#N/A	No	Hypothetical	Hypothetical	--	No	No	Yes	No	No
Pyreno_Locus14551v2rpkm0.00_PRE_fwd_3_3	683467|Pyrsp1	1	#N/A	No	Hypothetical	Hypothetical	--	No	No	Yes	No	No
Pyreno_Locus15008v1rpkm0.44_fwd_3_12	405142|Pyrsp1	6	#N/A	No	Hypothetical	Hypothetical	--	Yes	Yes	Yes	Yes	Yes
Pyreno_Locus15099v1rpkm0.43_fwd_1_1	635085|Pyrsp1	1	#N/A	No	Hypothetical	Hypothetical	--	No	No	No	No	Yes
Pyreno_Locus15947v1rpkm0.32_fwd_1_14	367780|Pyrsp1	1	#N/A	No	Hypothetical	Hypothetical	--	No	No	No	No	No
Pyreno_Locus1601v1rpkm91.41_fwd_3_11	963068|Pyrsp1	1	#N/A	No	Hypothetical	Hypothetical	--	No	No	No	No	No
Pyreno_Locus1689v1rpkm86.92_fwd_3_19	343735|Pyrsp1	1	#N/A	No	Hypothetical	Hypothetical	--	No	No	Yes	No	No
Pyreno_Locus17073v1rpkm0.22_fwd_2_3	187545|Pyrsp1	1	#N/A	No	Hypothetical	Hypothetical	--	No	No	Yes	No	No
Pyreno_Locus18169v1rpkm0.11_fwd_3_1	1188818|Pyrsp1	1	#N/A	No	Hypothetical	Hypothetical	--	Yes	No	No	No	No
Pyreno_Locus18402v1rpkm0.08_fwd_1_3	1050726|Pyrsp1	1	#N/A	No	Hypothetical	Hypothetical	--	No	No	No	No	No
Pyreno_Locus1954v1rpkm75.31_fwd_2_13	118831|Pyrsp1	1	#N/A	No	Hypothetical	Hypothetical	--	No	No	No	No	No
Pyreno_Locus2493v1rpkm59.62_fwd_1_2	1229864|Pyrsp1	1	#N/A	No	Hypothetical	Hypothetical	--	Yes	No	No	No	No
Pyreno_Locus2557v1rpkm58.18_fwd_2_6	582246|Pyrsp1	7	#N/A	No	Hypothetical	Hypothetical	--	Yes	Yes	Yes	Yes	Yes
Pyreno_Locus2603v1rpkm57.07_fwd_3_31	600020|Pyrsp1	1	#N/A	No	Hypothetical	Hypothetical	--	No	No	No	No	No
Pyreno_Locus3138v1rpkm46.18_fwd_2_11	509905|Pyrsp1	1	#N/A	No	Hypothetical	Hypothetical	--	No	No	No	Yes	No
Pyreno_Locus34v1rpkm3210.07_fwd_1_8	512308|Pyrsp1	1	#N/A	No	Hypothetical	Hypothetical	--	Yes	No	No	No	Yes
Pyreno_Locus3584v1rpkm39.64_fwd_2_3	1254915|Pyrsp1	1	#N/A	No	Hypothetical	Hypothetical	--	No	No	No	No	No
Pyreno_Locus3807v1rpkm36.66_fwd_1_13	#N/A	1	#N/A	No	Hypothetical	Hypothetical	--	No	No	No	Yes	No
Pyreno_Locus3961v1rpkm35.08_fwd_1_21	591227|Pyrsp1	1	#N/A	No	Hypothetical	Hypothetical	--	No	No	No	Yes	Yes
Pyreno_Locus4226v1rpkm32.03_fwd_3_14	530971|Pyrsp1	1	#N/A	No	Hypothetical	Hypothetical	--	No	No	No	No	No
Pyreno_Locus4265v1rpkm31.63_fwd_2_38	#N/A	1	#N/A	No	Hypothetical	Hypothetical	--	No	No	No	Yes	No
Pyreno_Locus5132v2rpkm7.78_fwd_2_13	334460|Pyrsp1	1	#N/A	No	Hypothetical	Hypothetical	--	No	No	No	No	No
Pyreno_Locus5152v1rpkm24.16_fwd_3_30	1232946|Pyrsp1	1	#N/A	No	Hypothetical	Hypothetical	--	No	No	No	Yes	No
Pyreno_Locus5990v1rpkm18.71_fwd_1_18	552198|Pyrsp1	1	#N/A	No	Hypothetical	Hypothetical	--	No	No	No	Yes	Yes
Pyreno_Locus6000v1rpkm18.61_fwd_1_9	969641|Pyrsp1	1	#N/A	No	Hypothetical	Hypothetical	--	No	No	Yes	No	No
Pyreno_Locus6373v1rpkm16.65_fwd_2_20	559367|Pyrsp1	1	#N/A	No	Hypothetical	Hypothetical	--	No	Yes	No	No	No
Pyreno_Locus6466v1rpkm16.10_fwd_2_8	292450|Pyrsp1	1	#N/A	No	Hypothetical	Hypothetical	--	Yes	Yes	No	Yes	No
Pyreno_Locus6652v1rpkm15.20_fwd_2_32	666473|Pyrsp1	1	#N/A	No	Hypothetical	Hypothetical	--	No	No	No	No	No
Pyreno_Locus6670v1rpkm15.11_fwd_2_18	1114418|Pyrsp1	1	#N/A	No	Hypothetical	Hypothetical	--	No	No	Yes	No	No
Pyreno_Locus6856v1rpkm14.15_fwd_3_23	1218950|Pyrsp1	1	#N/A	No	Hypothetical	Hypothetical	--	No	No	No	Yes	No
Pyreno_Locus6875v1rpkm14.06_fwd_1_17	551838|Pyrsp1	1	#N/A	No	Hypothetical	Hypothetical	--	Yes	No	No	No	No
Pyreno_Locus7252v1rpkm12.26_fwd_2_81	500649|Pyrsp1	1	#N/A	No	Hypothetical	Hypothetical	--	No	Yes	Yes	No	No
Pyreno_Locus7260v2rpkm9.04_fwd_2_8	1029425|Pyrsp1	1	#N/A	No	Hypothetical	Hypothetical	--	No	No	No	No	No
Pyreno_Locus7326v1rpkm11.92_fwd_2_4	606859|Pyrsp1	1	#N/A	No	Hypothetical	Hypothetical	--	No	No	No	No	No
Pyreno_Locus7504v1rpkm11.19_fwd_2_79	#N/A	1	#N/A	No	Hypothetical	Hypothetical	--	No	No	Yes	No	No
Pyreno_Locus7716v3rpkm0.00_PRE_fwd_1_7	1015208|Pyrsp1	1	#N/A	No	Hypothetical	Hypothetical	--	Yes	No	No	No	No
Pyreno_Locus7719v1rpkm10.24_fwd_1_20	229352|Pyrsp1	1	#N/A	No	Hypothetical	Hypothetical	--	No	No	No	No	No
Pyreno_Locus7766v1rpkm10.09_fwd_1_6	#N/A	1	#N/A	No	Hypothetical	Hypothetical	--	No	No	No	No	No
Pyreno_Locus7992v1rpkm9.21_fwd_1_30	1019406|Pyrsp1	1	#N/A	No	Hypothetical	Hypothetical	--	No	No	No	Yes	No
Pyreno_Locus806v1rpkm176.16_fwd_1_29	281482|Pyrsp1	1	#N/A	No	Hypothetical	Hypothetical	--	No	No	No	No	No
Pyreno_Locus8460v2rpkm1.53_fwd_2_3	686115|Pyrsp1	1	#N/A	No	Hypothetical	Hypothetical	--	No	No	No	Yes	No
Pyreno_Locus8547v1rpkm7.35_fwd_2_10	331760|Pyrsp1	1	#N/A	No	Hypothetical	Hypothetical	--	No	No	No	No	No
Pyreno_Locus8551v1rpkm7.34_fwd_2_22	54622|Pyrsp1	1	#N/A	No	Hypothetical	Hypothetical	--	No	No	No	Yes	No
Pyreno_Locus8605v1rpkm7.14_fwd_3_11	631744|Pyrsp1	1	#N/A	No	Hypothetical	Hypothetical	--	No	Yes	Yes	No	No
Pyreno_Locus8618v1rpkm7.12_fwd_1_3	95124|Pyrsp1	1	#N/A	No	Hypothetical	Hypothetical	--	No	No	No	No	No
Pyreno_Locus8768v1rpkm6.68_fwd_3_29	938231|Pyrsp1	1	#N/A	No	Hypothetical	Hypothetical	--	No	No	No	Yes	No
Pyreno_Locus8959v1rpkm6.16_fwd_3_50	#N/A	1	#N/A	No	Hypothetical	Hypothetical	--	No	Yes	No	No	No
Pyreno_Locus8981v1rpkm6.10_fwd_2_21	1112859|Pyrsp1	1	#N/A	No	Hypothetical	Hypothetical	--	Yes	No	No	No	No
Pyreno_Locus9174v3rpkm1.81_fwd_1_55	1264900|Pyrsp1	1	#N/A	No	Hypothetical	Hypothetical	--	No	No	Yes	No	No
Pyreno_Locus9266v3rpkm0.61_fwd_3_4	635085|Pyrsp1	1	#N/A	No	Hypothetical	Hypothetical	--	No	No	No	No	Yes
Pyreno_Locus9962v1rpkm3.89_fwd_2_16	361171|Pyrsp1	1	#N/A	No	Hypothetical	Hypothetical	--	No	No	No	No	No
Stago_Locus10087v1rpkm2.27_fwd_2_1	269901|Stasp1	2	#N/A	No	Hypothetical	Hypothetical	--	No	No	No	Yes	Yes
Stago_Locus10190v1rpkm2.18_fwd_3_5	576326|Stasp1	1	#N/A	No	Hypothetical	Hypothetical	--	No	No	No	Yes	No
Stago_Locus10268v1rpkm2.11_fwd_3_1	1256105|Stasp1	1	#N/A	No	Hypothetical	Hypothetical	--	Yes	No	No	No	No
Stago_Locus10308v1rpkm2.08_fwd_3_4	683395|Stasp1	1	#N/A	No	Hypothetical	Hypothetical	--	No	No	No	No	No
Stago_Locus10399v1rpkm2.00_fwd_2_7	933604|Stasp1	2	#N/A	No	Hypothetical	Hypothetical	--	No	No	No	No	No
Stago_Locus1056v2rpkm6.30_PRE_fwd_3_5	282016|Stasp1	1	#N/A	No	Hypothetical	Hypothetical	--	No	No	No	No	Yes
Stago_Locus10941v1rpkm1.59_fwd_1_1	967059|Stasp1	1	#N/A	No	Hypothetical	Hypothetical	--	No	No	No	No	No
Stago_Locus1127v1rpkm69.94_fwd_2_3	1061106|Stasp1	1	#N/A	No	Hypothetical	Hypothetical	--	No	No	Yes	No	No
Stago_Locus1289v1rpkm60.43_fwd_3_12	336570|Stasp1	1	#N/A	No	Hypothetical	Hypothetical	--	Yes	No	No	No	No
Stago_Locus13157v1rpkm0.73_fwd_3_1	343546|Stasp1	1	#N/A	No	Hypothetical	Hypothetical	--	No	No	No	No	No
Stago_Locus14258v1rpkm0.48_fwd_3_1	1203097|Stasp1	1	#N/A	No	Hypothetical	Hypothetical	--	No	No	No	No	No
Stago_Locus1528v1rpkm50.04_fwd_3_18	225360|Stasp1	1	#N/A	No	Hypothetical	Hypothetical	--	No	No	No	No	No
Stago_Locus1640v1rpkm46.69_fwd_2_4	684163|Stasp1	1	#N/A	No	Hypothetical	Hypothetical	--	No	No	No	No	No
Stago_Locus1752v2rpkm9.45_fwd_1_10	347624|Stasp1	1	#N/A	No	Hypothetical	Hypothetical	--	No	Yes	Yes	No	No
Stago_Locus2692v1rpkm28.52_fwd_2_8	175798|Stasp1	1	#N/A	No	Hypothetical	Hypothetical	--	No	No	No	No	No
Stago_Locus2912v1rpkm26.26_fwd_2_27	940262|Stasp1	1	#N/A	No	Hypothetical	Hypothetical	--	No	No	No	Yes	No
Stago_Locus2922v1rpkm26.22_fwd_1_35	1039146|Stasp1	1	#N/A	No	Hypothetical	Hypothetical	--	No	No	No	Yes	No
Stago_Locus3430v1rpkm22.13_fwd_3_26	281655|Stasp1	1	#N/A	No	Hypothetical	Hypothetical	--	No	No	Yes	No	No
Stago_Locus3733v1rpkm20.36_fwd_2_39	524706|Stasp1	1	#N/A	No	Hypothetical	Hypothetical	--	Yes	No	No	No	No
Stago_Locus3801v1rpkm19.90_fwd_1_10	1097565|Stasp1	1	#N/A	No	Hypothetical	Hypothetical	--	Yes	No	No	No	No
Stago_Locus3875v1rpkm19.32_fwd_1_24	99208|Stasp1	1	#N/A	No	Hypothetical	Hypothetical	--	No	No	No	Yes	No
Stago_Locus4026v1rpkm18.40_fwd_1_2	283266|Stasp1	1	#N/A	No	Hypothetical	Hypothetical	--	No	No	No	No	Yes
Stago_Locus4228v1rpkm17.36_fwd_3_2	289292|Stasp1	3	#N/A	No	Hypothetical	Hypothetical	--	No	No	Yes	Yes	Yes
Stago_Locus5204v1rpkm12.89_fwd_1_22	586825|Stasp1	1	#N/A	No	Hypothetical	Hypothetical	--	No	No	No	No	No
Stago_Locus5221v1rpkm12.79_fwd_1_4	259706|Stasp1	1	#N/A	No	Hypothetical	Hypothetical	--	No	No	No	No	No
Stago_Locus5338v1rpkm12.39_fwd_1_11	672952|Stasp1	1	#N/A	No	Hypothetical	Hypothetical	--	No	No	No	No	No
Stago_Locus584v1rpkm130.15_fwd_3_8	667588|Stasp1	1	#N/A	No	Hypothetical	Hypothetical	--	No	No	Yes	No	No
Stago_Locus5912v1rpkm10.45_fwd_1_13	958609|Stasp1	1	#N/A	No	Hypothetical	Hypothetical	--	No	No	Yes	No	No
Stago_Locus599v1rpkm127.11_fwd_1_15	318729|Stasp1	1	#N/A	No	Hypothetical	Hypothetical	--	No	No	No	No	Yes
Stago_Locus6808v1rpkm7.91_fwd_2_8	998680|Stasp1	1	#N/A	No	Hypothetical	Hypothetical	--	Yes	No	No	No	No
Stago_Locus7461v1rpkm6.26_fwd_2_20	296776|Stasp1	1	#N/A	No	Hypothetical	Hypothetical	--	No	No	No	Yes	No
Stago_Locus7706v1rpkm5.78_fwd_1_13	82902|Stasp1	1	#N/A	No	Hypothetical	Hypothetical	--	No	No	No	No	No
Stago_Locus8122v1rpkm5.01_fwd_1_3	#N/A	1	#N/A	No	Hypothetical	Hypothetical	--	Yes	No	No	No	No
Stago_Locus8144v1rpkm4.96_fwd_1_10	361171|Stasp1	1	#N/A	No	Hypothetical	Hypothetical	--	Yes	No	No	No	No
Stago_Locus8986v1rpkm3.61_fwd_3_31	896361|Stasp1	1	#N/A	No	Hypothetical	Hypothetical	--	No	Yes	No	Yes	No
Stago_Locus9165v1rpkm3.36_fwd_2_1	291300|Stasp1	1	#N/A	No	Hypothetical	Hypothetical	--	Yes	No	No	No	No
Stago_Locus9607v1rpkm2.78_fwd_3_17	634814|Stasp1	1	#N/A	No	Hypothetical	Hypothetical	--	No	No	No	No	No
Stago_Locus9770v1rpkm2.61_fwd_3_9	325599|Stasp1	1	#N/A	No	Hypothetical	Hypothetical	--	No	No	No	No	No
Alt_Locus8652v2rpkm0.67_fwd_3_4	974855|Altal1	2	2e-81	No	Lipase	Cellulose binding family II protein	--	Yes	No	No	Yes	Yes
Alt_Locus8652v5rpkm0.00_PRE_fwd_2_1	974855|Altal1	1	6e-34	No	Lipase	Cellulose binding family II protein	--	Yes	No	No	No	Yes
Alt_Locus3541v1rpkm39.92_fwd_1_19	1018062|Altal1	2	8e-69	No	Lipase	Esterase lipase	--	No	No	No	No	No
Para_Locus6302v1rpkm7.72_fwd_3_3	1186507|Parsp1	1	1e-88	No	Lipase	Esterase lipase	--	No	Yes	No	No	No
Para_Locus8328v1rpkm3.39_fwd_1_3	1118572|Parsp1	1	5e-25	No	Lipase	FabD lysophospholipase	--	No	No	No	No	No
Para_Locus4466v2rpkm15.28_fwd_2_1	1161187|Parsp1	1	1e-53	No	Lipase	GDSL lipase/acylhydrolase	--	No	Yes	No	No	No
Pyreno_Locus6543v1rpkm15.76_fwd_1_27	514689|Pyrsp1	9	1e-152	No	Lipase	GDSL lipase/acylhydrolase	--	Yes	Yes	Yes	Yes	Yes
Pyreno_Locus6543v1rpkm15.76_fwd_3_12	514689|Pyrsp1	3	2e-25	No	Lipase	GDSL lipase/acylhydrolase	--	No	No	Yes	Yes	Yes
Pyreno_Locus8856v1rpkm6.42_fwd_2_2	587509|Pyrsp1	2	2e-120	No	Lipase	GDSL lipase/acylhydrolase	--	No	No	Yes	No	No
Alt_Locus949v1rpkm168.79_fwd_1_1	1021683|Altal1	1	3e-155	No	Lipase	Lipase	--	Yes	No	No	No	Yes
Para_Locus4438v2rpkm15.85_fwd_3_2	1190617|Parsp1	1	2e-180	No	Lipase	Lipase	--	No	Yes	No	No	Yes
Pyreno_Locus1125v1rpkm128.73_fwd_2_1	315610|Pyrsp1	2	5e-147	No	Lipase	Lipase	--	No	No	Yes	No	Yes
Stago_Locus5412v1rpkm12.14_fwd_2_3	296513|Stasp1	2	0	No	Lipase	Lipase	--	No	No	No	Yes	Yes
Alt_Locus3040v1rpkm48.19_fwd_2_7	1026173|Altal1	20	0	No	Lipase	Lipase 1	--	Yes	Yes	Yes	Yes	No
Alt_Locus4239v1rpkm31.00_fwd_2_8	181353|Altal1	1	0	No	Lipase	Lipase 1	--	No	Yes	No	No	No
Alt_Locus6537v1rpkm13.44_fwd_1_8	943935|Altal1	1	0	No	Lipase	Lipase 1	--	Yes	No	No	No	No
Alt_Locus654v1rpkm237.75_fwd_2_2	1023636|Altal1	2	4e-113	No	Lipase	Lipase 2	--	Yes	No	No	No	No
Alt_Locus8578v1rpkm5.21_fwd_3_17	270636|Altal1	2	0	No	Lipase	Lipase 3	--	No	Yes	No	No	Yes
Pyreno_Locus5528v3rpkm5.05_fwd_1_17	70600|Pyrsp1	2	0	No	Lipase	Lipase 3	--	Yes	No	No	No	Yes
Para_Locus11658v1rpkm1.19_fwd_1_1	1142344|Parsp1	5	1e-67	No	Lipase	Lipase/acylhydrolase	--	Yes	Yes	Yes	Yes	Yes
Alt_Locus2553v1rpkm58.96_fwd_1_25	1004199|Altal1	3	0	No	Lipase	Lipolytic enzyme	--	Yes	No	No	No	Yes
Pyreno_Locus5152v1rpkm24.16_fwd_1_12	513802|Pyrsp1	2	0	No	Lipase	Lipolytic enzyme	--	No	No	Yes	No	Yes
Stago_Locus10638v1rpkm1.81_fwd_3_10	215530|Stasp1	9	7e-114	No	Lipase	Lipolytic protein G-D-S-L family	--	No	Yes	No	Yes	Yes
Alt_Locus881v1rpkm180.29_fwd_3_1	1061421|Altal1	4	0	No	Lipase	Lysophospholipase 3	--	Yes	Yes	Yes	Yes	No
Para_Locus1714v1rpkm67.78_fwd_2_2	1211783|Parsp1	1	0	No	Lipase	Lysophospholipase 3	--	No	Yes	No	No	Yes
Pyreno_Locus3583v1rpkm39.66_fwd_3_9	369985|Pyrsp1	4	0	No	Lipase	Lysophospholipase 3	--	No	No	Yes	Yes	No
Stago_Locus4268v1rpkm17.08_fwd_3_15	343634|Stasp1	4	0	No	Lipase	Lysophospholipase 3	--	Yes	Yes	Yes	Yes	No
Pyreno_Locus14771v1rpkm0.47_fwd_2_1	622202|Pyrsp1	2	1e-155	No	Lipase	Secretory lipase	--	No	Yes	No	Yes	Yes
Stago_Locus8717v1rpkm4.00_fwd_2_3	305286|Stasp1	10	8e-178	No	Lipase	Secretory lipase	--	Yes	Yes	Yes	Yes	No
Para_Locus7862v1rpkm4.08_fwd_3_5	1161098|Parsp1	5	1e-84	No	Lipase	Siderophore biosynthesis lipase	--	No	Yes	No	Yes	No
Pyreno_Locus10121v1rpkm3.56_fwd_3_20	137224|Pyrsp1	1	0	No	Lipase	Siderophore biosynthesis lipase	--	No	No	No	No	No
Pyreno_Locus4454v1rpkm29.98_fwd_1_2	592909|Pyrsp1	1	0	No	Lipase	Lipase ATG15-1	--	No	No	Yes	No	Yes
Alt_Locus9387v1rpkm3.43_fwd_2_20	1006345|Altal1	4	0	No	MEROPS A	Aspartic protease PEP1	--	Yes	No	Yes	No	Yes
Para_Locus10969v1rpkm1.42_fwd_3_14	1096539|Parsp1	8	0	No	MEROPS A	Aspartic protease PEP1	--	No	Yes	No	Yes	Yes
Pyreno_Locus21507v1rpkm0.00_fwd_2_1	249590|Pyrsp1	1	4e-12	No	MEROPS A	Aspartic protease PEP1	--	No	No	Yes	No	Yes
Pyreno_Locus8092v3rpkm2.35_fwd_1_58	249590|Pyrsp1	8	1e-82	No	MEROPS A	Aspartic protease PEP1	--	No	No	Yes	Yes	Yes
Pyreno_Locus8092v6rpkm0.00_PRE_fwd_3_1	249590|Pyrsp1	3	1e-87	No	MEROPS A	Aspartic protease PEP1	--	No	Yes	Yes	Yes	Yes
Stago_Locus8284v1rpkm4.69_fwd_1_13	344361|Stasp1	3	0	No	MEROPS A	Aspartic protease PEP1	--	No	No	No	Yes	Yes
Stago_Locus9626v2rpkm1.97_fwd_2_1	298917|Stasp1	1	4e-119	No	MEROPS A	Aspartic proteinase hapsin-6	--	No	No	No	Yes	No
Alt_Locus2933v1rpkm50.24_fwd_2_2	1018742|Altal1	1	8e-42	No	MEROPS A	Aspartic-type endopeptidase	--	Yes	No	No	No	Yes
Para_Locus193v1rpkm807.76_fwd_1_37	1210930|Parsp1	25	0	No	MEROPS A	Aspartyl proteinase	--	Yes	Yes	Yes	Yes	No
Pyreno_Locus493v1rpkm288.53_fwd_3_1	591934|Pyrsp1	8	0	No	MEROPS A	Aspartyl proteinase	--	No	Yes	Yes	Yes	Yes
Stago_Locus89v1rpkm753.14_fwd_3_2	274520|Stasp1	1	0	No	MEROPS A	Aspartyl proteinase	--	No	No	No	No	No
Pyreno_Locus1748v1rpkm83.96_fwd_2_12	157902|Pyrsp1	1	0	No	MEROPS A	Candidapepsin-4	--	No	No	Yes	No	Yes
Alt_Locus855v1rpkm186.03_fwd_3_8	696435|Altal1	8	0	No	MEROPS A	Nucleoside-diphosphate-sugar epimerase, NAD(P)-binding	--	Yes	Yes	Yes	Yes	Yes
Para_Locus4101v1rpkm18.64_fwd_3_6	1087845|Parsp1	1	4e-148	No	MEROPS A	Rhizopuspepsin-1	--	No	Yes	No	No	No
Pyreno_Locus8284v1rpkm8.21_fwd_3_8	516203|Pyrsp1	4	9e-178	No	MEROPS A	Rhizopuspepsin-1	--	Yes	No	Yes	No	No
Stago_Locus6119v1rpkm9.79_fwd_2_6	294125|Stasp1	2	0	No	MEROPS A	Rhizopuspepsin-1	--	No	No	No	Yes	Yes
Stago_Locus3390v1rpkm22.38_fwd_1_2	28693|Stasp1	3	1e-148	No	MEROPS A1	Peptidase	--	No	No	No	Yes	No
Alt_Locus145v1rpkm981.91_fwd_1_2	481604|Altal1	20	0	No	MEROPS A1	Vacuolar protease A, pepsin	--	Yes	Yes	Yes	Yes	No
Stago_Locus8019v1rpkm5.18_fwd_1_8	297950|Stasp1	1	4e-105	No	MEROPS C15	Pyroglutamyl peptidase type I	--	No	No	No	Yes	No
Para_Locus3318v1rpkm26.22_fwd_3_2	1131493|Parsp1	1	0	No	MEROPS C19	Ubiquitin carboxyl-terminal hydrolase	--	No	No	No	Yes	No
Para_Locus4872v1rpkm13.49_fwd_2_3	1147160|Parsp1	1	0	No	MEROPS C19	Ubiquitin carboxyl-terminal hydrolase	--	No	Yes	No	No	No
Para_Locus5479v1rpkm10.69_fwd_2_2	1183273|Parsp1	3	0	No	MEROPS C83	Gamma-glutamyltranspeptidase	--	Yes	Yes	Yes	Yes	Yes
Pyreno_Locus7944v1rpkm9.41_fwd_3_6	504228|Pyrsp1	3	0	No	MEROPS C83	Gamma-glutamyltranspeptidase	--	No	Yes	Yes	No	Yes
Stago_Locus3280v1rpkm23.25_fwd_2_2	330862|Stasp1	3	0	No	MEROPS C83	Gamma-glutamyltranspeptidase	--	No	No	Yes	Yes	No
Alt_Locus6221v1rpkm15.20_fwd_1_3	1020084|Altal1	15	0	No	MEROPS C83	Gamma-glutamyltranspeptidase 1	--	Yes	Yes	No	No	Yes
Para_Locus2329v1rpkm44.74_fwd_3_6	1089935|Parsp1	1	0	No	MEROPS M	MYG1 protein, metalloprotease	--	Yes	Yes	No	Yes	No
Alt_Locus825v1rpkm192.39_fwd_1_5	382987|Altal1	7	1e-49	No	MEROPS M	Peptidase, metallo, matrix	--	Yes	Yes	Yes	Yes	No
Para_Locus1543v1rpkm77.00_fwd_3_1	1262688|Parsp1	5	2e-158	No	MEROPS M01	Aminopeptidase	--	No	Yes	Yes	No	No
Para_Locus2532v1rpkm39.18_fwd_3_1	1262688|Parsp1	1	1e-57	No	MEROPS M01	Aminopeptidase	--	No	Yes	No	No	No
Pyreno_Locus2502v1rpkm59.29_fwd_1_1	627485|Pyrsp1	8	0	No	MEROPS M01	Aminopeptidase	--	No	No	Yes	Yes	No
Pyreno_Locus3468v1rpkm41.43_fwd_1_1	627485|Pyrsp1	1	0	No	MEROPS M01	Aminopeptidase	--	No	No	Yes	No	No
Alt_Locus1726v1rpkm90.58_fwd_1_6	948824|Altal1	13	0	No	MEROPS M01	Aminopeptidase 2	--	Yes	Yes	Yes	Yes	No
Para_Locus216v2rpkm89.56_fwd_1_1	1262688|Parsp1	14	0	No	MEROPS M01	Aminopeptidase 2	--	Yes	Yes	No	No	No
Stago_Locus3821v1rpkm19.71_fwd_1_2	130205|Stasp1	3	0	No	MEROPS M01	Aminopeptidase 2	--	No	No	No	Yes	No
Alt_Locus2974v1rpkm49.38_fwd_2_4	1026305|Altal1	59	0	No	MEROPS M01	Aminopeptidase 2, mitochondrial	--	Yes	Yes	Yes	Yes	No
Para_Locus2846v1rpkm33.36_fwd_3_3	1168631|Parsp1	29	0	No	MEROPS M01	Aminopeptidase 2, mitochondrial	--	No	Yes	Yes	Yes	No
Pyreno_Locus8304v2rpkm6.08_fwd_1_3	504404|Pyrsp1	23	0	No	MEROPS M01	Aminopeptidase 2, mitochondrial	--	No	No	Yes	Yes	No
Stago_Locus6372v1rpkm9.05_fwd_2_2	208141|Stasp1	7	0	No	MEROPS M01	Aminopeptidase 2, mitochondrial	--	Yes	No	No	Yes	No
Alt_Locus2477v1rpkm60.89_fwd_3_3	1016988|Altal1	12	0	No	MEROPS M01	Leukotriene A-4 hydrolase (metallopeptidase)	--	Yes	Yes	Yes	Yes	No
Para_Locus2734v1rpkm35.23_fwd_2_2	1167742|Parsp1	11	0	No	MEROPS M01	Leukotriene A-4 hydrolase (metallopeptidase)	--	Yes	Yes	Yes	Yes	No
Pyreno_Locus6453v1rpkm16.18_fwd_3_2	589521|Pyrsp1	8	0	No	MEROPS M01	Leukotriene A-4 hydrolase (metallopeptidase)	--	No	No	Yes	No	No
Stago_Locus2623v1rpkm29.40_fwd_2_3	216085|Stasp1	11	0	No	MEROPS M01	Leukotriene A-4 hydrolase (metallopeptidase)	--	Yes	Yes	Yes	Yes	No
Alt_Locus67v1rpkm1703.38_fwd_2_1	1040447|Altal1	1	8e-151	No	MEROPS M04	Extracellular metalloprotease	--	Yes	No	No	No	No
Alt_Locus11377v1rpkm1.25_fwd_2_7	951324|Altal1	19	0	No	MEROPS M06	Metalloprotease	--	Yes	Yes	Yes	Yes	No
Pyreno_Locus9166v1rpkm5.64_fwd_3_9	602398|Pyrsp1	34	0	No	MEROPS M06	Metalloprotease	--	Yes	Yes	Yes	Yes	No
Stago_Locus3242v1rpkm23.57_fwd_3_2	372088|Stasp1	5	0	No	MEROPS M06	Metalloprotease	--	Yes	Yes	Yes	Yes	Yes
Alt_Locus2554v1rpkm58.92_fwd_2_1	990859|Altal1	6	0	No	MEROPS M13	Endothelin-converting enzyme	--	Yes	No	No	No	No
Para_Locus4187v1rpkm17.89_fwd_2_28	418965|Parsp1	69	0	No	MEROPS M13	Endothelin-converting enzyme	--	Yes	Yes	Yes	Yes	No
Para_Locus5303v1rpkm11.38_fwd_3_4	1124580|Parsp1	2	0	No	MEROPS M13	Metalloendopeptidase	--	No	Yes	No	No	No
Pyreno_Locus1928v1rpkm76.18_fwd_3_3	566080|Pyrsp1	4	0	No	MEROPS M13	Metalloendopeptidase	--	No	Yes	Yes	No	No
Stago_Locus3679v1rpkm20.61_fwd_2_15	312635|Stasp1	42	0	No	MEROPS M13	Neprilysin	--	Yes	Yes	Yes	Yes	Yes
Alt_Locus10361v1rpkm2.09_fwd_2_4	931444|Altal1	6	0	No	MEROPS M14	Carboxypeptidase	--	Yes	Yes	Yes	Yes	No
Para_Locus14614v1rpkm0.66_fwd_1_6	1120712|Parsp1	3	3e-87	No	MEROPS M14	Carboxypeptidase 2	--	No	Yes	Yes	No	No
Para_Locus16005v1rpkm0.49_fwd_2_1	1120712|Parsp1	1	1e-59	No	MEROPS M14	Carboxypeptidase 2	--	No	Yes	Yes	Yes	No
Pyreno_Locus10526v1rpkm2.99_fwd_2_14	344293|Pyrsp1	3	0	No	MEROPS M14	Carboxypeptidase A4	--	No	No	Yes	Yes	Yes
Stago_Locus8998v1rpkm3.59_fwd_1_3	277696|Stasp1	2	0	No	MEROPS M14	Carboxypeptidase A4	--	No	No	No	Yes	Yes
Stago_Locus492v1rpkm149.98_fwd_3_5	237938|Stasp1	1	0	No	MEROPS M14	Peptidase	--	No	No	Yes	No	Yes
Para_Locus66v1rpkm2123.87_fwd_3_22	362126|Parsp1	3	0	No	MEROPS M14	Zinc carboxypeptidase	--	No	Yes	No	No	Yes
Pyreno_Locus5729v1rpkm20.23_fwd_1_34	504857|Pyrsp1	23	0	No	MEROPS M14	Zinc carboxypeptidase	--	Yes	Yes	Yes	Yes	Yes
Alt_Locus12808v1rpkm0.65_fwd_3_7	1037288|Altal1	11	0	No	MEROPS M14	Zinc carboxypeptidase A1	--	Yes	Yes	Yes	Yes	Yes
Pyreno_Locus8848v1rpkm6.44_fwd_2_1	591276|Pyrsp1	14	0	No	MEROPS M14	Zinc carboxypeptidase A1	--	Yes	Yes	Yes	Yes	Yes
Para_Locus15053v1rpkm0.60_fwd_2_1	1151139|Parsp1	5	3e-63	No	MEROPS M14A	Carboxypeptidase A	--	Yes	Yes	Yes	Yes	Yes
Alt_Locus6617v1rpkm13.02_fwd_2_17	1007042|Altal1	12	0	No	MEROPS M14A	Carboxypeptidase A1	--	Yes	Yes	Yes	Yes	Yes
Para_Locus11257v2rpkm0.00_PRE_fwd_1_1	1256023|Parsp1	1	1e-19	No	MEROPS M14A	Carboxypeptidase A1	--	Yes	Yes	Yes	Yes	Yes
Para_Locus14979v1rpkm0.61_fwd_3_1	1151139|Parsp1	1	1e-47	No	MEROPS M14A	Carboxypeptidase A1	--	No	Yes	No	No	Yes
Pyreno_Locus1552v1rpkm94.37_fwd_2_4	288497|Pyrsp1	21	0	No	MEROPS M14A	Carboxypeptidase A1	--	Yes	Yes	Yes	Yes	Yes
Pyreno_Locus21690v1rpkm0.00_fwd_1_1	45016|Pyrsp1	4	8e-18	No	MEROPS M14A	Carboxypeptidase A1	--	Yes	Yes	Yes	Yes	Yes
Pyreno_Locus3003v1rpkm48.35_fwd_2_2	45016|Pyrsp1	12	0	No	MEROPS M14A	Carboxypeptidase A1	--	Yes	Yes	Yes	Yes	Yes
Stago_Locus846v1rpkm90.64_fwd_1_8	89682|Stasp1	5	0	No	MEROPS M14A	Carboxypeptidase A1	--	Yes	Yes	No	Yes	Yes
Stago_Locus923v1rpkm83.68_fwd_3_1	337651|Stasp1	5	0	No	MEROPS M14A	Carboxypeptidase A1	--	No	Yes	Yes	Yes	Yes
Alt_Locus2620v3rpkm0.66_PRE_fwd_2_21	1034959|Altal1	2	0	No	MEROPS M14A	Carboxypeptidase B	--	Yes	No	Yes	No	Yes
Pyreno_Locus3003v3rpkm2.43_PRE_fwd_2_1	45016|Pyrsp1	8	2e-60	No	MEROPS M14A	Carboxypeptidase B	--	Yes	Yes	Yes	Yes	Yes
Alt_Locus5986v1rpkm16.69_fwd_2_2	1094411|Altal1	12	0	No	MEROPS M16	Metallopeptidase	--	Yes	Yes	Yes	Yes	No
Stago_Locus5896v1rpkm10.51_fwd_1_2	262904|Stasp1	1	0	No	MEROPS M16	Mitochondrial presequence protease	--	No	No	No	Yes	No
Alt_Locus1045v1rpkm152.99_fwd_1_1	1025053|Altal1	8	0	No	MEROPS M16	Mitochondrial-processing peptidase	--	No	Yes	Yes	Yes	No
Para_Locus1127v1rpkm114.28_fwd_3_1	1154092|Parsp1	1	0	No	MEROPS M16	Mitochondrial-processing peptidase	--	No	No	No	No	No
Stago_Locus1188v1rpkm65.72_fwd_1_1	338025|Stasp1	1	0	No	MEROPS M16	Mitochondrial-processing peptidase	--	No	No	No	No	No
Para_Locus4438v1rpkm16.11_fwd_1_2	1190618|Parsp1	2	0	No	MEROPS M16C	Zinc metalloprotease	--	No	Yes	No	No	No
Stago_Locus7217v1rpkm6.85_fwd_1_2	341379|Stasp1	1	0	No	MEROPS M16C	Zinc metalloprotease	--	No	No	No	Yes	No
Alt_Locus1619v2rpkm40.80_fwd_2_2	1067065|Altal1	15	0	No	MEROPS M18	Aspartyl aminopeptidase	--	Yes	Yes	Yes	Yes	No
Alt_Locus4937v1rpkm24.52_fwd_2_1	1025762|Altal1	31	0	No	MEROPS M18	Aspartyl aminopeptidase	--	Yes	Yes	Yes	Yes	No
Para_Locus2389v1rpkm42.69_fwd_3_1	1161523|Parsp1	12	0	No	MEROPS M18	Aspartyl aminopeptidase	--	Yes	Yes	Yes	Yes	No
Pyreno_Locus2547v1rpkm58.34_fwd_2_2	553015|Pyrsp1	1	0	No	MEROPS M18	Aspartyl aminopeptidase	--	Yes	Yes	Yes	Yes	No
Pyreno_Locus3552v1rpkm40.07_fwd_3_1	606903|Pyrsp1	1	0	No	MEROPS M18	Aspartyl aminopeptidase	--	No	No	Yes	No	No
Stago_Locus1743v1rpkm44.18_fwd_2_1	290225|Stasp1	2	0	No	MEROPS M18	Aspartyl aminopeptidase	--	No	No	No	Yes	No
Stago_Locus7254v1rpkm6.78_fwd_1_3	290606|Stasp1	4	0	No	MEROPS M18	Aspartyl aminopeptidase	--	No	Yes	No	Yes	No
Para_Locus2141v1rpkm50.71_fwd_2_32	1104150|Parsp1	11	0	No	MEROPS M18	Peptidase	--	Yes	Yes	Yes	Yes	No
Alt_Locus2374v1rpkm64.49_fwd_2_2	934352|Altal1	4	0	No	MEROPS M19	Dipeptidase	--	Yes	No	No	Yes	No
Para_Locus2703v1rpkm35.78_fwd_2_2	1102196|Parsp1	1	0	No	MEROPS M19	Dipeptidase	--	No	No	No	No	No
Pyreno_Locus2012v2rpkm42.66_fwd_2_2	641657|Pyrsp1	1	0	No	MEROPS M19	Dipeptidase	--	No	No	Yes	No	No
Stago_Locus2765v2rpkm14.93_fwd_2_1	288541|Stasp1	10	0	No	MEROPS M19	Dipeptidase	--	Yes	Yes	Yes	Yes	No
Alt_Locus14178v1rpkm0.39_fwd_1_1	930685|Altal1	2	1e-10	No	MEROPS M20	Beta-Ala-His dipeptidase	--	Yes	Yes	Yes	Yes	No
Alt_Locus14178v1rpkm0.39_fwd_2_4	930685|Altal1	1	2e-18	No	MEROPS M20	Beta-Ala-His dipeptidase	--	Yes	No	No	No	No
Alt_Locus1565v1rpkm98.31_fwd_2_16	930685|Altal1	6	0	No	MEROPS M20	Beta-Ala-His dipeptidase	--	Yes	Yes	Yes	Yes	No
Para_Locus2397v1rpkm42.52_fwd_2_18	1217560|Parsp1	2	0	No	MEROPS M20	Beta-Ala-His dipeptidase	--	Yes	Yes	No	Yes	No
Pyreno_Locus1122v1rpkm128.94_fwd_2_2	609406|Pyrsp1	2	0	No	MEROPS M20	Beta-Ala-His dipeptidase	--	No	No	Yes	Yes	No
Stago_Locus1050v1rpkm74.49_fwd_2_1	224061|Stasp1	2	0	No	MEROPS M20	Beta-Ala-His dipeptidase	--	No	No	No	Yes	No
Stago_Locus7408v1rpkm6.42_fwd_3_2	296764|Stasp1	1	0	No	MEROPS M20	Beta-Ala-His dipeptidase	--	No	Yes	No	No	No
Alt_Locus8392v1rpkm5.65_fwd_1_1	1021811|Altal1	1	0	No	MEROPS M20	Carboxypeptidase S	--	No	No	No	No	No
Alt_Locus3118v1rpkm46.74_fwd_3_3	1037537|Altal1	1	0	No	MEROPS M20	N-carbamoyl-L-amino acid hydrolase	--	No	No	Yes	No	No
Para_Locus1784v1rpkm64.51_fwd_2_27	1218324|Parsp1	2	0	No	MEROPS M20	N-carbamoyl-L-amino acid hydrolase	--	No	Yes	No	Yes	No
Pyreno_Locus2729v1rpkm53.86_fwd_1_1	510293|Pyrsp1	4	0	No	MEROPS M20	N-carbamoyl-L-amino acid hydrolase	--	No	No	Yes	No	No
Para_Locus4500v1rpkm15.70_fwd_2_1	1159688|Parsp1	1	0	No	MEROPS M20	Vacuolar carboxypeptidase Cps1	--	No	Yes	No	No	No
Stago_Locus2688v1rpkm28.56_fwd_2_6	289881|Stasp1	3	0	No	MEROPS M20D	Peptidase	--	No	No	No	Yes	No
Para_Locus1608v1rpkm73.00_fwd_2_3	1237024|Parsp1	1	0	No	MEROPS M24	Methionine aminopeptidase 1	--	No	No	No	No	No
Para_Locus2380v1rpkm43.00_fwd_1_7	133935|Parsp1	7	0	No	MEROPS M24	Peptidase	--	No	Yes	No	Yes	No
Alt_Locus1008v1rpkm158.15_fwd_1_1	1028462|Altal1	18	0	No	MEROPS M24	Xaa-Pro aminopeptidase P, Mn-binding	--	Yes	Yes	Yes	Yes	No
Alt_Locus1050v1rpkm151.89_fwd_1_5	937444|Altal1	23	0	No	MEROPS M24	Xaa-Pro aminopeptidase P, Mn-binding	--	Yes	Yes	Yes	Yes	No
Para_Locus3212v1rpkm27.46_fwd_1_1	1164108|Parsp1	12	0	No	MEROPS M24	Xaa-Pro aminopeptidase P, Mn-binding	--	Yes	Yes	Yes	Yes	No
Pyreno_Locus1322v1rpkm110.09_fwd_3_2	514351|Pyrsp1	8	0	No	MEROPS M24	Xaa-Pro aminopeptidase P, Mn-binding	--	Yes	Yes	Yes	Yes	No
Pyreno_Locus2437v1rpkm60.98_fwd_3_1	610905|Pyrsp1	5	0	No	MEROPS M24	Xaa-Pro aminopeptidase P, Mn-binding	--	No	Yes	Yes	Yes	No
Stago_Locus2191v1rpkm35.38_fwd_3_4	333545|Stasp1	12	0	No	MEROPS M24	Xaa-Pro aminopeptidase P, Mn-binding	--	Yes	Yes	Yes	Yes	No
Stago_Locus2602v1rpkm29.60_fwd_1_1	303285|Stasp1	15	0	No	MEROPS M24	Xaa-Pro aminopeptidase P, Mn-binding	--	Yes	Yes	Yes	Yes	No
Alt_Locus3419v1rpkm41.76_fwd_1_3	955703|Altal1	6	0	No	MEROPS M28	Aminopeptidase Y	--	Yes	Yes	Yes	Yes	Yes
Para_Locus2216v1rpkm48.09_fwd_1_2	1150081|Parsp1	3	0	No	MEROPS M28	Aminopeptidase Y	--	No	Yes	No	No	Yes
Pyreno_Locus2744v1rpkm53.56_fwd_2_9	595048|Pyrsp1	2	1e-163	No	MEROPS M28	Aminopeptidase Y	--	No	No	Yes	No	Yes
Pyreno_Locus2909v1rpkm50.08_fwd_3_4	614732|Pyrsp1	3	0	No	MEROPS M28	Aminopeptidase Y	--	Yes	No	Yes	Yes	Yes
Pyreno_Locus3811v1rpkm36.63_fwd_1_4	624760|Pyrsp1	4	0	No	MEROPS M28	Aminopeptidase Y	--	No	Yes	Yes	Yes	Yes
Stago_Locus11820v1rpkm1.14_fwd_3_1	259745|Stasp1	2	1e-158	No	MEROPS M28	Aminopeptidase Y	--	No	No	Yes	Yes	Yes
Stago_Locus1690v1rpkm45.52_fwd_1_7	216176|Stasp1	4	0	No	MEROPS M28	Aminopeptidase Y	--	Yes	No	No	Yes	Yes
Stago_Locus6361v1rpkm9.08_fwd_1_4	269975|Stasp1	6	0	No	MEROPS M28	Aminopeptidase Y	--	Yes	No	Yes	Yes	No
Stago_Locus648v1rpkm117.20_fwd_1_1	292700|Stasp1	1	2e-167	No	MEROPS M28	Aminopeptidase Y	--	No	No	No	Yes	Yes
Alt_Locus3284v1rpkm43.89_fwd_2_2	1022736|Altal1	2	0	No	MEROPS M28	Glutamate carboxypeptidase 2	--	Yes	No	No	No	No
Alt_Locus8118v1rpkm6.47_fwd_3_8	308235|Altal1	6	0	No	MEROPS M28	Glutamate carboxypeptidase 2	--	Yes	Yes	No	Yes	No
Para_Locus2227v1rpkm47.56_fwd_1_1	1262261|Parsp1	8	0	No	MEROPS M28	Glutamate carboxypeptidase 2	--	No	Yes	Yes	Yes	No
Alt_Locus2844v1rpkm52.29_fwd_3_1	956677|Altal1	5	0	No	MEROPS M28	Leucine aminopeptidase 1	--	Yes	Yes	Yes	Yes	Yes
Pyreno_Locus1735v1rpkm85.06_fwd_3_38	613349|Pyrsp1	5	0	No	MEROPS M28	Leucine aminopeptidase 1	--	No	No	Yes	No	Yes
Stago_Locus1091v1rpkm72.07_fwd_2_1	374730|Stasp1	1	0	No	MEROPS M28	Leucine aminopeptidase 1	--	No	No	No	No	Yes
Alt_Locus9321v1rpkm3.55_fwd_2_2	1097473|Altal1	9	0	No	MEROPS M28	Leucyl aminopeptidase	--	Yes	Yes	Yes	Yes	Yes
Para_Locus1778v1rpkm64.71_fwd_1_1	1197528|Parsp1	1	0	No	MEROPS M28	Leucyl aminopeptidase	--	Yes	No	No	No	Yes
Pyreno_Locus193v2rpkm5.12_PRE_fwd_1_2	582836|Pyrsp1	6	0	No	MEROPS M28	Leucyl aminopeptidase	--	Yes	Yes	Yes	Yes	Yes
Alt_Locus10141v1rpkm2.34_fwd_1_4	1020796|Altal1	24	0	No	MEROPS M28	Leupeptin-inactivating enzyme 1	No	Yes	Yes	Yes	Yes	Yes
Alt_Locus10613v1rpkm1.83_fwd_1_25	1028613|Altal1	5	0	No	MEROPS M28	Leupeptin-inactivating enzyme 1	No	Yes	Yes	Yes	Yes	Yes
Alt_Locus6564v1rpkm13.29_fwd_3_17	1001572|Altal1	25	0	No	MEROPS M28	Leupeptin-inactivating enzyme 1	No	Yes	Yes	Yes	Yes	No
Pyreno_Locus3579v1rpkm39.69_fwd_1_9	593196|Pyrsp1	3	0	No	MEROPS M28	Leupeptin-inactivating enzyme 1	No	No	No	Yes	Yes	Yes
Pyreno_Locus7475v1rpkm11.30_fwd_1_7	272217|Pyrsp1	16	0	No	MEROPS M28	Leupeptin-inactivating enzyme 1	No	Yes	Yes	Yes	Yes	Yes
Stago_Locus8244v1rpkm4.78_fwd_3_2	291458|Stasp1	7	0	No	MEROPS M28	Leupeptin-inactivating enzyme 1	No	Yes	No	Yes	Yes	Yes
Stago_Locus8321v1rpkm4.61_fwd_1_2	275629|Stasp1	5	0	No	MEROPS M28	Leupeptin-inactivating enzyme 1	No	Yes	No	Yes	Yes	Yes
Alt_Locus10504v1rpkm1.93_fwd_1_1	1069392|Altal1	1	0	No	MEROPS M28	N-acetylated-alpha-linked acidic dipeptidase 2	--	No	No	No	Yes	Yes
Para_Locus9486v1rpkm2.22_fwd_1_6	1148422|Parsp1	6	0	No	MEROPS M28	N-acetylated-alpha-linked acidic dipeptidase 2	--	Yes	Yes	Yes	Yes	No
Pyreno_Locus4140v1rpkm33.03_fwd_1_5	540104|Pyrsp1	6	0	No	MEROPS M28	N-acetylated-alpha-linked acidic dipeptidase 2	--	Yes	No	Yes	No	No
Stago_Locus761v1rpkm100.89_fwd_1_9	30123|Stasp1	4	0	No	MEROPS M28	N-acetylated-alpha-linked acidic dipeptidase 2	--	No	Yes	No	Yes	No
Alt_Locus2694v1rpkm55.72_fwd_3_15	159594|Altal1	4	0	No	MEROPS M28	Zinc metalloprotease	--	Yes	Yes	Yes	Yes	Yes
Alt_Locus9802v1rpkm2.78_fwd_3_14	409233|Altal1	4	0	No	MEROPS M28	Zinc metalloprotease	--	Yes	No	No	No	Yes
Para_Locus8740v1rpkm2.90_fwd_1_31	1101135|Parsp1	7	0	No	MEROPS M28	Zinc metalloprotease	--	No	Yes	No	No	No
Pyreno_Locus6474v1rpkm16.06_fwd_1_3	126247|Pyrsp1	1	0	No	MEROPS M28	Zinc metalloprotease	--	No	No	No	No	Yes
Stago_Locus4978v1rpkm13.83_fwd_2_8	6233|Stasp1	3	0	No	MEROPS M28	Zinc metalloprotease	--	No	No	No	Yes	Yes
Stago_Locus6154v1rpkm9.69_fwd_1_7	283273|Stasp1	1	0	No	MEROPS M28	Zinc metalloprotease	--	No	No	No	No	Yes
Alt_Locus3787v1rpkm36.68_fwd_2_9	926267|Altal1	12	2e-154	No	MEROPS M28	Zn-dependent exopeptidase	--	Yes	Yes	Yes	Yes	Yes
Para_Locus14363v1rpkm0.69_fwd_3_1	1137037|Parsp1	2	4e-73	No	MEROPS M28	Zn-dependent exopeptidase	--	No	Yes	No	No	Yes
Pyreno_Locus1046v1rpkm138.26_fwd_1_2	584546|Pyrsp1	16	3e-148	No	MEROPS M28	Zn-dependent exopeptidase	--	Yes	Yes	Yes	Yes	Yes
Alt_Locus14301v1rpkm0.37_fwd_2_4	1000958|Altal1	1	0	No	MEROPS M35	Neutral protease 2	--	Yes	No	No	No	Yes
Stago_Locus1716v1rpkm44.86_fwd_3_5	309791|Stasp1	2	0	No	MEROPS M35	Neutral protease 2	--	No	No	No	Yes	Yes
Para_Locus7767v2rpkm1.11_fwd_1_1	1159738|Parsp1	6	9e-71	No	MEROPS M35	Peptidyl-lys metalloendopeptidase	--	Yes	Yes	Yes	Yes	Yes
Pyreno_Locus13225v1rpkm0.87_fwd_1_4	584195|Pyrsp1	3	2e-76	No	MEROPS M35	Peptidyl-lys metalloendopeptidase	--	Yes	No	Yes	Yes	Yes
Para_Locus12055v1rpkm1.09_fwd_1_1	1152385|Parsp1	1	0	No	MEROPS M36	Extracellular elastinolytic metalloproteinase	--	No	Yes	No	No	No
Pyreno_Locus887v1rpkm161.34_fwd_3_3	582651|Pyrsp1	7	0	No	MEROPS M36	Extracellular metalloproteinase 2	--	No	No	Yes	No	Yes
Stago_Locus4954v1rpkm13.94_fwd_1_5	260864|Stasp1	8	0	No	MEROPS M36	Extracellular metalloproteinase 2	--	No	No	No	Yes	No
Alt_Locus3120v1rpkm46.63_fwd_2_2	927993|Altal1	26	0	No	MEROPS M3A	Thimet oligopeptidase	--	Yes	Yes	Yes	Yes	No
Para_Locus1747v1rpkm66.13_fwd_3_3	1167752|Parsp1	11	0	No	MEROPS M3A	Thimet oligopeptidase	--	Yes	Yes	Yes	Yes	No
Pyreno_Locus2163v1rpkm68.67_fwd_1_2	613426|Pyrsp1	40	0	No	MEROPS M3A	Thimet oligopeptidase	--	Yes	Yes	Yes	Yes	No
Stago_Locus4515v1rpkm15.88_fwd_3_2	243226|Stasp1	9	0	No	MEROPS M3A	Thimet oligopeptidase	--	Yes	No	Yes	Yes	No
Alt_Locus3702v1rpkm37.83_fwd_2_1	931943|Altal1	29	0	No	MEROPS M49	Dipeptidyl peptidase 3	--	Yes	Yes	Yes	Yes	No
Para_Locus442v2rpkm270.91_fwd_2_24	1171540|Parsp1	18	0	No	MEROPS M49	Dipeptidyl peptidase 3	--	Yes	Yes	Yes	Yes	No
Pyreno_Locus5172v1rpkm24.04_fwd_2_2	631766|Pyrsp1	11	0	No	MEROPS M49	Dipeptidyl peptidase 3	--	No	No	Yes	Yes	No
Stago_Locus4628v1rpkm15.38_fwd_1_3	260460|Stasp1	23	0	No	MEROPS M49	Dipeptidyl peptidase 3	--	Yes	Yes	Yes	Yes	No
Pyreno_Locus2060v1rpkm71.82_fwd_1_5	44973|Pyrsp1	1	0	No	MEROPS MZ12B	ADAM 8 (metalloendopeptidase)	--	No	No	No	No	Yes
Alt_Locus11475v3rpkm0.00_PRE_fwd_1_2	1017470|Altal1	10	0	No	MEROPS S01/S06	Chymotrypsin hap	--	Yes	Yes	Yes	Yes	Yes
Stago_Locus117v1rpkm602.17_fwd_3_13	320525|Stasp1	4	4e-179	No	MEROPS S01/S06	Chymotrypsin hap	--	Yes	Yes	Yes	Yes	Yes
Alt_Locus7928v1rpkm7.08_fwd_2_16	504433|Altal1	11	4e-112	No	MEROPS S01A	Trypsin	--	Yes	Yes	Yes	Yes	Yes
Para_Locus7909v1rpkm4.00_fwd_1_5	1022943|Parsp1	2	2e-95	No	MEROPS S01A	Trypsin	--	No	Yes	No	No	Yes
Alt_Locus9940v1rpkm2.59_fwd_3_10	509520|Altal1	10	2e-126	No	MEROPS S01A	Trypsin-like protease 1	--	Yes	Yes	Yes	Yes	Yes
Pyreno_Locus3919v1rpkm35.52_fwd_1_12	252677|Pyrsp1	8	3e-100	No	MEROPS S01A	Trypsin-like protease 1	--	Yes	Yes	Yes	Yes	Yes
Stago_Locus222v1rpkm299.84_fwd_3_10	219853|Stasp1	5	2e-114	No	MEROPS S01A	Trypsin-like protease 1	--	Yes	No	Yes	Yes	Yes
Para_Locus12819v1rpkm0.92_fwd_1_1	1206703|Parsp1	6	2e-40	No	MEROPS S01A	Trypsin-like serine protease	--	No	Yes	No	Yes	Yes
Alt_Locus5842v1rpkm17.61_fwd_3_1	947916|Altal1	9	0	No	MEROPS S01C	Nuclear serine protease HtrA2/Nma111	--	Yes	Yes	No	No	No
Para_Locus3459v1rpkm24.63_fwd_3_14	1219041|Parsp1	3	0	No	MEROPS S01C	Nuclear serine protease HtrA2/Nma111	--	No	Yes	No	No	No
Alt_Locus1162v1rpkm136.53_fwd_1_3	960708|Altal1	10	0	No	MEROPS S09	Dipeptidyl peptidase V	--	Yes	Yes	Yes	Yes	No
Alt_Locus2328v1rpkm65.90_fwd_1_7	1061702|Altal1	17	0	No	MEROPS S09	Dipeptidyl peptidase V	--	Yes	Yes	Yes	Yes	Yes
Alt_Locus5836v2rpkm1.62_PRE_fwd_2_4	279648|Altal1	3	0	No	MEROPS S09	Dipeptidyl peptidase V	--	Yes	Yes	No	No	No
Alt_Locus5836v5rpkm1.06_PRE_fwd_1_15	279648|Altal1	2	0	No	MEROPS S09	Dipeptidyl peptidase V	--	Yes	No	No	No	No
Para_Locus11638v1rpkm1.20_fwd_2_1	1152669|Parsp1	10	2e-98	No	MEROPS S09	Dipeptidyl peptidase V	--	No	Yes	Yes	Yes	Yes
Para_Locus14431v1rpkm0.68_fwd_2_1	1152669|Parsp1	5	7e-82	No	MEROPS S09	Dipeptidyl peptidase V	--	No	Yes	Yes	Yes	Yes
Para_Locus14431v2rpkm0.61_fwd_2_1	1152669|Parsp1	1	5e-70	No	MEROPS S09	Dipeptidyl peptidase V	--	No	Yes	No	Yes	Yes
Para_Locus6095v1rpkm8.47_fwd_1_10	453357|Parsp1	18	0	No	MEROPS S09	Dipeptidyl peptidase V	--	Yes	Yes	Yes	Yes	Yes
Para_Locus6689v1rpkm6.66_fwd_1_1	1169782|Parsp1	11	0	No	MEROPS S09	Dipeptidyl peptidase V	--	No	Yes	No	No	No
Pyreno_Locus2503v1rpkm59.29_fwd_1_28	596001|Pyrsp1	9	0	No	MEROPS S09	Dipeptidyl peptidase V	--	Yes	Yes	Yes	Yes	Yes
Pyreno_Locus5835v1rpkm19.55_fwd_3_4	614711|Pyrsp1	1	0	No	MEROPS S09	Dipeptidyl peptidase V	--	No	Yes	No	No	Yes
Stago_Locus2932v1rpkm26.12_fwd_1_3	333691|Stasp1	15	0	No	MEROPS S09	Dipeptidyl peptidase V	--	Yes	Yes	Yes	Yes	Yes
Stago_Locus5947v1rpkm10.32_fwd_3_3	87620|Stasp1	19	0	No	MEROPS S09	Dipeptidyl peptidase V	--	Yes	Yes	Yes	Yes	Yes
Stago_Locus6076v1rpkm9.89_fwd_1_2	372432|Stasp1	8	0	No	MEROPS S09	Dipeptidyl peptidase V	--	No	No	No	Yes	No
Alt_Locus5366v1rpkm20.97_fwd_3_4	1025775|Altal1	6	0	No	MEROPS S09B	Dipeptidyl peptidase IV	--	Yes	No	No	No	No
Para_Locus5653v1rpkm9.96_fwd_2_4	1111689|Parsp1	9	0	No	MEROPS S09B	Dipeptidyl peptidase IV	--	Yes	Yes	Yes	Yes	Yes
Pyreno_Locus6360v1rpkm16.70_fwd_2_2	583844|Pyrsp1	3	0	No	MEROPS S09B	Dipeptidyl peptidase IV	--	Yes	No	Yes	Yes	Yes
Stago_Locus7180v1rpkm6.95_fwd_2_1	243823|Stasp1	9	0	No	MEROPS S09B	Dipeptidyl peptidase IV	--	No	No	No	Yes	Yes
Para_Locus5026v1rpkm12.73_fwd_3_4	1162829|Parsp1	1	0	No	MEROPS S09B	Dipeptidyl-aminopeptidase B	--	Yes	Yes	Yes	Yes	No
Alt_Locus4108v1rpkm32.54_fwd_3_19	119004|Altal1	8	0	No	MEROPS S09B	Seprase	--	Yes	Yes	Yes	Yes	Yes
Alt_Locus5057v1rpkm23.37_fwd_2_13	930297|Altal1	6	0	No	MEROPS S10	Carboxypeptidase cpds	--	Yes	Yes	Yes	Yes	No
Para_Locus8633v1rpkm3.03_fwd_3_6	1217730|Parsp1	12	0	No	MEROPS S10	Carboxypeptidase cpds	--	Yes	Yes	Yes	Yes	Yes
Stago_Locus7602v1rpkm6.00_fwd_1_3	16908|Stasp1	2	0	No	MEROPS S10	Carboxypeptidase cpds	--	No	No	No	Yes	No
Stago_Locus10317v1rpkm2.07_fwd_2_1	273183|Stasp1	1	7e-170	No	MEROPS S10	Carboxypeptidase D	--	No	No	No	Yes	No
Alt_Locus354v1rpkm439.90_fwd_2_20	935599|Altal1	8	0	No	MEROPS S10	Carboxypeptidase S1	--	Yes	Yes	No	No	Yes
Alt_Locus6323v2rpkm5.89_fwd_3_7	1020180|Altal1	2	0	No	MEROPS S10	Carboxypeptidase S1	--	Yes	No	No	Yes	Yes
Para_Locus5680v1rpkm9.86_fwd_2_10	1183115|Parsp1	6	0	No	MEROPS S10	Carboxypeptidase S1	--	Yes	Yes	Yes	Yes	Yes
Pyreno_Locus10727v5rpkm0.52_fwd_3_1	324247|Pyrsp1	1	2e-72	No	MEROPS S10	Carboxypeptidase S1	--	Yes	No	No	No	Yes
Stago_Locus1651v1rpkm46.43_fwd_3_6	373691|Stasp1	1	0	No	MEROPS S10	Carboxypeptidase S1	--	No	No	No	Yes	Yes
Stago_Locus3572v1rpkm21.21_fwd_1_2	282318|Stasp1	5	0	No	MEROPS S10	Carboxypeptidase S1	--	Yes	Yes	Yes	Yes	Yes
Stago_Locus4552v1rpkm15.69_fwd_2_1	245385|Stasp1	3	0	No	MEROPS S10	Carboxypeptidase S1	--	No	No	No	Yes	Yes
Stago_Locus7794v1rpkm5.59_fwd_1_1	292797|Stasp1	2	0	No	MEROPS S10	Carboxypeptidase S1	--	No	No	No	Yes	Yes
Alt_Locus123v1rpkm1128.51_fwd_2_3	936276|Altal1	1	0	No	MEROPS S10	Carboxypeptidase Y	--	Yes	No	No	No	Yes
Alt_Locus194v1rpkm776.05_fwd_3_5	1037795|Altal1	3	0	No	MEROPS S10	Carboxypeptidase Y	--	Yes	Yes	Yes	Yes	Yes
Para_Locus649v1rpkm230.91_fwd_2_2	867442|Parsp1	2	0	No	MEROPS S10	Carboxypeptidase Y	--	No	Yes	No	No	Yes
Stago_Locus460v1rpkm160.41_fwd_1_2	323747|Stasp1	1	0	No	MEROPS S10	Carboxypeptidase Y	--	No	No	No	No	Yes
Alt_Locus1341v1rpkm116.92_fwd_3_19	1064811|Altal1	3	0	No	MEROPS S10	Serine carboxypeptidase	--	Yes	No	No	No	Yes
Para_Locus2674v1rpkm36.38_fwd_1_12	1097441|Parsp1	1	0	No	MEROPS S10	Serine carboxypeptidase	--	No	No	No	Yes	Yes
Para_Locus2553v1rpkm38.73_fwd_2_2	1123932|Parsp1	1	0	No	MEROPS S16	Lon protease homolog, mitochondrial	--	No	Yes	No	No	No
Alt_Locus5493v1rpkm20.15_fwd_2_2	1036588|Altal1	1	0	No	MEROPS S28	Extracellular serine carboxypeptidase	--	Yes	No	No	Yes	Yes
Para_Locus16703v1rpkm0.42_fwd_1_1	1188589|Parsp1	4	5e-57	No	MEROPS S28	Extracellular serine carboxypeptidase	--	No	Yes	No	No	No
Para_Locus8425v1rpkm3.28_fwd_3_7	1182004|Parsp1	12	0	No	MEROPS S28	Peptidase	--	Yes	Yes	Yes	Yes	Yes
Stago_Locus9338v1rpkm3.13_fwd_2_2	296470|Stasp1	4	0	No	MEROPS S28	Peptidase	--	No	No	Yes	Yes	Yes
Alt_Locus10686v3rpkm0.00_PRE_fwd_2_6	1023249|Altal1	12	0	No	MEROPS S28	Serine peptidase	--	Yes	Yes	Yes	Yes	Yes
Alt_Locus2372v1rpkm64.51_fwd_3_3	1020929|Altal1	20	0	No	MEROPS S28	Serine peptidase	--	Yes	Yes	Yes	Yes	Yes
Para_Locus769v1rpkm181.78_fwd_3_3	1179266|Parsp1	23	0	No	MEROPS S28	Serine peptidase	--	Yes	Yes	Yes	Yes	Yes
Pyreno_Locus2113v1rpkm70.48_fwd_2_4	206759|Pyrsp1	1	0	No	MEROPS S28	Serine peptidase	--	No	No	Yes	No	No
Pyreno_Locus6344v1rpkm16.79_fwd_3_3	582534|Pyrsp1	19	0	No	MEROPS S28	Serine peptidase	--	Yes	Yes	Yes	Yes	Yes
Stago_Locus1035v1rpkm75.58_fwd_3_2	290650|Stasp1	8	0	No	MEROPS S28	Serine peptidase	--	Yes	Yes	Yes	Yes	Yes
Alt_Locus241v1rpkm653.18_fwd_3_1	1017397|Altal1	1	1e-77	No	MEROPS S33	Proline iminopeptidase	--	Yes	No	No	No	No
Alt_Locus5416v1rpkm20.61_fwd_3_1	510626|Altal1	16	0	No	MEROPS S33	Proline iminopeptidase	--	Yes	No	Yes	Yes	No
Para_Locus2433v2rpkm17.53_fwd_3_4	366517|Parsp1	1	0	No	MEROPS S33	Proline iminopeptidase	--	No	Yes	No	No	No
Pyreno_Locus1670v1rpkm87.61_fwd_3_4	502057|Pyrsp1	4	0	No	MEROPS S33	Proline iminopeptidase	--	No	No	Yes	Yes	No
Pyreno_Locus5250v1rpkm23.60_fwd_1_4	281510|Pyrsp1	3	0	No	MEROPS S33	Proline iminopeptidase	--	No	No	Yes	No	No
Stago_Locus4867v1rpkm14.33_fwd_3_1	297953|Stasp1	3	0	No	MEROPS S33	Prolyl aminopeptidase	--	No	No	No	Yes	No
Stago_Locus5485v1rpkm11.87_fwd_1_2	288376|Stasp1	1	3e-105	No	MEROPS S33	Prolyl aminopeptidase	--	No	No	No	Yes	Yes
Para_Locus2228v1rpkm47.52_fwd_2_1	1164715|Parsp1	5	1e-143	No	MEROPS S33	TAP domain containing protein	--	No	Yes	No	Yes	No
Para_Locus16018v1rpkm0.49_fwd_2_1	1240033|Parsp1	7	9e-46	No	MEROPS S41	ClpP/crotonase	--	Yes	Yes	Yes	Yes	No
Alt_Locus5411v1rpkm20.63_fwd_3_9	574306|Altal1	4	0	No	MEROPS S41	Peptidase	--	Yes	No	Yes	No	Yes
Alt_Locus6780v1rpkm12.07_fwd_2_2	1015550|Altal1	23	0	No	MEROPS S41	Peptidase	--	Yes	Yes	Yes	Yes	Yes
Para_Locus1620v1rpkm72.45_fwd_2_2	1161484|Parsp1	56	0	No	MEROPS S41	Peptidase	--	Yes	Yes	Yes	Yes	Yes
Para_Locus17999v1rpkm0.27_fwd_3_1	1240033|Parsp1	2	1e-14	No	MEROPS S41	Peptidase	--	No	Yes	No	No	No
Para_Locus7408v1rpkm4.96_fwd_1_6	1216541|Parsp1	2	6e-95	No	MEROPS S41	Peptidase	--	No	Yes	No	No	No
Pyreno_Locus1457v1rpkm100.35_fwd_1_2	570256|Pyrsp1	6	1e-108	No	MEROPS S41	Peptidase	--	No	No	Yes	Yes	Yes
Pyreno_Locus1793v1rpkm81.69_fwd_3_5	166454|Pyrsp1	27	0	No	MEROPS S41	Peptidase	--	Yes	Yes	Yes	Yes	Yes
Pyreno_Locus9265v1rpkm5.42_fwd_2_12	495802|Pyrsp1	27	0	No	MEROPS S41	Peptidase	--	Yes	Yes	Yes	Yes	Yes
Stago_Locus1897v1rpkm40.82_fwd_2_2	266710|Stasp1	20	0	No	MEROPS S41	Peptidase	--	Yes	Yes	Yes	Yes	Yes
Alt_Locus1302v1rpkm120.50_fwd_3_47	1065482|Altal1	1	4e-121	No	MEROPS S51	Cyanophycinase	--	No	Yes	No	No	Yes
Alt_Locus4948v1rpkm24.43_fwd_3_13	930263|Altal1	31	0	No	MEROPS S53	Tripeptidyl peptidase	--	Yes	Yes	Yes	Yes	Yes
Para_Locus10164v1rpkm1.77_fwd_3_4	1187397|Parsp1	24	0	No	MEROPS S53	Tripeptidyl peptidase	--	Yes	Yes	Yes	Yes	Yes
Pyreno_Locus4823v1rpkm26.74_fwd_3_2	584947|Pyrsp1	61	0	No	MEROPS S53	Tripeptidyl peptidase	--	Yes	Yes	Yes	Yes	No
Stago_Locus10062v1rpkm2.29_fwd_1_6	16899|Stasp1	1	0	No	MEROPS S53	Tripeptidyl peptidase	--	No	No	No	Yes	Yes
Para_Locus6789v1rpkm6.40_fwd_1_19	1094151|Parsp1	3	0	No	MEROPS S53	Tripeptidyl peptidase (TppA)	--	Yes	Yes	Yes	No	Yes
Alt_Locus3338v1rpkm43.19_fwd_1_6	948433|Altal1	8	0	No	MEROPS S53	Tripeptidyl peptidase 1	--	Yes	Yes	Yes	Yes	Yes
Alt_Locus5010v1rpkm23.81_fwd_2_2	948401|Altal1	9	0	No	MEROPS S53	Tripeptidyl peptidase 1	--	Yes	Yes	Yes	Yes	Yes
Para_Locus14174v1rpkm0.72_fwd_3_1	1256412|Parsp1	5	6e-154	No	MEROPS S53	Tripeptidyl peptidase 1	--	No	Yes	Yes	Yes	No
Stago_Locus3813v2rpkm3.57_fwd_2_1	290944|Stasp1	1	0	No	MEROPS S53	Tripeptidyl peptidase 1	--	Yes	Yes	Yes	No	Yes
Stago_Locus9351v1rpkm3.11_fwd_1_8	223579|Stasp1	4	0	No	MEROPS S53	Tripeptidyl peptidase 1	--	Yes	Yes	Yes	Yes	Yes
Alt_Locus6755v1rpkm12.22_fwd_2_7	317788|Altal1	1	0	No	MEROPS S58	Peptidase family T4 protein	--	Yes	No	No	No	No
Para_Locus6610v1rpkm6.84_fwd_2_43	1190737|Parsp1	1	0	No	MEROPS S58	Peptidase family T4 protein	--	No	Yes	No	No	No
Pyreno_Locus7094v1rpkm12.96_fwd_2_5	548435|Pyrsp1	1	0	No	MEROPS S58	Peptidase family T4 protein	--	No	No	Yes	No	No
Para_Locus45v1rpkm3174.61_fwd_1_1	1169505|Parsp1	49	5e-108	No	MEROPS S8/S53	Alkaline serine protease Alp1	--	Yes	Yes	Yes	Yes	Yes
Alt_Locus5691v1rpkm18.66_fwd_3_26	1003426|Altal1	3	0	No	MEROPS S8/S53	Minor extracellular protease vpr protein	--	Yes	Yes	No	No	Yes
Para_Locus4753v5rpkm0.00_PRE_fwd_3_2	1166854|Parsp1	14	0	No	MEROPS S8/S53	Minor extracellular protease vpr protein	--	Yes	Yes	Yes	Yes	No
Alt_Locus10882v1rpkm1.59_fwd_3_2	992049|Altal1	13	0	No	MEROPS S8/S53	Oryzin	--	Yes	Yes	Yes	Yes	Yes
Alt_Locus3408v1rpkm41.97_fwd_1_3	487559|Altal1	6	0	No	MEROPS S8/S53	Oryzin	--	No	No	Yes	Yes	Yes
Para_Locus10996v1rpkm1.41_fwd_2_11	98920|Parsp1	37	2e-135	No	MEROPS S8/S53	Oryzin	--	Yes	Yes	Yes	Yes	Yes
Para_Locus4058v1rpkm19.02_fwd_2_3	1181854|Parsp1	8	6e-174	No	MEROPS S8/S53	Oryzin	--	Yes	Yes	Yes	Yes	Yes
Pyreno_Locus114v1rpkm972.32_fwd_3_25	501916|Pyrsp1	16	2e-143	No	MEROPS S8/S53	Oryzin	--	Yes	Yes	Yes	Yes	Yes
Pyreno_Locus2283v1rpkm65.11_fwd_2_4	255791|Pyrsp1	3	0	No	MEROPS S8/S53	Oryzin	--	Yes	Yes	Yes	No	Yes
Stago_Locus6978v1rpkm7.44_fwd_2_4	7140|Stasp1	2	0	No	MEROPS S8/S53	Oryzin	--	No	No	No	Yes	Yes
Stago_Locus9263v1rpkm3.23_fwd_3_8	229086|Stasp1	10	3e-176	No	MEROPS S8/S53	Oryzin	--	Yes	Yes	Yes	Yes	Yes
Alt_Locus313v1rpkm511.23_fwd_2_1	1023931|Altal1	3	0	No	MEROPS S8/S53	Subtilase-type proteinase psp3	--	Yes	Yes	Yes	No	Yes
Pyreno_Locus384v1rpkm358.54_fwd_1_1	586102|Pyrsp1	1	0	No	MEROPS S8/S53	Subtilase-type proteinase psp3	--	No	No	No	No	Yes
Alt_Locus6514v1rpkm13.57_fwd_3_7	443163|Altal1	10	0	No	MEROPS S8/S53	Subtilisin-like serine protease	--	Yes	No	No	Yes	Yes
Alt_Locus8975v1rpkm4.25_fwd_1_19	1062972|Altal1	8	0	No	MEROPS S8/S53	Subtilisin-like serine protease	--	Yes	Yes	Yes	Yes	Yes
Para_Locus2019v1rpkm54.72_fwd_2_10	1145626|Parsp1	1	3e-145	No	MEROPS S8/S53	Subtilisin-like serine protease	--	No	Yes	No	No	Yes
Para_Locus20221v1rpkm0.00_fwd_1_1	1253982|Parsp1	3	1e-14	No	MEROPS S8/S53	Subtilisin-like serine protease	--	No	Yes	No	No	No
Para_Locus2303v1rpkm45.45_fwd_1_3	1129527|Parsp1	38	0	No	MEROPS S8/S53	Subtilisin-like serine protease	--	Yes	Yes	Yes	Yes	Yes
Para_Locus5504v1rpkm10.59_fwd_2_145	99094|Parsp1	6	5e-87	No	MEROPS S8/S53	Subtilisin-like serine protease	--	Yes	Yes	Yes	Yes	Yes
Pyreno_Locus2498v1rpkm59.36_fwd_3_3	585649|Pyrsp1	13	0	No	MEROPS S8/S53	Subtilisin-like serine protease	--	Yes	Yes	Yes	Yes	Yes
Pyreno_Locus3696v1rpkm38.14_fwd_2_2	315432|Pyrsp1	21	0	No	MEROPS S8/S53	Subtilisin-like serine protease	--	Yes	Yes	Yes	Yes	Yes
Stago_Locus2183v1rpkm35.66_fwd_2_17	78588|Stasp1	6	0	No	MEROPS S8/S53	Subtilisin-like serine protease	--	Yes	Yes	Yes	Yes	Yes
Alt_Locus685v1rpkm225.34_fwd_2_3	934428|Altal1	1	0	No	MEROPS T1	Proteasome component PRE4	--	No	Yes	No	No	No
Para_Locus2341v1rpkm44.39_fwd_3_1	1168542|Parsp1	1	2e-167	No	MEROPS T1	Proteasome component PRE4	--	No	Yes	No	No	No
Alt_Locus10637v2rpkm0.95_fwd_3_1	1057059|Altal1	1	2e-18	No	MEROPS T1	Proteasome subunit alpha type	--	No	Yes	No	No	No
Alt_Locus3308v1rpkm43.65_fwd_3_1	1054867|Altal1	1	1e-165	No	MEROPS T1	Proteasome subunit alpha type	--	No	Yes	No	No	No
Alt_Locus4005v1rpkm33.79_fwd_2_1	1001936|Altal1	2	2e-179	No	MEROPS T1	Proteasome subunit alpha type	--	Yes	Yes	No	No	No
Alt_Locus624v1rpkm252.65_fwd_3_1	1057059|Altal1	4	0	No	MEROPS T1	Proteasome subunit alpha type	--	Yes	Yes	No	No	No
Alt_Locus688v1rpkm224.91_fwd_1_1	1018627|Altal1	2	0	No	MEROPS T1	Proteasome subunit alpha type	--	Yes	Yes	No	Yes	No
Alt_Locus876v1rpkm180.99_fwd_1_2	295489|Altal1	2	0	No	MEROPS T1	Proteasome subunit alpha type	--	Yes	Yes	No	No	No
Para_Locus1052v1rpkm124.06_fwd_2_3	1107190|Parsp1	2	1e-178	No	MEROPS T1	Proteasome subunit alpha type	--	No	Yes	No	No	No
Para_Locus806v1rpkm173.93_fwd_1_1	1221246|Parsp1	3	6e-174	No	MEROPS T1	Proteasome subunit alpha type	--	No	Yes	No	Yes	No
Para_Locus1103v1rpkm117.05_fwd_3_2	1191066|Parsp1	1	0	No	MEROPS T1	Proteasome subunit beta type	--	No	Yes	No	No	No
Para_Locus1212v1rpkm103.73_fwd_3_1	1263409|Parsp1	3	0	No	MEROPS T1	Proteasome subunit beta type	--	No	Yes	No	No	No
Para_Locus1231v1rpkm101.84_fwd_1_1	1158800|Parsp1	1	0	No	MEROPS T1	Proteasome subunit beta type	--	No	Yes	No	No	No
Para_Locus742v1rpkm190.45_fwd_2_1	1169898|Parsp1	2	5e-154	No	MEROPS T1	Proteasome subunit beta type	--	No	Yes	No	No	No
Para_Locus10453v1rpkm1.62_fwd_3_3	1258822|Parsp1	5	0	No	MEROPS T2	Asparaginase (threonine peptidase)	--	Yes	Yes	Yes	Yes	Yes
Alt_Locus5792v1rpkm17.92_fwd_1_6	1021821|Altal1	4	0	No	MEROPS T3	Acylase ACY 1 (gamma-glutamyltransferase peptidase)	--	No	No	Yes	Yes	No
Para_Locus4479v1rpkm15.83_fwd_2_3	1201396|Parsp1	2	0	No	MEROPS T3	Acylase ACY 1 (gamma-glutamyltransferase peptidase)	--	No	Yes	Yes	No	No
Pyreno_Locus2248v1rpkm66.16_fwd_3_6	584483|Pyrsp1	5	0	No	MEROPS T3	Acylase ACY 1 (gamma-glutamyltransferase peptidase)	--	No	Yes	Yes	No	No
Alt_Locus2109v1rpkm72.80_fwd_2_7	16151|Altal1	1	0	No	MEROPS unknown	ATP-dependent Zn protease	--	Yes	Yes	No	No	No
Para_Locus5441v1rpkm10.84_fwd_1_2	1161540|Parsp1	3	0	No	MEROPS unknown	ATP-dependent Zn protease	--	Yes	Yes	No	No	No
Alt_Locus2218v1rpkm69.37_fwd_3_4	1017464|Altal1	2	5e-33	No	MEROPS unknown	NlpC/P60-like cell-wall peptidase	--	Yes	No	No	No	Yes
Para_Locus23658v1rpkm0.00_fwd_3_1	1138505|Parsp1	1	6e-30	No	MEROPS unknown	Peptidase	--	No	No	No	Yes	Yes
Pyreno_Locus2021v1rpkm72.94_fwd_1_2	586622|Pyrsp1	3	5e-111	No	Other 1 - redox	1,2-dihydroxy-3-keto-5-methylthiopentene dioxygenase	Yes	No	No	Yes	No	No
Stago_Locus303v1rpkm223.01_fwd_3_18	117056|Stasp1	1	3e-121	No	Other 1 - redox	1,2-dihydroxy-3-keto-5-methylthiopentene dioxygenase	Yes	No	No	No	Yes	No
Alt_Locus14104v1rpkm0.40_fwd_3_2	1007472|Altal1	1	8e-57	No	Other 1 - redox	12-oxophytodienoate reductase 3	Yes	No	No	No	Yes	No
Alt_Locus5562v1rpkm19.69_fwd_2_2	1019823|Altal1	1	4e-163	No	Other 1 - redox	2,5-diketo-D-gluconic acid reductase A	Yes	Yes	No	No	No	No
Alt_Locus1329v1rpkm117.98_fwd_1_2	1027764|Altal1	12	0	No	Other 1 - redox	2-methylcitrate dehydratase (4Fe/4S)	Yes	Yes	Yes	Yes	Yes	No
Para_Locus1482v1rpkm80.88_fwd_2_5	827017|Parsp1	17	0	No	Other 1 - redox	2-methylcitrate dehydratase (4Fe/4S)	Yes	Yes	Yes	Yes	Yes	No
Stago_Locus3630v1rpkm20.90_fwd_2_2	279259|Stasp1	1	0	No	Other 1 - redox	2-methylcitrate dehydratase (4Fe/4S)	Yes	No	No	No	Yes	No
Stago_Locus3569v1rpkm21.23_fwd_2_3	336629|Stasp1	1	0	No	Other 1 - redox	2-nitropropane dioxygenase	Yes	No	No	No	Yes	No
Pyreno_Locus9493v1rpkm4.82_fwd_3_4	569256|Pyrsp1	1	0	No	Other 1 - redox	2OG-Fe oxygenase	Yes	No	No	No	No	No
Stago_Locus1701v1rpkm45.24_fwd_2_2	283008|Stasp1	1	0	No	Other 1 - redox	2-oxoglutarate dehydrogenase E1	Yes	No	No	No	Yes	No
Para_Locus1928v1rpkm58.10_fwd_2_32	1184145|Parsp1	1	1e-169	No	Other 1 - redox	3-hydroxyisobutyrate dehydrogenase, mitochondrial	Yes	No	Yes	No	No	No
Alt_Locus931v1rpkm171.34_fwd_3_1	1091958|Altal1	19	0	No	Other 1 - redox	3-isopropylmalate dehydratase	Yes	Yes	Yes	Yes	Yes	No
Para_Locus1216v1rpkm103.24_fwd_3_2	1260949|Parsp1	4	0	No	Other 1 - redox	3-isopropylmalate dehydratase	Yes	Yes	Yes	Yes	Yes	No
Pyreno_Locus2050v1rpkm72.09_fwd_1_11	605109|Pyrsp1	1	0	No	Other 1 - redox	3-isopropylmalate dehydratase	Yes	No	No	Yes	No	No
Stago_Locus1909v1rpkm40.53_fwd_1_4	268605|Stasp1	1	0	No	Other 1 - redox	3-isopropylmalate dehydratase	Yes	No	No	No	Yes	No
Alt_Locus5771v1rpkm18.07_fwd_2_32	76456|Altal1	1	0	No	Other 1 - redox	3-keto-steroid reductase	Yes	No	Yes	No	Yes	No
Alt_Locus214v1rpkm720.75_fwd_1_1	950966|Altal1	6	0	No	Other 1 - redox	4-hydroxyphenylpyruvate dioxygenase	Yes	No	Yes	Yes	No	No
Para_Locus4403v1rpkm16.31_fwd_2_11	1214118|Parsp1	2	0	No	Other 1 - redox	4-hydroxyphenylpyruvate dioxygenase	Yes	No	Yes	No	No	No
Pyreno_Locus342v1rpkm397.01_fwd_2_8	498507|Pyrsp1	1	1e-69	No	Other 1 - redox	4-hydroxyphenylpyruvate dioxygenase	Yes	No	No	Yes	No	No
Para_Locus1330v1rpkm92.24_fwd_2_5	1203379|Parsp1	7	0	No	Other 1 - redox	6-hydroxy-D-nicotine oxidase	Yes	Yes	Yes	Yes	Yes	Yes
Stago_Locus6005v1rpkm10.16_fwd_3_2	283177|Stasp1	8	2e-103	No	Other 1 - redox	6-hydroxy-D-nicotine oxidase	Yes	Yes	No	No	Yes	Yes
Alt_Locus207v1rpkm736.65_fwd_2_13	502844|Altal1	2	0	No	Other 1 - redox	6-phosphogluconate dehydrogenase	Yes	No	Yes	No	No	No
Para_Locus11584v1rpkm1.21_fwd_2_2	1182354|Parsp1	1	6e-11	No	Other 1 - redox	6-phosphogluconate dehydrogenase	Yes	No	Yes	Yes	No	No
Para_Locus123v1rpkm1108.57_fwd_2_1	1182354|Parsp1	3	0	No	Other 1 - redox	6-phosphogluconate dehydrogenase	Yes	No	Yes	No	No	No
Pyreno_Locus5688v1rpkm20.52_fwd_3_16	555395|Pyrsp1	3	8e-80	No	Other 1 - redox	6-phosphogluconate dehydrogenase	Yes	No	No	Yes	No	No
Pyreno_Locus8624v2rpkm6.95_fwd_1_3	623390|Pyrsp1	1	0	No	Other 1 - redox	A/G-specific adenine glycosylase (4Fe/4S)	Yes	No	No	No	No	No
Para_Locus823v1rpkm170.51_fwd_2_4	1164454|Parsp1	1	0	No	Other 1 - redox	Acetyltransferase component of pyruvate dehydrogenase complex	Yes	No	No	No	No	No
Stago_Locus3854v1rpkm19.47_fwd_2_2	208710|Stasp1	1	0	No	Other 1 - redox	Acetyltransferase component of pyruvate dehydrogenase complex	Yes	No	No	No	Yes	No
Alt_Locus2261v1rpkm67.98_fwd_1_1	930092|Altal1	1	0	No	Other 1 - redox	Aconitate hydratase, mitochondrial (4Fe/4S)	Yes	No	No	No	Yes	No
Alt_Locus516v1rpkm308.40_fwd_3_4	1016638|Altal1	21	0	No	Other 1 - redox	Aconitate hydratase, mitochondrial (4Fe/4S)	Yes	Yes	Yes	Yes	Yes	No
Para_Locus10572v1rpkm1.57_fwd_2_3	1169238|Parsp1	1	6e-10	No	Other 1 - redox	Aconitate hydratase, mitochondrial (4Fe/4S)	Yes	No	Yes	No	No	No
Para_Locus340v1rpkm480.25_fwd_3_4	1169238|Parsp1	12	0	No	Other 1 - redox	Aconitate hydratase, mitochondrial (4Fe/4S)	Yes	Yes	Yes	Yes	Yes	No
Pyreno_Locus963v1rpkm150.48_fwd_2_4	647880|Pyrsp1	12	0	No	Other 1 - redox	Aconitate hydratase, mitochondrial (4Fe/4S)	Yes	Yes	Yes	Yes	Yes	No
Stago_Locus598v1rpkm127.17_fwd_1_4	377692|Stasp1	10	0	No	Other 1 - redox	Aconitate hydratase, mitochondrial (4Fe/4S)	Yes	No	No	Yes	Yes	No
Pyreno_Locus5592v1rpkm21.20_fwd_3_5	675962|Pyrsp1	4	0	No	Other 1 - redox	Acyl-CoA dehydrogenase	Yes	No	No	No	Yes	No
Pyreno_Locus6894v1rpkm13.97_fwd_3_3	675432|Pyrsp1	1	0	No	Other 1 - redox	Acyl-CoA dehydrogenase	Yes	No	No	No	No	No
Pyreno_Locus768v1rpkm188.15_fwd_3_8	582167|Pyrsp1	3	0	No	Other 1 - redox	Acyl-CoA dehydrogenase	Yes	Yes	No	Yes	No	No
Para_Locus3060v1rpkm29.79_fwd_1_2	1187521|Parsp1	8	1e-132	No	Other 1 - redox	Aflatoxin B1 aldehyde reductase member 2	Yes	No	Yes	Yes	No	No
Pyreno_Locus3638v1rpkm38.94_fwd_1_3	380491|Pyrsp1	1	0	No	Other 1 - redox	Aflatoxin B1 aldehyde reductase member 2	Yes	No	No	No	Yes	No
Alt_Locus386v1rpkm408.07_fwd_1_1	1019268|Altal1	24	0	No	Other 1 - redox	Aldehyde dehydrogenase	Yes	Yes	Yes	Yes	Yes	No
Alt_Locus6733v1rpkm12.38_fwd_3_4	989844|Altal1	1	0	No	Other 1 - redox	Aldehyde dehydrogenase	Yes	No	Yes	No	No	No
Para_Locus3904v1rpkm20.28_fwd_2_4	468628|Parsp1	3	0	No	Other 1 - redox	Aldehyde dehydrogenase	Yes	No	Yes	No	No	No
Para_Locus954v1rpkm138.63_fwd_3_39	130257|Parsp1	15	0	No	Other 1 - redox	Aldehyde dehydrogenase	Yes	Yes	Yes	No	Yes	No
Pyreno_Locus155v1rpkm734.50_fwd_3_17	599838|Pyrsp1	5	0	No	Other 1 - redox	Aldehyde dehydrogenase	Yes	Yes	No	Yes	Yes	No
Stago_Locus135v1rpkm563.30_fwd_1_4	337259|Stasp1	2	0	No	Other 1 - redox	Aldehyde dehydrogenase	Yes	Yes	No	No	Yes	No
Alt_Locus1304v1rpkm120.40_fwd_2_4	1057777|Altal1	1	5e-135	No	Other 1 - redox	Aldehyde reductase	Yes	No	Yes	No	No	No
Alt_Locus3311v1rpkm43.61_fwd_2_5	443074|Altal1	3	0	No	Other 1 - redox	Aldehyde reductase	Yes	Yes	Yes	Yes	Yes	No
Para_Locus14050v1rpkm0.74_fwd_3_2	1165027|Parsp1	6	3e-125	No	Other 1 - redox	Aldehyde reductase	Yes	Yes	Yes	Yes	Yes	No
Para_Locus2257v1rpkm46.79_fwd_3_26	1096179|Parsp1	6	0	No	Other 1 - redox	Aldehyde reductase	Yes	No	Yes	No	No	No
Stago_Locus7571v1rpkm6.06_fwd_1_5	341239|Stasp1	1	2e-166	No	Other 1 - redox	Aldehyde reductase	Yes	No	No	No	Yes	No
Para_Locus5204v1rpkm11.89_fwd_1_2	1122346|Parsp1	1	0	No	Other 1 - redox	Aldo-keto reductase	Yes	No	Yes	No	No	No
Alt_Locus4700v1rpkm26.64_fwd_3_1	1030936|Altal1	1	0	No	Other 1 - redox	Amine oxidase (Cu, quinone binding)	Yes	No	No	No	Yes	No
Alt_Locus6070v2rpkm2.31_fwd_2_8	1000226|Altal1	3	1e-84	No	Other 1 - redox	Amine oxidase (Cu, quinone binding)	Yes	No	Yes	No	No	Yes
Alt_Locus7827v1rpkm7.45_fwd_3_9	359116|Altal1	17	0	No	Other 1 - redox	Amine oxidase (Cu, quinone binding)	Yes	Yes	Yes	Yes	Yes	No
Para_Locus2677v1rpkm36.30_fwd_3_3	1119028|Parsp1	3	0	No	Other 1 - redox	Amine oxidase (Cu, quinone binding)	Yes	Yes	No	Yes	No	No
Para_Locus6116v1rpkm8.39_fwd_3_6	1255342|Parsp1	1	0	No	Other 1 - redox	Amine oxidase (Cu, quinone binding)	Yes	No	Yes	No	No	No
Para_Locus6144v1rpkm8.27_fwd_1_4	1149163|Parsp1	2	0	No	Other 1 - redox	Amine oxidase (Cu, quinone binding)	Yes	No	No	Yes	Yes	No
Para_Locus6667v1rpkm6.70_fwd_1_3	1169166|Parsp1	27	9e-95	No	Other 1 - redox	Amine oxidase (Cu, quinone binding)	Yes	Yes	Yes	Yes	Yes	Yes
Pyreno_Locus1154v1rpkm125.64_fwd_1_3	586913|Pyrsp1	32	0	No	Other 1 - redox	Amine oxidase (Cu, quinone binding)	Yes	Yes	Yes	Yes	Yes	No
Pyreno_Locus5085v1rpkm24.62_fwd_2_4	565953|Pyrsp1	3	0	No	Other 1 - redox	Amine oxidase (Cu, quinone binding)	Yes	No	No	No	Yes	No
Pyreno_Locus5176v1rpkm24.03_fwd_2_8	399893|Pyrsp1	1	0	No	Other 1 - redox	Amine oxidase (Cu, quinone binding)	Yes	No	No	No	No	No
Stago_Locus14742v1rpkm0.38_fwd_1_1	260169|Stasp1	1	1e-10	No	Other 1 - redox	Amine oxidase (Cu, quinone binding)	Yes	No	No	No	Yes	No
Stago_Locus2919v1rpkm26.23_fwd_3_4	260169|Stasp1	9	0	No	Other 1 - redox	Amine oxidase (Cu, quinone binding)	Yes	No	Yes	Yes	Yes	No
Stago_Locus5605v1rpkm11.42_fwd_2_6	376856|Stasp1	1	0	No	Other 1 - redox	Amine oxidase (Cu, quinone binding)	Yes	No	No	No	Yes	No
Alt_Locus6069v1rpkm16.12_fwd_1_17	46217|Altal1	4	8e-121	No	Other 1 - redox	Amine oxidase, FAD-binding	Yes	Yes	Yes	No	Yes	Yes
Alt_Locus1186v1rpkm134.14_fwd_3_61	360341|Altal1	1	2e-52	No	Other 1 - redox	Antibiotic biosynthesis monooxygenase	Yes	Yes	Yes	Yes	Yes	No
Para_Locus933v1rpkm144.70_fwd_3_2	1141673|Parsp1	6	2e-40	No	Other 1 - redox	Antibiotic biosynthesis monooxygenase	Yes	Yes	Yes	Yes	Yes	No
Stago_Locus643v1rpkm118.95_fwd_2_2	293217|Stasp1	8	1e-49	No	Other 1 - redox	Antibiotic biosynthesis monooxygenase	Yes	Yes	Yes	Yes	Yes	No
Alt_Locus1958v1rpkm78.93_fwd_1_1	1045611|Altal1	6	0	No	Other 1 - redox	Aspartate-semialdehyde dehydrogenase	Yes	Yes	Yes	No	Yes	No
Para_Locus1068v1rpkm121.80_fwd_3_1	1193877|Parsp1	6	0	No	Other 1 - redox	Aspartate-semialdehyde dehydrogenase	Yes	Yes	Yes	No	No	No
Alt_Locus662v1rpkm235.70_fwd_3_4	1024428|Altal1	4	0	No	Other 1 - redox	ATP-dependent (S)-NAD(P)H-hydrate dehydratase	Yes	Yes	No	No	No	No
Pyreno_Locus6701v1rpkm14.98_fwd_3_3	608174|Pyrsp1	1	0	No	Other 1 - redox	ATP-dependent (S)-NAD(P)H-hydrate dehydratase	Yes	No	No	No	No	No
Alt_Locus1464v1rpkm105.78_fwd_3_1	301161|Altal1	6	0	No	Other 1 - redox	Bacilysin biosynthesis oxidoreductase bacC	Yes	Yes	Yes	Yes	Yes	No
Para_Locus733v4rpkm0.00_PRE_fwd_2_20	813533|Parsp1	3	6e-48	No	Other 1 - redox	Bacilysin biosynthesis oxidoreductase bacC	Yes	No	No	No	Yes	No
Pyreno_Locus2205v1rpkm67.50_fwd_3_5	510787|Pyrsp1	2	1e-176	No	Other 1 - redox	Bacilysin biosynthesis oxidoreductase bacC	Yes	Yes	Yes	Yes	Yes	No
Stago_Locus3151v1rpkm24.24_fwd_2_5	307288|Stasp1	1	3e-176	No	Other 1 - redox	Bacilysin biosynthesis oxidoreductase bacC	Yes	No	No	No	No	No
Alt_Locus5765v1rpkm18.14_fwd_2_15	800630|Altal1	4	0	No	Other 1 - redox	Betaine aldehyde dehydrogenase 1	Yes	No	No	No	Yes	No
Para_Locus1648v1rpkm70.65_fwd_1_7	280082|Parsp1	2	0	No	Other 1 - redox	Betaine aldehyde dehydrogenase 1	Yes	No	Yes	No	No	No
Pyreno_Locus3225v1rpkm44.67_fwd_2_2	524095|Pyrsp1	16	1e-129	No	Other 1 - redox	Bifunctional solanapyrone synthase (FAD oxidoreductase)	Yes	Yes	Yes	Yes	Yes	No
Stago_Locus9129v1rpkm3.40_fwd_2_1	277263|Stasp1	1	2e-129	No	Other 1 - redox	Bifunctional solanapyrone synthase (FAD oxidoreductase)	Yes	No	No	No	Yes	Yes
Para_Locus1776v2rpkm44.69_fwd_2_34	168220|Parsp1	1	0	No	Other 1 - redox	Branched-chain alpha-keto acid dehydrogenase E2	Yes	No	Yes	No	No	No
Alt_Locus3766v1rpkm37.02_fwd_2_3	1022646|Altal1	1	6e-90	No	Other 1 - redox	Catabolic 3-dehydroquinase	Yes	No	No	No	No	No
Alt_Locus1330v1rpkm117.93_fwd_3_4	782752|Altal1	3	1e-109	No	Other 1 - redox	CIA30 family protein (NADH oxidoreductase)	Yes	Yes	No	Yes	No	No
Para_Locus664v2rpkm32.25_fwd_3_1	1160129|Parsp1	1	3e-76	No	Other 1 - redox	CIA30 family protein (NADH oxidoreductase)	Yes	Yes	Yes	No	Yes	No
Pyreno_Locus11270v1rpkm2.10_fwd_2_3	611555|Pyrsp1	1	8e-13	No	Other 1 - redox	CIA30 family protein (NADH oxidoreductase)	Yes	No	No	No	Yes	No
Pyreno_Locus2605v1rpkm57.02_fwd_2_13	611555|Pyrsp1	1	7e-107	No	Other 1 - redox	CIA30 family protein (NADH oxidoreductase)	Yes	No	No	Yes	No	No
Stago_Locus2202v1rpkm35.20_fwd_1_3	278838|Stasp1	3	7e-105	No	Other 1 - redox	CIA30 family protein (NADH oxidoreductase)	Yes	No	No	No	Yes	No
Para_Locus2983v1rpkm30.94_fwd_3_1	1149818|Parsp1	1	2e-51	No	Other 1 - redox	Co-A binding protein, NAD(P)-binding	Yes	No	Yes	No	No	No
Para_Locus8665v1rpkm2.99_fwd_3_7	1086245|Parsp1	3	0	No	Other 1 - redox	Cytochrome b2	Yes	Yes	Yes	Yes	No	Yes
Stago_Locus6583v1rpkm8.47_fwd_1_2	275567|Stasp1	3	0	No	Other 1 - redox	Cytochrome b2	Yes	No	No	No	Yes	No
Stago_Locus1944v1rpkm39.81_fwd_3_7	48856|Stasp1	15	0	No	Other 1 - redox	Cytochrome b2, microsomal	Yes	Yes	Yes	Yes	Yes	Yes
Para_Locus8098v1rpkm3.72_fwd_2_2	1194673|Parsp1	1	0	No	Other 1 - redox	Cytochrome b2, mitochondrial	Yes	Yes	Yes	Yes	No	No
Pyreno_Locus6320v1rpkm16.93_fwd_3_8	362417|Pyrsp1	11	0	No	Other 1 - redox	Cytochrome b2, mitochondrial	Yes	Yes	Yes	Yes	Yes	Yes
Para_Locus9778v1rpkm2.00_fwd_1_5	1211702|Parsp1	2	2e-124	No	Other 1 - redox	Cytochrome b561, Fe reductase	Yes	No	No	No	No	Yes
Alt_Locus964v1rpkm165.85_fwd_2_1	1020827|Altal1	1	2e-165	No	Other 1 - redox	Cytochrome b-c1	Yes	No	No	No	Yes	No
Para_Locus1835v1rpkm61.78_fwd_3_2	1153589|Parsp1	1	0	No	Other 1 - redox	Cytochrome b-c1	Yes	No	No	No	No	No
Para_Locus959v1rpkm137.52_fwd_2_1	1193470|Parsp1	1	1e-148	No	Other 1 - redox	Cytochrome b-c1, mitochondrial	Yes	No	Yes	No	No	No
Alt_Locus169v2rpkm405.57_fwd_2_10	305036|Altal1	1	6e-63	No	Other 1 - redox	Cytochrome c	Yes	Yes	No	No	No	No
Pyreno_Locus275v1rpkm473.77_fwd_2_1	587574|Pyrsp1	1	6e-69	No	Other 1 - redox	Cytochrome c	Yes	No	No	Yes	No	No
Alt_Locus10063v1rpkm2.43_fwd_3_4	1018465|Altal1	1	2e-30	No	Other 1 - redox	Cytochrome c oxidase	Yes	Yes	Yes	No	No	No
Alt_Locus695v1rpkm223.57_fwd_3_1	1064356|Altal1	1	6e-119	No	Other 1 - redox	Cytochrome c oxidase	Yes	Yes	No	No	No	No
Para_Locus283v1rpkm577.82_fwd_2_1	1264823|Parsp1	1	2e-105	No	Other 1 - redox	Cytochrome c oxidase	Yes	No	Yes	No	No	No
Stago_Locus1163v1rpkm67.50_fwd_3_2	377555|Stasp1	1	2e-75	No	Other 1 - redox	Cytochrome c oxidase	Yes	No	No	No	No	No
Stago_Locus519v1rpkm143.33_fwd_1_1	234692|Stasp1	6	2e-84	No	Other 1 - redox	Cytochrome c oxidase	Yes	No	No	Yes	Yes	No
Para_Locus1254v1rpkm99.07_fwd_3_1	1169870|Parsp1	1	0	No	Other 1 - redox	Cytochrome c1	Yes	No	Yes	No	No	No
Alt_Locus1386v2rpkm1.48_PRE_fwd_1_24	674436|Altal1	1	5e-77	No	Other 1 - redox	Cytochrome oxidase	Yes	No	Yes	No	No	No
Pyreno_Locus8888v1rpkm6.33_fwd_1_25	674436|Pyrsp1	1	5e-76	No	Other 1 - redox	Cytochrome oxidase	Yes	No	Yes	No	No	No
Stago_Locus8671v1rpkm4.09_fwd_1_1	284186|Stasp1	1	2e-145	No	Other 1 - redox	Cytochrome P450	Yes	No	No	Yes	No	No
Alt_Locus1599v1rpkm96.96_fwd_1_1	986041|Altal1	15	0	No	Other 1 - redox	delta 1-pyrroline-5-carboxylate dehydrogenase	Yes	Yes	Yes	Yes	Yes	No
Alt_Locus190v2rpkm448.97_fwd_1_17	618845|Altal1	2	0	No	Other 1 - redox	delta-9 fatty acid desaturase, heme-binding	Yes	No	Yes	Yes	No	No
Para_Locus176v1rpkm849.75_fwd_3_2	1095522|Parsp1	1	0	No	Other 1 - redox	delta-9 fatty acid desaturase, heme-binding	Yes	No	Yes	No	No	No
Para_Locus1048v1rpkm124.34_fwd_3_2	1162463|Parsp1	1	0	No	Other 1 - redox	Deoxyhypusine dioxygenase	Yes	No	Yes	No	No	No
Alt_Locus838v1rpkm188.96_fwd_2_37	1052960|Altal1	11	0	No	Other 1 - redox	Dihydrolipoyl dehydrogenase	Yes	Yes	Yes	No	No	No
Para_Locus828v1rpkm169.35_fwd_2_1	1159037|Parsp1	7	0	No	Other 1 - redox	Dihydrolipoyl dehydrogenase	Yes	No	Yes	No	Yes	No
Pyreno_Locus2238v1rpkm66.39_fwd_3_1	679047|Pyrsp1	4	0	No	Other 1 - redox	Dihydrolipoyl dehydrogenase	Yes	No	No	Yes	No	No
Pyreno_Locus6645v2rpkm1.66_fwd_1_13	564496|Pyrsp1	1	3e-21	No	Other 1 - redox	DOPA 4,5-dioxygenase (tyrosinase?)	Yes	No	No	Yes	No	No
Alt_Locus6992v1rpkm10.91_fwd_1_3	946407|Altal1	1	0	No	Other 1 - redox	Ent-kaurene oxidase	Yes	No	No	No	Yes	No
Para_Locus9638v1rpkm2.10_fwd_1_5	1106877|Parsp1	3	0	No	Other 1 - redox	Extracellular dioxygenase	Yes	No	Yes	No	No	Yes
Para_Locus7387v1rpkm5.00_fwd_3_6	1185802|Parsp1	49	0	No	Other 1 - redox	FAD/FMN-containing dehydrogenase	Yes	Yes	Yes	Yes	Yes	Yes
Para_Locus93v1rpkm1468.39_fwd_2_72	1179443|Parsp1	9	2e-90	No	Other 1 - redox	FAD/FMN-containing dehydrogenase	Yes	No	Yes	No	No	Yes
Alt_Locus13847v1rpkm0.44_fwd_2_3	988465|Altal1	3	0	No	Other 1 - redox	FAD/NAD(P)-binding protein	Yes	Yes	Yes	Yes	Yes	Yes
Pyreno_Locus10345v1rpkm3.24_fwd_2_2	622316|Pyrsp1	2	2e-162	No	Other 1 - redox	FAD/NAD(P)-binding protein	Yes	No	No	Yes	No	No
Pyreno_Locus12344v1rpkm1.27_fwd_3_2	537766|Pyrsp1	1	0	No	Other 1 - redox	FAD/NAD(P)-binding protein	Yes	Yes	No	No	No	Yes
Stago_Locus10327v1rpkm2.06_fwd_3_1	337280|Stasp1	1	8e-120	No	Other 1 - redox	FAD/NAD(P)-binding protein	Yes	No	No	No	Yes	Yes
Alt_Locus1138v1rpkm138.89_fwd_3_14	322460|Altal1	9	0	No	Other 1 - redox	FAD-binding protein	Yes	Yes	No	No	No	Yes
Alt_Locus12005v1rpkm0.92_fwd_1_5	1050568|Altal1	1	0	No	Other 1 - redox	FAD-binding protein	Yes	No	No	No	No	Yes
Alt_Locus12743v1rpkm0.68_fwd_3_1	1018447|Altal1	1	0	No	Other 1 - redox	FAD-binding protein	Yes	Yes	No	No	No	Yes
Alt_Locus3589v1rpkm39.22_fwd_2_10	533302|Altal1	18	0	No	Other 1 - redox	FAD-binding protein	Yes	Yes	Yes	Yes	Yes	Yes
Alt_Locus4432v1rpkm28.96_fwd_1_7	427205|Altal1	2	0	No	Other 1 - redox	FAD-binding protein	Yes	Yes	No	No	No	Yes
Alt_Locus6141v1rpkm15.75_fwd_1_5	962901|Altal1	2	0	No	Other 1 - redox	FAD-binding protein	Yes	Yes	No	No	No	Yes
Alt_Locus6698v1rpkm12.59_fwd_2_6	744939|Altal1	7	0	No	Other 1 - redox	FAD-binding protein	Yes	Yes	Yes	Yes	Yes	Yes
Alt_Locus7174v1rpkm10.03_fwd_2_7	1059167|Altal1	8	7e-111	No	Other 1 - redox	FAD-binding protein	Yes	Yes	No	No	Yes	Yes
Alt_Locus8681v1rpkm4.93_fwd_3_14	14547|Altal1	1	0	No	Other 1 - redox	FAD-binding protein	Yes	No	Yes	No	No	Yes
Alt_Locus8812v1rpkm4.58_fwd_3_2	948462|Altal1	4	0	No	Other 1 - redox	FAD-binding protein	Yes	Yes	Yes	Yes	Yes	No
Alt_Locus9466v1rpkm3.29_fwd_2_1	1040911|Altal1	1	0	No	Other 1 - redox	FAD-binding protein	Yes	Yes	No	No	No	Yes
Para_Locus2641v1rpkm37.00_fwd_3_3	1115624|Parsp1	3	0	No	Other 1 - redox	FAD-binding protein	Yes	No	Yes	No	No	Yes
Para_Locus3592v1rpkm23.30_fwd_2_2	1161904|Parsp1	18	0	No	Other 1 - redox	FAD-binding protein	Yes	Yes	Yes	Yes	Yes	Yes
Para_Locus373v1rpkm441.38_fwd_1_3	1188260|Parsp1	35	0	No	Other 1 - redox	FAD-binding protein	Yes	Yes	Yes	Yes	Yes	Yes
Para_Locus5407v2rpkm4.66_fwd_2_6	1232545|Parsp1	15	9e-80	No	Other 1 - redox	FAD-binding protein	Yes	Yes	Yes	Yes	Yes	Yes
Para_Locus8418v1rpkm3.29_fwd_3_8	1088054|Parsp1	32	8e-97	No	Other 1 - redox	FAD-binding protein	Yes	Yes	Yes	Yes	Yes	Yes
Para_Locus8418v4rpkm0.00_PRE_fwd_2_1	1088054|Parsp1	53	1e-79	No	Other 1 - redox	FAD-binding protein	Yes	Yes	Yes	Yes	Yes	Yes
Para_Locus8579v4rpkm1.78_fwd_1_10	1148087|Parsp1	5	1e-114	No	Other 1 - redox	FAD-binding protein	Yes	Yes	Yes	No	Yes	Yes
Para_Locus8579v4rpkm1.78_fwd_2_12	1148087|Parsp1	15	1e-165	No	Other 1 - redox	FAD-binding protein	Yes	Yes	Yes	Yes	Yes	Yes
Pyreno_Locus11658v1rpkm1.76_fwd_3_6	592126|Pyrsp1	5	8e-114	No	Other 1 - redox	FAD-binding protein	Yes	No	Yes	Yes	No	No
Pyreno_Locus11934v1rpkm1.53_fwd_2_8	589539|Pyrsp1	5	0	No	Other 1 - redox	FAD-binding protein	Yes	No	No	Yes	No	Yes
Pyreno_Locus2427v1rpkm61.10_fwd_1_3	640056|Pyrsp1	27	5e-110	No	Other 1 - redox	FAD-binding protein	Yes	Yes	Yes	Yes	Yes	No
Pyreno_Locus3016v1rpkm48.11_fwd_2_7	630201|Pyrsp1	2	4e-154	No	Other 1 - redox	FAD-binding protein	Yes	No	No	Yes	No	Yes
Pyreno_Locus5665v1rpkm20.69_fwd_2_5	633385|Pyrsp1	1	1e-79	No	Other 1 - redox	FAD-binding protein	Yes	No	No	Yes	No	Yes
Pyreno_Locus6523v1rpkm15.81_fwd_2_5	681286|Pyrsp1	10	0	No	Other 1 - redox	FAD-binding protein	Yes	No	No	Yes	No	Yes
Pyreno_Locus7489v1rpkm11.26_fwd_2_12	685325|Pyrsp1	1	0	No	Other 1 - redox	FAD-binding protein	Yes	No	No	Yes	No	Yes
Pyreno_Locus7629v1rpkm10.59_fwd_1_8	14078|Pyrsp1	1	0	No	Other 1 - redox	FAD-binding protein	Yes	No	No	Yes	No	Yes
Pyreno_Locus9153v1rpkm5.67_fwd_2_2	590007|Pyrsp1	3	0	No	Other 1 - redox	FAD-binding protein	Yes	No	No	Yes	No	Yes
Stago_Locus10694v1rpkm1.77_fwd_1_5	73666|Stasp1	2	0	No	Other 1 - redox	FAD-binding protein	Yes	No	No	No	Yes	Yes
Stago_Locus13563v1rpkm0.63_fwd_2_2	276862|Stasp1	1	2e-50	No	Other 1 - redox	FAD-binding protein	Yes	No	No	No	No	Yes
Stago_Locus16752v1rpkm0.00_fwd_1_1	288221|Stasp1	1	1e-19	No	Other 1 - redox	FAD-binding protein	Yes	No	No	No	Yes	Yes
Stago_Locus1795v1rpkm43.07_fwd_1_2	378192|Stasp1	17	3e-166	No	Other 1 - redox	FAD-binding protein	Yes	Yes	Yes	Yes	Yes	Yes
Stago_Locus2897v2rpkm17.77_fwd_3_5	291332|Stasp1	25	0	No	Other 1 - redox	FAD-binding protein	Yes	Yes	Yes	Yes	Yes	Yes
Stago_Locus4039v1rpkm18.33_fwd_1_6	231101|Stasp1	3	0	No	Other 1 - redox	FAD-binding protein	Yes	No	No	Yes	Yes	Yes
Stago_Locus6611v1rpkm8.42_fwd_3_1	251441|Stasp1	30	0	No	Other 1 - redox	FAD-binding protein	Yes	Yes	Yes	Yes	Yes	Yes
Stago_Locus9469v1rpkm2.95_fwd_1_1	292125|Stasp1	2	2e-172	No	Other 1 - redox	FAD-binding protein	Yes	No	Yes	No	Yes	Yes
Alt_Locus11284v1rpkm1.31_fwd_1_1	1026036|Altal1	1	8e-133	No	Other 1 - redox	FAD-dependent oxidoreductase	Yes	Yes	No	No	No	No
Alt_Locus12369v1rpkm0.79_fwd_1_3	992570|Altal1	2	8e-27	No	Other 1 - redox	FAD-dependent oxidoreductase	Yes	Yes	No	No	Yes	No
Alt_Locus1535v1rpkm100.97_fwd_1_8	992570|Altal1	15	0	No	Other 1 - redox	FAD-dependent oxidoreductase	Yes	Yes	Yes	Yes	Yes	No
Para_Locus19172v1rpkm0.00_fwd_2_1	1199654|Parsp1	2	2e-13	No	Other 1 - redox	FAD-dependent oxidoreductase	Yes	No	Yes	No	No	Yes
Para_Locus648v1rpkm231.29_fwd_2_18	968040|Parsp1	6	0	No	Other 1 - redox	FAD-dependent oxidoreductase	Yes	No	Yes	Yes	No	No
Pyreno_Locus1474v1rpkm99.33_fwd_1_5	523547|Pyrsp1	9	0	No	Other 1 - redox	FAD-dependent oxidoreductase	Yes	Yes	No	Yes	Yes	No
Stago_Locus10031v1rpkm2.33_fwd_3_1	277001|Stasp1	2	4e-123	No	Other 1 - redox	FAD-dependent oxidoreductase	Yes	No	Yes	Yes	Yes	No
Stago_Locus3321v1rpkm22.92_fwd_2_3	287159|Stasp1	30	0	No	Other 1 - redox	FAD-dependent oxidoreductase	Yes	Yes	Yes	Yes	Yes	No
Stago_Locus6971v1rpkm7.46_fwd_2_13	215991|Stasp1	1	2e-169	No	Other 1 - redox	FAD-dependent oxidoreductase	Yes	No	No	Yes	No	No
Para_Locus4327v1rpkm16.88_fwd_1_7	1101270|Parsp1	12	3e-177	No	Other 1 - redox	FAD-dependent oxygenase	Yes	Yes	Yes	Yes	Yes	No
Stago_Locus8675v1rpkm4.08_fwd_1_1	324230|Stasp1	10	0	No	Other 1 - redox	FAD-dependent oxygenase	Yes	Yes	No	Yes	Yes	Yes
Alt_Locus8983v1rpkm4.23_fwd_2_2	1027657|Altal1	13	0	No	Other 1 - redox	FAD-linked oxidase	Yes	Yes	No	Yes	Yes	No
Para_Locus10569v1rpkm1.57_fwd_2_6	1077736|Parsp1	20	0	No	Other 1 - redox	FAD-linked oxidase	Yes	Yes	Yes	Yes	Yes	No
Para_Locus8692v1rpkm2.96_fwd_1_1	1199931|Parsp1	8	5e-49	No	Other 1 - redox	FAD-linked oxidase	Yes	No	Yes	No	Yes	No
Pyreno_Locus2497v1rpkm59.36_fwd_3_4	550948|Pyrsp1	1	5e-72	No	Other 1 - redox	FAD-linked oxidase	Yes	No	No	Yes	No	Yes
Pyreno_Locus6434v1rpkm16.33_fwd_1_3	535411|Pyrsp1	1	0	No	Other 1 - redox	FAD-linked oxidase	Yes	No	No	No	No	Yes
Stago_Locus5849v1rpkm10.65_fwd_2_7	26590|Stasp1	2	0	No	Other 1 - redox	FAD-linked oxidase	Yes	No	No	No	Yes	No
Alt_Locus3817v1rpkm36.30_fwd_2_8	929241|Altal1	11	0	No	Other 1 - redox	Fatty acid synthase subunit alpha reductase	Yes	Yes	Yes	Yes	Yes	No
Para_Locus1500v1rpkm79.80_fwd_1_3	1162437|Parsp1	12	0	No	Other 1 - redox	Fatty acid synthase subunit alpha reductase	Yes	Yes	Yes	Yes	Yes	No
Pyreno_Locus2507v1rpkm59.20_fwd_1_7	291010|Pyrsp1	7	0	No	Other 1 - redox	Fatty acid synthase subunit alpha reductase	Yes	No	No	Yes	Yes	No
Stago_Locus4463v1rpkm16.16_fwd_1_3	379724|Stasp1	4	0	No	Other 1 - redox	Fatty acid synthase subunit alpha reductase	Yes	No	Yes	No	Yes	No
Para_Locus529v1rpkm294.90_fwd_2_2	1094547|Parsp1	1	0	No	Other 1 - redox	Flavocytochrome c, FAD-binding	Yes	No	Yes	No	No	No
Alt_Locus95v2rpkm104.39_PRE_fwd_1_8	306339|Altal1	1	5e-93	No	Other 1 - redox	FMN-binding split barrel-related protein	Yes	Yes	No	No	No	Yes
Para_Locus1066v1rpkm121.85_fwd_2_5	1165283|Parsp1	2	2e-87	No	Other 1 - redox	FMN-binding split barrel-related protein	Yes	No	Yes	No	No	Yes
Pyreno_Locus1112v1rpkm129.86_fwd_1_4	587706|Pyrsp1	2	4e-92	No	Other 1 - redox	FMN-binding split barrel-related protein	Yes	No	No	Yes	No	Yes
Alt_Locus2419v1rpkm62.68_fwd_3_8	949939|Altal1	1	0	No	Other 1 - redox	FMN-dependent alpha-hydroxy acid dehydrogenase	Yes	No	No	No	No	No
Alt_Locus10648v2rpkm0.00_PRE_fwd_3_2	1022959|Altal1	2	7e-33	No	Other 1 - redox	Formate dehydrogenase	Yes	Yes	Yes	No	No	No
Alt_Locus13707v2rpkm0.00_PRE_fwd_1_3	1022959|Altal1	1	3e-11	No	Other 1 - redox	Formate dehydrogenase	Yes	Yes	No	Yes	No	No
Alt_Locus640v1rpkm243.32_fwd_2_1	1022959|Altal1	2	0	No	Other 1 - redox	Formate dehydrogenase	Yes	Yes	Yes	No	No	No
Para_Locus133v1rpkm1047.21_fwd_2_2	1190009|Parsp1	3	0	No	Other 1 - redox	Formate dehydrogenase	Yes	No	Yes	Yes	No	No
Stago_Locus114v1rpkm614.87_fwd_1_2	292490|Stasp1	1	0	No	Other 1 - redox	Formate dehydrogenase	Yes	No	No	No	Yes	No
Alt_Locus7686v1rpkm7.96_fwd_1_5	530327|Altal1	7	0	No	Other 1 - redox	Fructosyl-amino acid oxidase, FAD binding	Yes	Yes	No	No	No	No
Alt_Locus738v1rpkm209.97_fwd_3_20	933354|Altal1	3	0	No	Other 1 - redox	Fumarate reductase	Yes	Yes	Yes	Yes	Yes	No
Para_Locus2748v1rpkm34.96_fwd_3_1	1204228|Parsp1	1	0	No	Other 1 - redox	Fumarate reductase	Yes	No	Yes	Yes	No	No
Pyreno_Locus592v1rpkm247.32_fwd_3_1	583464|Pyrsp1	1	0	No	Other 1 - redox	Fumarate reductase	Yes	No	No	Yes	No	No
Stago_Locus1132v1rpkm69.72_fwd_3_3	291567|Stasp1	2	7e-76	No	Other 1 - redox	Gamma interferon inducible lysosomal thiol reductase GILT	Yes	No	No	No	Yes	No
Para_Locus8734v1rpkm2.91_fwd_3_2	1253852|Parsp1	1	6e-13	No	Other 1 - redox	Gamma-glutamyl phosphate reductase	Yes	No	Yes	No	No	No
Stago_Locus1713v1rpkm44.91_fwd_3_6	592689|Stasp1	1	0	No	Other 1 - redox	Gamma-glutamyl phosphate reductase	Yes	No	No	No	Yes	No
Alt_Locus17120v1rpkm0.00_fwd_3_1	1080465|Altal1	1	9e-21	No	Other 1 - redox	Glucooligosaccharide oxidase, FAD binding	Yes	Yes	No	No	No	Yes
Alt_Locus8824v1rpkm4.55_fwd_2_11	932694|Altal1	2	8e-144	No	Other 1 - redox	Glucose sorbosone dehydrogenase	Yes	Yes	No	No	No	Yes
Alt_Locus811v1rpkm195.18_fwd_3_4	1021170|Altal1	1	0	No	Other 1 - redox	Glucose-6-phosphate dehydrogenase	Yes	No	Yes	No	No	No
Alt_Locus12636v1rpkm0.71_fwd_1_3	1022320|Altal1	4	4e-17	No	Other 1 - redox	Glutamate dehydrogenase	Yes	Yes	Yes	Yes	Yes	No
Alt_Locus1978v1rpkm77.93_fwd_1_4	1022320|Altal1	3	0	No	Other 1 - redox	Glutamate dehydrogenase	Yes	Yes	Yes	Yes	No	No
Para_Locus53v1rpkm2710.68_fwd_3_14	1089383|Parsp1	1	0	No	Other 1 - redox	Glutamate dehydrogenase	Yes	No	No	Yes	No	No
Stago_Locus4043v1rpkm18.32_fwd_2_3	270537|Stasp1	2	3e-123	No	Other 1 - redox	Glutaredoxin domain protein, oxidoreductase	Yes	No	No	No	Yes	Yes
Alt_Locus3548v1rpkm39.81_fwd_1_6	943526|Altal1	1	0	No	Other 1 - redox	Glutaryl-CoA dehydrogenase	Yes	No	Yes	No	No	No
Para_Locus596v1rpkm257.54_fwd_2_5	26643|Parsp1	1	0	No	Other 1 - redox	Glutaryl-CoA dehydrogenase	Yes	No	No	No	No	No
Para_Locus268v1rpkm604.41_fwd_3_4	1216169|Parsp1	10	0	No	Other 1 - redox	Glutathione reductase	Yes	Yes	Yes	Yes	Yes	No
Stago_Locus2546v1rpkm30.21_fwd_1_6	297534|Stasp1	3	0	No	Other 1 - redox	Glutathione reductase	Yes	No	No	No	Yes	No
Alt_Locus10516v1rpkm1.91_fwd_3_1	1011328|Altal1	1	3e-36	No	Other 1 - redox	Glyceraldehyde 3-phosphate dehydrogenase	Yes	Yes	No	No	No	No
Alt_Locus16947v1rpkm0.07_fwd_3_1	1011328|Altal1	1	6e-35	No	Other 1 - redox	Glyceraldehyde 3-phosphate dehydrogenase	Yes	No	No	No	No	No
Alt_Locus19v1rpkm4601.70_fwd_1_2	1011328|Altal1	5	0	No	Other 1 - redox	Glyceraldehyde 3-phosphate dehydrogenase	Yes	Yes	Yes	No	No	No
Para_Locus1480v1rpkm80.95_fwd_3_1	1082743|Parsp1	1	1e-16	No	Other 1 - redox	Glyceraldehyde 3-phosphate dehydrogenase	Yes	No	Yes	No	No	No
Para_Locus14v1rpkm7160.31_fwd_2_1	1082743|Parsp1	1	0	No	Other 1 - redox	Glyceraldehyde 3-phosphate dehydrogenase	Yes	No	Yes	No	No	No
Pyreno_Locus10148v1rpkm3.52_fwd_2_1	607805|Pyrsp1	1	4e-31	No	Other 1 - redox	Glyceraldehyde 3-phosphate dehydrogenase	Yes	No	No	No	No	No
Alt_Locus3241v1rpkm44.66_fwd_2_5	955960|Altal1	1	0	No	Other 1 - redox	Glycine dehydrogenase	Yes	Yes	No	No	No	No
Para_Locus5503v1rpkm10.59_fwd_2_3	1114227|Parsp1	5	0	No	Other 1 - redox	Glycine dehydrogenase	Yes	No	Yes	No	No	No
Pyreno_Locus3076v1rpkm47.22_fwd_3_68	600504|Pyrsp1	1	0	No	Other 1 - redox	Glycine dehydrogenase	Yes	No	No	No	No	No
Para_Locus4642v1rpkm14.81_fwd_2_19	1081072|Parsp1	19	0	No	Other 1 - redox	Glycolate oxidase, FAD binding	Yes	Yes	Yes	Yes	Yes	Yes
Pyreno_Locus7314v1rpkm11.97_fwd_1_3	286186|Pyrsp1	1	5e-11	No	Other 1 - redox	Glyoxalase bleomycin resistance protein dioxygenase	Yes	No	No	No	No	No
Alt_Locus10134v1rpkm2.35_fwd_2_1	936871|Altal1	2	4e-21	No	Other 1 - redox	GroES-like protein, NAD(P)-binding oxidoreductase	Yes	Yes	No	No	Yes	No
Alt_Locus1042v1rpkm154.30_fwd_1_6	1020794|Altal1	9	3e-165	No	Other 1 - redox	Haloacid delahogenase superfamily hydrolase	Yes	Yes	Yes	Yes	Yes	No
Para_Locus1806v1rpkm63.42_fwd_1_1	1138506|Parsp1	9	2e-142	No	Other 1 - redox	Haloacid delahogenase superfamily hydrolase	Yes	Yes	Yes	Yes	Yes	No
Pyreno_Locus512v1rpkm280.64_fwd_1_1	530867|Pyrsp1	9	2e-168	No	Other 1 - redox	Haloacid delahogenase superfamily hydrolase	Yes	No	No	Yes	No	No
Stago_Locus11008v1rpkm1.55_fwd_3_1	293317|Stasp1	1	4e-43	No	Other 1 - redox	Haloacid delahogenase superfamily hydrolase	Yes	No	No	No	Yes	Yes
Stago_Locus3688v1rpkm20.56_fwd_2_2	298429|Stasp1	2	8e-96	No	Other 1 - redox	Haloacid delahogenase superfamily hydrolase	Yes	No	No	No	Yes	No
Stago_Locus3992v1rpkm18.59_fwd_2_5	292222|Stasp1	1	7e-110	No	Other 1 - redox	Haloacid delahogenase superfamily hydrolase	Yes	No	No	No	No	No
Stago_Locus9117v1rpkm3.42_fwd_3_6	209721|Stasp1	1	4e-36	No	Other 1 - redox	Haloacid delahogenase superfamily hydrolase	Yes	No	No	No	Yes	No
Stago_Locus977v1rpkm79.05_fwd_2_2	269869|Stasp1	2	1e-161	No	Other 1 - redox	Haloacid delahogenase superfamily hydrolase	Yes	No	No	No	Yes	No
Alt_Locus4313v1rpkm30.20_fwd_2_33	1067544|Altal1	1	0	No	Other 1 - redox	Homogentisate 1,2-dioxygenase	Yes	Yes	No	No	Yes	No
Alt_Locus606v1rpkm259.74_fwd_3_3	932428|Altal1	13	0	No	Other 1 - redox	Homogentisate 1,2-dioxygenase	Yes	Yes	Yes	Yes	Yes	No
Para_Locus2621v1rpkm37.27_fwd_3_2	1109448|Parsp1	2	0	No	Other 1 - redox	Homogentisate 1,2-dioxygenase	Yes	No	Yes	No	Yes	No
Para_Locus7680v1rpkm4.42_fwd_1_7	1110285|Parsp1	1	0	No	Other 1 - redox	Homogentisate 1,2-dioxygenase	Yes	No	Yes	No	No	No
Pyreno_Locus4121v1rpkm33.24_fwd_1_3	593443|Pyrsp1	1	0	No	Other 1 - redox	Homogentisate 1,2-dioxygenase	Yes	No	No	No	Yes	No
Stago_Locus2199v1rpkm35.26_fwd_1_58	320922|Stasp1	2	0	No	Other 1 - redox	Homogentisate 1,2-dioxygenase	Yes	No	No	No	Yes	No
Para_Locus5418v1rpkm10.91_fwd_3_4	1162499|Parsp1	5	1e-180	No	Other 1 - redox	Hydroxyquinol 1,2-dioxygenase	Yes	No	Yes	No	No	No
Alt_Locus1029v1rpkm155.91_fwd_1_6	942759|Altal1	1	0	No	Other 1 - redox	Inosine-5'-monophosphate dehydrogenase	Yes	Yes	No	No	No	No
Para_Locus725v1rpkm198.41_fwd_1_5	1105493|Parsp1	2	9e-32	No	Other 1 - redox	Inosine-5'-monophosphate dehydrogenase	Yes	No	Yes	No	No	No
Pyreno_Locus2563v1rpkm58.09_fwd_3_7	555955|Pyrsp1	3	0	No	Other 1 - redox	Inosine-5'-monophosphate dehydrogenase	Yes	Yes	No	No	Yes	No
Stago_Locus945v1rpkm81.55_fwd_3_1	298673|Stasp1	1	0	No	Other 1 - redox	Inosine-5'-monophosphate dehydrogenase	Yes	No	No	No	No	No
Para_Locus62v1rpkm2173.23_fwd_2_3	1095138|Parsp1	2	0	No	Other 1 - redox	Inositolphosphorylceramide-B C-26 hydroxylase, heme oxidoreductase	Yes	No	Yes	No	No	No
Stago_Locus2894v2rpkm24.22_fwd_2_12	297314|Stasp1	2	1e-118	No	Other 1 - redox	Intradiol ring-cleavage dioxygenase	Yes	No	No	No	Yes	No
Alt_Locus1167v1rpkm136.04_fwd_1_4	1062539|Altal1	1	0	No	Other 1 - redox	Isocitrate dehydrogenase, mitochondrial	Yes	No	No	No	Yes	No
Stago_Locus3301v1rpkm23.09_fwd_2_6	131279|Stasp1	3	0	No	Other 1 - redox	Isocitrate dehydrogenase, NADP-binding	Yes	No	No	No	Yes	No
Alt_Locus2150v1rpkm71.51_fwd_1_10	926879|Altal1	1	6e-154	No	Other 1 - redox	Isoflavone reductase, FAD binding	Yes	No	No	Yes	No	No
Para_Locus6268v1rpkm7.84_fwd_3_3	1148301|Parsp1	5	3e-109	No	Other 1 - redox	Isoflavone reductase, FAD binding	Yes	No	Yes	No	No	No
Pyreno_Locus4424v1rpkm30.26_fwd_3_6	611964|Pyrsp1	1	2e-134	No	Other 1 - redox	Isoflavone reductase, FAD binding	Yes	No	No	Yes	No	No
Alt_Locus3025v1rpkm48.40_fwd_3_16	1043293|Altal1	1	0	No	Other 1 - redox	Isovaleryl-CoA dehydrogenase, mitochondrial	Yes	No	Yes	No	No	No
Para_Locus6113v1rpkm8.40_fwd_3_17	1220749|Parsp1	6	0	No	Other 1 - redox	Isovaleryl-CoA dehydrogenase, mitochondrial	Yes	No	Yes	No	No	No
Alt_Locus5841v1rpkm17.65_fwd_1_3	1016196|Altal1	10	0	No	Other 1 - redox	L-aminoadipate-semialdehyde dehydrogenase	Yes	Yes	Yes	Yes	Yes	No
Para_Locus2908v1rpkm32.38_fwd_2_2	1143319|Parsp1	5	0	No	Other 1 - redox	L-aminoadipate-semialdehyde dehydrogenase	Yes	No	Yes	Yes	No	No
Pyreno_Locus7938v1rpkm9.42_fwd_3_3	567521|Pyrsp1	5	0	No	Other 1 - redox	L-aminoadipate-semialdehyde dehydrogenase	Yes	No	Yes	Yes	No	No
Alt_Locus2947v1rpkm49.90_fwd_3_9	649045|Altal1	1	0	No	Other 1 - redox	L-lactate dehydrogenase	Yes	Yes	No	No	No	No
Alt_Locus7042v1rpkm10.67_fwd_2_3	941850|Altal1	1	0	No	Other 1 - redox	L-lactate dehydrogenase	Yes	No	Yes	No	No	No
Para_Locus12141v1rpkm1.07_fwd_3_1	1113743|Parsp1	2	1e-69	No	Other 1 - redox	L-lactate dehydrogenase	Yes	No	Yes	No	No	No
Alt_Locus8819v1rpkm4.57_fwd_1_10	1045072|Altal1	5	0	No	Other 1 - redox	Lysyl oxidase	Yes	Yes	No	No	Yes	Yes
Para_Locus9303v1rpkm2.37_fwd_2_2	1206102|Parsp1	1	0	No	Other 1 - redox	Lysyl oxidase	Yes	No	Yes	No	No	No
Alt_Locus391v1rpkm403.49_fwd_1_9	936963|Altal1	3	0	No	Other 1 - redox	Malate dehydrogenase	Yes	Yes	Yes	Yes	Yes	No
Alt_Locus483v1rpkm333.23_fwd_2_1	938580|Altal1	10	0	No	Other 1 - redox	Malate dehydrogenase	Yes	Yes	Yes	Yes	Yes	No
Para_Locus329v1rpkm493.43_fwd_3_1	1199131|Parsp1	8	0	No	Other 1 - redox	Malate dehydrogenase	Yes	Yes	Yes	Yes	No	No
Para_Locus6247v2rpkm4.30_fwd_2_2	1149991|Parsp1	12	6e-48	No	Other 1 - redox	Malate dehydrogenase	Yes	Yes	Yes	Yes	Yes	Yes
[truncated: 1,553 more rows]
