# Supplementary material for: Comparative Analysis of Secretome Profiles of Manganese(II)-Oxidizing Ascomycete Fungi
Source: PLoS One. 2016 Jul 19;11(7):e0157844. doi: 10.1371/journal.pone.0157844 (PMC4951024; doi:10.1371/journal.pone.0157844)
Supplement: S2 Table — (XLSX) [file pone.0157844.s002.xlsx]

## Sheet: S2_Table
S2 Table. Full genome-based predicted secretome of A. alternata (1352 proteins).
JGI Protein ID	E value for BLAST hit	CAZyme	Protein Family	Putative Function	Redox-active? (for "other" proteins only)
933762|Altal1	0	Yes	AA1	Blue copper oxidase cueO	--
189213|Altal1	0	Yes	AA1	Multicopper oxidase	--
1022050|Altal1	0	Yes	AA1	Multicopper oxidase	--
1044227|Altal1	0	Yes	AA1	Multicopper oxidase	--
1010743|Altal1	8e-104	Yes	AA1	Multicopper oxidase, putative	--
951201|Altal1	0	Yes	AA1_1	Laccase	--
939524|Altal1	0	Yes	AA1_1	Laccase 2	--
1049125|Altal1	0	Yes	AA1_1	Laccase-1	--
1097200|Altal1	0	Yes	AA1_3	Bilirubin oxidase	--
1099203|Altal1	6e-146	Yes	AA1_3	Di-copper centre-containing, tyrosinase, oxidoreductase	--
970277|Altal1	0	Yes	AA1_3	L-ascorbate oxidase	--
1007936|Altal1	8e-150	Yes	AA1_3	Monophenol monooxygenase (Tyrosinase)	--
1047122|Altal1	1e-46	Yes	AA1_3	Plastocyanin-like domain-containing protein, cupredoxin	--
992059|Altal1	0	Yes	AA1_3	Tyrosinase	--
1012626|Altal1	0	Yes	AA1_3	Tyrosinase	--
17420|Altal1	0	Yes	AA1_3	Tyrosinase	--
108295|Altal1	0	Yes	AA1_3	Tyrosinase	--
935643|Altal1	2e-107	Yes	AA1_3	Tyrosinase	--
1032431|Altal1	0	Yes	AA1_3	Tyrosinase	--
1057474|Altal1	0	Yes	AA1_3	Tyrosinase	--
514187|Altal1	2e-39	Yes	AA1_3	Tyrosinase central domain protein	--
1032694|Altal1	0	Yes	AA1_3	Tyrosinase central domain protein	--
1037436|Altal1	0	Yes	AA1_3	Tyrosinase central domain protein	--
1060154|Altal1	2e-140	Yes	AA1_3	Tyrosinase central domain protein	--
1062991|Altal1	2e-58	Yes	AA1_3	Tyrosinase central domain protein	--
1064677|Altal1	0	Yes	AA2	Catalase	--
951053|Altal1	5e-114	Yes	AA2	Chloroperoxidase	--
1039208|Altal1	0	Yes	AA2	Chloroperoxidase	--
935025|Altal1	1e-120	Yes	AA2	Cloroperoxidase	--
1051184|Altal1	0	Yes	AA2	Cloroperoxidase	--
1072607|Altal1	4e-168	Yes	AA2	Cloroperoxidase	--
931567|Altal1	0	Yes	AA2	Heme peroxidase	--
1076937|Altal1	7e-54	Yes	AA2	Heme-thiolate peroxidase	--
1096817|Altal1	3e-158	Yes	AA2	Heme-thiolate peroxidase aromatic peroxygenase protein	--
928287|Altal1	0	Yes	AA2	Ligninase H2	--
927990|Altal1	2e-173	Yes	AA2	Ligninase LG6	--
983629|Altal1	1e-142	Yes	AA2	Ligninase LG6	--
1021328|Altal1	1e-149	Yes	AA2	Peroxidase	--
1068054|Altal1	3e-106	Yes	AA2	Sterigmatocystin biosynthesis peroxidase stcC	--
939657|Altal1	0	Yes	AA3	Choline dehydrogenase	--
944615|Altal1	0	Yes	AA3	Choline dehydrogenase	--
947284|Altal1	0	Yes	AA3	Choline dehydrogenase	--
950453|Altal1	0	Yes	AA3	Choline dehydrogenase	--
968034|Altal1	0	Yes	AA3	Choline dehydrogenase	--
972689|Altal1	0	Yes	AA3	Choline dehydrogenase	--
988177|Altal1	0	Yes	AA3	Choline dehydrogenase	--
990429|Altal1	0	Yes	AA3	Choline dehydrogenase	--
991963|Altal1	0	Yes	AA3	Choline dehydrogenase	--
1000270|Altal1	0	Yes	AA3	Choline dehydrogenase	--
930073|Altal1	0	Yes	AA3	Glucose-methanol-choline oxidoreductase	--
1068159|Altal1	0	Yes	AA3	Glucose-methanol-choline oxidoreductase	--
718787|Altal1	0	Yes	AA3	GMC oxidoreductase	--
748648|Altal1	0	Yes	AA3	GMC oxidoreductase	--
948819|Altal1	0	Yes	AA3	GMC oxidoreductase	--
957974|Altal1	0	Yes	AA3	GMC oxidoreductase	--
1010416|Altal1	0	Yes	AA3	GMC oxidoreductase	--
1018683|Altal1	0	Yes	AA3	GMC oxidoreductase	--
1022798|Altal1	0	Yes	AA3	GMC oxidoreductase	--
1095157|Altal1	0	Yes	AA3	GMC oxidoreductase	--
379483|Altal1	1e-41	Yes	AA3_1	CBD9-like protein, cellobiose dehydrogenase	--
1052730|Altal1	5e-35	Yes	AA3_1	CBD9-like protein, cellobiose dehydrogenase	--
671607|Altal1	0	Yes	AA3_1	Cellobiose dehydrogenase	--
794122|Altal1	0	Yes	AA3_1	Cellobiose dehydrogenase	--
984992|Altal1	0	Yes	AA3_1	Cellobiose dehydrogenase	--
943021|Altal1	0	Yes	AA3_1	Cellobiose dehydrogenase	--
959348|Altal1	0	Yes	AA3_1	Cellobiose dehydrogenase	--
1062735|Altal1	0	Yes	AA3_1	Cellobiose dehydrogenase	--
1067881|Altal1	3e-48	Yes	AA3_3	Alcohol dehydrogenase	--
402917|Altal1	0	Yes	AA3_3	FAD/FMN-containing isoamyl alcohol oxidase MreA	--
950802|Altal1	0	Yes	AA3_3	Isoamyl alcohol oxidase	--
1016201|Altal1	0	Yes	AA3_3	Isoamyl alcohol oxidase	--
1024048|Altal1	0	Yes	AA3_3	Isoamyl alcohol oxidase	--
1094350|Altal1	0	Yes	AA3_3	Isoamyl alcohol oxidase	--
949704|Altal1	0	Yes	AA3_3	Isoamyl alcohol oxidase, putative	--
1099230|Altal1	9e-52	Yes	AA3_3	NADP-dependent alcohol dehydrogenase protein	--
1063607|Altal1	9e-142	Yes	AA5_2	Cell wall anchored protein, galactose oxidase	--
568367|Altal1	0	Yes	AA5_2	Galactose oxidase	--
1035058|Altal1	0	Yes	AA5_2	Galactose oxidase (radical Cu oxidase)	--
979638|Altal1	2e-104	Yes	AA5_2	Kelch repeat protein (galactose oxidase-like)	--
1081892|Altal1	0	Yes	AA7	Glucooligosaccharide oxidase	--
1056093|Altal1	0	Yes	AA8	Ferric-chelate reductase	--
11219|Altal1	2e-65	Yes	AA8	Iron reductase	--
982689|Altal1	2e-38	Yes	AA9	Endoglucanase	--
929452|Altal1	6e-157	Yes	AA9/GH61	Cel1 protein	--
984299|Altal1	3e-156	Yes	AA9/GH61	Cel1 protein	--
948935|Altal1	3e-151	Yes	AA9/GH61	Endoglucanase B	--
504833|Altal1	1e-159	Yes	AA9/GH61	Endoglucanase II	--
1005473|Altal1	7e-141	Yes	AA9/GH61	Endoglucanase II	--
266056|Altal1	6e-145	Yes	AA9/GH61	Endoglucanase IV	--
705864|Altal1	1e-139	Yes	AA9/GH61	Endoglucanase IV	--
1057322|Altal1	5e-106	Yes	AA9/GH61	family 61 endoglucanase protein	--
735589|Altal1	4e-166	Yes	AA9/GH61	Fungal cellulose binding domain containing protein	--
1006562|Altal1	3e-139	Yes	AA9/GH61	fungal cellulose binding domain containing protein	--
59220|Altal1	6e-137	Yes	AA9/GH61	Fungal cellulose binding protein	--
190672|Altal1	2e-155	Yes	AA9/GH61	Glycoside hydrolase	--
941177|Altal1	3e-171	Yes	AA9/GH61	Glycoside hydrolase	--
1028092|Altal1	6e-163	Yes	AA9/GH61	Glycoside hydrolase	--
930669|Altal1	5e-135	Yes	AA9/GH61	Glycoside hydrolase family 61	--
930851|Altal1	4e-111	Yes	AA9/GH61	Glycoside hydrolase family 61	--
560365|Altal1	7e-145	Yes	AA9/GH61	Glycoside hydrolase family 61 protein	--
937160|Altal1	6e-171	Yes	AA9/GH61	Glycoside hydrolase family 61 protein	--
940430|Altal1	0	Yes	AA9/GH61	Glycoside hydrolase family 61 protein	--
985079|Altal1	8e-125	Yes	AA9/GH61	Glycoside hydrolase family 61 protein	--
1031404|Altal1	0	Yes	AA9/GH61	Glycoside hydrolase family 61 protein	--
1056084|Altal1	3e-145	Yes	AA9/GH61	Glycosyl hydrolase family 61	--
1080102|Altal1	2e-95	Yes	AA9/GH61	Glycosyl hydrolase family 61	--
991874|Altal1	1e-142	Yes	AA9/GH61	Lytic polysaccharide monooxygenase	--
1006432|Altal1	0	Yes	AA9/GH61/CBM1	Endoglucanase B	--
964935|Altal1	0	Yes	CBM	Sad1/UNC-like protein, galactose-binding	--
307404|Altal1	5e-180	Yes	CBM01	Carbohydrate binding module	--
310834|Altal1	1e-130	Yes	CBM01	Carbohydrate-binding module family 1 protein	--
1059747|Altal1	3e-73	Yes	CBM13	Ricin B-like lectin	--
1015915|Altal1	0	Yes	CBM18	Carbohydrate binding module	--
1067253|Altal1	0	Yes	CBM18	Carbohydrate binding module	--
1009911|Altal1	6e-92	Yes	CBM18	Carbohydrate-binding module family 18 protein	--
1021695|Altal1	5e-08	Yes	CBM18	Carbohydrate-binding module family 18 protein	--
1034893|Altal1	1e-115	Yes	CBM18	Carbohydrate-binding module family 18 protein	--
1086568|Altal1	1e-15	Yes	CBM18	Carbohydrate-binding module family 18 protein	--
146296|Altal1	1e-18	Yes	CBM18	Chitin binding protein	--
578844|Altal1	0	Yes	CBM18	Chitinase	--
872038|Altal1	0	Yes	CBM32	Arabinogalactan endo-1,4-beta-galactosidase	--
211961|Altal1	0	Yes	CBM35	Carbohydrate binding module	--
976425|Altal1	0	Yes	CBM35	Carbohydrate binding module	--
976735|Altal1	0	Yes	CBM35	Carbohydrate-binding module family 35 protein	--
1044813|Altal1	0	Yes	CBM43	Carbohydrate binding module	--
976262|Altal1	0	Yes	CBM50	Carbohydrate-binding module family 50 protein	--
1011582|Altal1	1e-09	Yes	CBM50	Carbohydrate-binding module family 50 protein	--
1056016|Altal1	5e-21	Yes	CBM50	Carbohydrate-binding module family 50 protein	--
1084848|Altal1	0	Yes	CBM50	Carbohydrate-binding module family 50 protein	--
1086379|Altal1	7e-17	Yes	CBM50	Carbohydrate-binding module family 50 protein	--
1036376|Altal1	0	Yes	CBM50	Chitinase	--
1055801|Altal1	1e-55	Yes	CBM50	LysM domain-containing protein	--
1078187|Altal1	3e-25	Yes	CBM50	Plant lectins/antimicrobial peptide	--
1009481|Altal1	2e-145	Yes	CBM63	Carbohydrate binding module	--
1020557|Altal1	4e-146	Yes	CE01	Carbohydrate esterase	--
973120|Altal1	4e-155	Yes	CE01	Carbohydrate esterase family 1 protein	--
937486|Altal1	5e-169	Yes	CE01	Carboxyesterase	--
968999|Altal1	0	Yes	CE01	Carboxyesterase	--
980293|Altal1	0	Yes	CE01	Carboxylesterase type B	--
995142|Altal1	0	Yes	CE01	Carobxylesterase	--
982589|Altal1	0	Yes	CE01	Cholinesterase (carboxylesterase)	--
1036003|Altal1	0	Yes	CE01	Cholinesterase (carboxylesterase)	--
169213|Altal1	0	Yes	CE01	Liver carboxylesterase 1	--
979525|Altal1	0	Yes	CE01	Para-nitrobenzyl esterase (carboxylesterase type B)	--
1015413|Altal1	0	Yes	CE01	Para-nitrobenzyl esterase (carboxylesterase type B)	--
1051168|Altal1	0	Yes	CE01	Para-nitrobenzyl esterase (carboxylesterase type B)	--
145126|Altal1	2e-164	Yes	CE01	Poly(3-hydroxybutyrate) depolymerase	--
946544|Altal1	5e-138	Yes	CE01/CBM1	Acetylxylan esterase	--
926085|Altal1	0	Yes	CE01/CBM1	Acetylxylan esterase 1	--
1018605|Altal1	4e-173	Yes	CE01/CBM1	Acetylxylan esterase 1	--
545350|Altal1	7e-137	Yes	CE03	Carbohydrate esterase	--
1044802|Altal1	6e-117	Yes	CE03	Carbohydrate esterase family 3 protein	--
564946|Altal1	4e-107	Yes	CE03	cellulose-binding family ii protein	--
1026352|Altal1	0	Yes	CE04	Carbohydrate esterase	--
1035652|Altal1	0	Yes	CE04	Carbohydrate esterase	--
1039272|Altal1	0	Yes	CE04	Carbohydrate esterase	--
1057870|Altal1	0	Yes	CE04	Carbohydrate esterase	--
1055189|Altal1	3e-94	Yes	CE04	Polysaccharide deacetylase family protein	--
938408|Altal1	1e-174	Yes	CE05	Carbohydrate esterase	--
945875|Altal1	5e-159	Yes	CE05	Carbohydrate esterase	--
1026430|Altal1	1e-163	Yes	CE05	Carbohydrate esterase	--
334628|Altal1	0	Yes	CE05	Carbohydrate esterase family 5 protein	--
925612|Altal1	7e-165	Yes	CE05	Carbohydrate esterase family 5 protein	--
1002448|Altal1	2e-119	Yes	CE05	Carbohydrate esterase family 5 protein	--
1024932|Altal1	7e-139	Yes	CE05	Carbohydrate esterase family 5 protein	--
409239|Altal1	4e-135	Yes	CE05	Cutinase	--
928639|Altal1	1e-128	Yes	CE05	Cutinase	--
950584|Altal1	7e-106	Yes	CE05	Cutinase 1	--
1011560|Altal1	0	Yes	CE08	Carbohydrate esterase	--
1006107|Altal1	7e-179	Yes	CE08	Pectinesterase	--
1025602|Altal1	2e-155	Yes	CE08	Pectinesterase	--
1093714|Altal1	4e-100	Yes	CE12	Acetylesterase	--
1034287|Altal1	6e-142	Yes	CE12	Carbohydrate esterase family 12 protein	--
997045|Altal1	5e-136	Yes	CE12	Esterase	--
1061986|Altal1	0	Yes	CE15	Cip2	--
430572|Altal1	0	Yes	CE16	Carbohydrate esterase	--
728008|Altal1	0	Yes	CE16	Carbohydrate esterase family 16 protein	--
957125|Altal1	0	Yes	CE16	GDSL lipase/acylhydrolase family protein	--
1098918|Altal1	0	Yes	GH unknown	Glycoside hydrolase	--
1066903|Altal1	9e-16	Yes	GH unknown	Glycosyl hydrolase	--
1020190|Altal1	2e-148	Yes	GH unknown	Trehalase	--
1018301|Altal1	0	Yes	GH001	Beta-glucosidase 2	--
1068465|Altal1	0	Yes	GH002	beta-galactosidase	--
926109|Altal1	0	Yes	GH002	Glycoside hydrolase family 2 protein	--
952110|Altal1	0	Yes	GH003	Beta glucosidase homolog	--
1067993|Altal1	0	Yes	GH003	Beta-1,2-D-glucosidase	--
1028475|Altal1	0	Yes	GH003	Beta-glucosidase 2	--
746079|Altal1	0	Yes	GH003	beta-glucosidase d protein	--
971887|Altal1	0	Yes	GH003	Beta-xylosidase	--
450050|Altal1	0	Yes	GH003	Glycoside hydrolase	--
1027247|Altal1	0	Yes	GH003	Glycoside hydrolase	--
722178|Altal1	0	Yes	GH003	Glycoside hydrolase family 3 domain protein	--
1097923|Altal1	0	Yes	GH003	Glycoside hydrolase family 3 protein	--
928746|Altal1	0	Yes	GH005	Beta-1,3-mannanase	--
983002|Altal1	0	Yes	GH005	beta--exoglucosidase protein	--
1003114|Altal1	6e-172	Yes	GH005	Beta-glucosidase 6	--
1074427|Altal1	0	Yes	GH005	Beta-glucosidase 6	--
598231|Altal1	0	Yes	GH005	Glucan 1,3-beta-glucosidase	--
1019072|Altal1	5e-170	Yes	GH005	Glucan 1,3-beta-glucosidase	--
1020140|Altal1	0	Yes	GH005	Glucan 1,3-beta-glucosidase	--
1032428|Altal1	0	Yes	GH005	Glucan 1,3-beta-glucosidase	--
1064369|Altal1	0	Yes	GH005	Glucan 1,3-beta-glucosidase	--
947017|Altal1	0	Yes	GH005	Glycoside hydrolase	--
997312|Altal1	0	Yes	GH005	Glycoside hydrolase	--
443858|Altal1	0	Yes	GH005	Glycoside hydrolase family 5 protein	--
944516|Altal1	1e-159	Yes	GH005	Glycoside hydrolase family 5 protein	--
1027366|Altal1	0	Yes	GH005	Glycoside hydrolase family 5 protein	--
1036704|Altal1	0	Yes	GH005	Glycoside hydrolase family 5 protein	--
1062811|Altal1	0	Yes	GH005	Glycoside hydrolase family 5 protein	--
927528|Altal1	0	Yes	GH005	Mannan endo-1,4-beta-mannosidase	--
997212|Altal1	0	Yes	GH005	Mannan endo-1,4-beta-mannosidase 5	--
906789|Altal1	0	Yes	GH005	Mannan endo-1,4-beta-mannosidase C	--
934429|Altal1	0	Yes	GH006	cellobiohydrolase II	--
556163|Altal1	0	Yes	GH006	Cellobiohydrolase II	--
1013983|Altal1	0	Yes	GH006	Exoglucanase 6A	--
991870|Altal1	0	Yes	GH007	Endoglucanase 1	--
936302|Altal1	0	Yes	GH007	Exoglucanase 1	--
931907|Altal1	0	Yes	GH007	Glycoside hydrolase	--
1036882|Altal1	3e-163	Yes	GH010	Endo-1,4-beta xylanase	--
1061628|Altal1	1e-145	Yes	GH010	Endo-1,4-beta xylanase	--
800618|Altal1	0	Yes	GH010	Endoxylanase	--
1025869|Altal1	0	Yes	GH010	Glycoside hydrolase	--
1030626|Altal1	0	Yes	GH010	Glycoside hydrolase family 10 protein	--
1087100|Altal1	0	Yes	GH010	Glycoside hydrolase family 10 protein	--
1026728|Altal1	0	Yes	GH010	Tomatinase	--
189544|Altal1	1e-129	Yes	GH011	Endo-1,4-beta-xylanase	--
1015561|Altal1	1e-139	Yes	GH011	Endo-1,4-beta-xylanase	--
1022131|Altal1	2e-159	Yes	GH011	Endo-1,4-beta-xylanase	--
1032606|Altal1	5e-131	Yes	GH012	Glycoside hydrolase	--
528406|Altal1	1e-152	Yes	GH012	Glycoside hydrolase family 12 protein	--
834540|Altal1	3e-112	Yes	GH012	Glycoside hydrolase family 12 protein	--
1039754|Altal1	2e-122	Yes	GH012	Glycoside hydrolase family 12 protein	--
1094650|Altal1	1e-65	Yes	GH012	Xyloglucan-specific endo-beta-1,4-glucanase A	--
1033470|Altal1	0	Yes	GH013	Alpha-amylase	--
1038432|Altal1	0	Yes	GH013	Glucosidase 2 subunit beta, alpha-1,4-glucosidase	--
199019|Altal1	0	Yes	GH013	Six-hairpin glycosidase	--
1054720|Altal1	0	Yes	GH013/CBM20	Glycogen debranching enzyme	--
279631|Altal1	0	Yes	GH013/CBM20	Starch binding protein	--
1061595|Altal1	0	Yes	GH015	Glycoside hydrolase family 15 protein	--
271061|Altal1	0	Yes	GH016	Cell wall glucanase Utr2	--
899267|Altal1	4e-122	Yes	GH016	Glycoside hydrolase	--
938770|Altal1	0	Yes	GH016	Glycoside hydrolase	--
930363|Altal1	0	Yes	GH016	Glycoside hydrolase family 16 protein	--
1019841|Altal1	0	Yes	GH016	Glycoside hydrolase family 16 protein	--
1026347|Altal1	0	Yes	GH016	Glycoside hydrolase family 16 protein	--
1034197|Altal1	5e-171	Yes	GH016	Glycoside hydrolase family 16 protein	--
1053650|Altal1	0	Yes	GH016	Glycoside hydrolase family 16 protein	--
1060344|Altal1	0	Yes	GH016	Glycoside hydrolase family 16 protein	--
1004357|Altal1	0	Yes	GH016	Mixed-linked glucanase	--
923894|Altal1	6e-62	Yes	GH016	mixed-linked glucanase MLG1	--
237249|Altal1	0	Yes	GH017	Glycoside hydrolase	--
1067874|Altal1	2e-134	Yes	GH017	Glycoside hydrolase	--
952649|Altal1	0	Yes	GH017	Glycoside hydrolase family 17 protein	--
1030428|Altal1	0	Yes	GH017	Glycoside hydrolase family 17 protein	--
577093|Altal1	0	Yes	GH017	GPI-anchored cell wall beta-1,3-endoglucanase EglC	--
638762|Altal1	0	Yes	GH017	Mannoprotein MP65	--
1017273|Altal1	1e-25	Yes	GH018	Chitinase	--
930178|Altal1	0	Yes	GH018	Endochitinase 1	--
2778|Altal1	0	Yes	GH018	Glycoside hydrolase	--
709983|Altal1	1e-31	Yes	GH018	Glycoside hydrolase	--
1045207|Altal1	0	Yes	GH018	Glycoside hydrolase	--
61983|Altal1	0	Yes	GH018	Glycoside hydrolase family 18 protein	--
997544|Altal1	1e-10	Yes	GH018	Glycoside hydrolase, family 18	--
1032488|Altal1	0	Yes	GH020	Beta-hexosaminidase	--
1016903|Altal1	0	Yes	GH020	Glycoside hydrolase	--
1061819|Altal1	0	Yes	GH020	Glycoside hydrolase family 20 protein	--
1029668|Altal1	0	Yes	GH027	alpha-galactosidase	--
640780|Altal1	0	Yes	GH027	Glycoside hydrolase family 27 protein	--
1081377|Altal1	0	Yes	GH028	Endopolygalacturonase	--
929899|Altal1	0	Yes	GH028	endopolygalacturonase protein	--
1042685|Altal1	0	Yes	GH028	Exopolygalacturonase	--
1017536|Altal1	0	Yes	GH028	Glycoside hydrolase family 28 protein	--
1082229|Altal1	1e-165	Yes	GH028	Glycoside hydrolase family 28 protein	--
541054|Altal1	0	Yes	GH028	Polygalacturonase	--
730209|Altal1	0	Yes	GH028	Rhamnogalacturonase	--
1048955|Altal1	0	Yes	GH030	endo-exoxylanase	--
968030|Altal1	0	Yes	GH030	Glycoside hydrolase family 30 protein	--
966271|Altal1	0	Yes	GH031	Alpha-glucosidase	--
1100796|Altal1	0	Yes	GH031	Glycoside hydrolase	--
958571|Altal1	0	Yes	GH031	Glycoside hydrolase family 31 protein	--
1028146|Altal1	0	Yes	GH032	Glycoside hydrolase	--
1029827|Altal1	0	Yes	GH032	Glycoside hydrolase family 32 protein	--
518671|Altal1	0	Yes	GH035	Beta-galactosidase	--
950910|Altal1	0	Yes	GH035	Beta-galactosidase	--
990869|Altal1	0	Yes	GH035	Beta-galactosidase	--
946519|Altal1	0	Yes	GH035	Glycoside hydrolase	--
693878|Altal1	0	Yes	GH036	Glycoside hydrolase	--
928427|Altal1	0	Yes	GH037	Glycoside hydrolase	--
1059545|Altal1	7e-72	Yes	GH043	1,5-alpha-L-arabinosidase	--
56126|Altal1	0	Yes	GH043	Arabinan endo-1,5-alpha-L-arabinosidase	--
584524|Altal1	1e-154	Yes	GH043	Arabinan endo-1,5-alpha-L-arabinosidase	--
1054267|Altal1	0	Yes	GH043	Galactan 1,3-beta-galactosidase	--
1018693|Altal1	0	Yes	GH043	Glycoside hydrolase	--
1025203|Altal1	0	Yes	GH043	Glycoside hydrolase	--
1025898|Altal1	0	Yes	GH043	Glycoside hydrolase	--
1062277|Altal1	0	Yes	GH043	Glycoside hydrolase	--
1041196|Altal1	8e-163	Yes	GH043	glycosyl family protein	--
972547|Altal1	0	Yes	GH043	xylosidase : arabinofuranosidase	--
923673|Altal1	6e-72	Yes	GH045	Barwin-like endoglucanase	--
1062728|Altal1	1e-27	Yes	GH045	Barwin-related endoglucanase domain protein	--
312583|Altal1	0	Yes	GH045	Endoglucanase	--
408538|Altal1	6e-136	Yes	GH045	Endoglucanase 5	--
1095904|Altal1	0	Yes	GH045	Endoglucanase-5	--
1022768|Altal1	0	Yes	GH047	Glycoside hydrolase family 47 protein	--
684778|Altal1	0	Yes	GH047	Mannosyl-oligosaccharide alpha-1,2-mannosidase	--
1018609|Altal1	0	Yes	GH051	Glycoside hydrolase	--
983735|Altal1	0	Yes	GH053	Glycoside hydrolase family 53 protein	--
933414|Altal1	0	Yes	GH055/PL	Exo-beta 1,3-glucanase, pectin lyase	--
752970|Altal1	0	Yes	GH062	Glycoside hydrolase	--
940352|Altal1	0	Yes	GH063	Glucosidase I	--
950947|Altal1	0	Yes	GH063	Glycoside hydrolase	--
1017129|Altal1	0	Yes	GH065	Acid trelahase	--
1061706|Altal1	0	Yes	GH067	Glycoside hydrolase	--
968684|Altal1	0	Yes	GH072	Glycoside hydrolase	--
338082|Altal1	0	Yes	GH072, GT	1,3-beta-glucanosyltransferase gel4	--
1028132|Altal1	0	Yes	GH072, GT	1,3-beta-glucanosyltransferase gel4	--
1039010|Altal1	0	Yes	GH072, GT	1,3-beta-glucanosyltransferase gel4	--
965417|Altal1	4e-22	Yes	GH075	Chitosanase	--
745554|Altal1	1e-147	Yes	GH076	Glycoside hydrolase	--
1009296|Altal1	0	Yes	GH076	Glycoside hydrolase family 76 protein	--
926377|Altal1	0	Yes	GH076	Glycosyl hydrolase	--
1034873|Altal1	0	Yes	GH076	Mannan endo-1,6-alpha-mannosidase	--
1024647|Altal1	0	Yes	GH076	mannan endo-1,6-alpha-mannosidase DCW1	--
1085312|Altal1	0	Yes	GH076	Mannan endo-1,6-alpha-mannosidase DCW1	--
584500|Altal1	0	Yes	GH078	Alpha-L-rhamnosidase	--
1013440|Altal1	0	Yes	GH078	alpha-l-rhamnosidase protein	--
283555|Altal1	0	Yes	GH078	Glycoside hydrolase family 78 protein	--
971167|Altal1	0	Yes	GH078	Glycoside hydrolase family 78 protein	--
1001929|Altal1	0	Yes	GH078	Glycoside hydrolase family 78 protein	--
994290|Altal1	0	Yes	GH079	Glycoside hydrolase	--
1019398|Altal1	0	Yes	GH079	Glycoside hydrolase	--
1044985|Altal1	0	Yes	GH079	Glycoside hydrolase family 79 protein	--
924262|Altal1	0	Yes	GH092	Glycoside hydrolase	--
1029707|Altal1	0	Yes	GH092	Glycoside hydrolase	--
1066023|Altal1	0	Yes	GH093	Glycoside hydrolase family 93 protein	--
1063292|Altal1	0	Yes	GH095	Glycoside hydrolase	--
931925|Altal1	0	Yes	GH105	Glycoside hydrolase	--
832217|Altal1	5e-123	Yes	GH114	Endo alpha-1,4 polygalactosaminidase precusor	--
1022746|Altal1	0	Yes	GH115	Glycoside hydrolase	--
1049936|Altal1	0	Yes	Gh115	Glycoside hydrolase family 115 protein	--
364358|Altal1	0	Yes	GH125	Glycoside hydrolase	--
1010394|Altal1	0	Yes	GH125	Glycoside hydrolase	--
1095102|Altal1	0	Yes	GH125	Glycoside hydrolase	--
836169|Altal1	5e-146	Yes	GH128	Glycoside hydrolase family 128 protein	--
1001146|Altal1	9e-117	Yes	GH128	Glycoside hydrolase family 128 protein	--
1023820|Altal1	0	Yes	GH128	Glycoside hydrolase family 128 protein	--
407143|Altal1	5e-92	Yes	GH131	Glycoside hydrolase	--
747136|Altal1	2e-108	Yes	GH131	Glycoside hydrolase	--
1031899|Altal1	4e-118	Yes	GH131	Glycoside hydrolase	--
1034157|Altal1	9e-140	Yes	GH131	Glycoside hydrolase	--
1027587|Altal1	0	Yes	GT	Alpha-1,2-mannosyltransferase, GT, membrane component	--
993790|Altal1	0	Yes	GT04	Alpha-1,2-mannosyltransferase ALG11	--
1018725|Altal1	2e-179	Yes	GT08	Glycosyltransferase family 8 protein	--
1020620|Altal1	0	Yes	GT15	Glycosyltransferase family 15 protein	--
134451|Altal1	0	Yes	GT22	Glycosyltransferase family 22 protein	--
1038986|Altal1	6e-77	Yes	GT25	Glycosyltransferase family 25 protein	--
1082650|Altal1	1e-46	Yes	GT25	Glycosyltransferase family 25 protein	--
361229|Altal1	0	Yes	GT32	Initiation-specific alpha-1,6-mannosyltransferase	--
939139|Altal1	1e-119	Yes	GT34	Glycosyltransferase family 34 protein	--
1019647|Altal1	1e-137	Yes	GT34	Glycosyltransferase family 34 protein	--
990307|Altal1	0	Yes	PL unknown	Parallel beta-helix repeat protein, PL fold, virulence	--
934929|Altal1	4e-96	Yes	PL unknown	Ricin B lectin, carbohydrate binding	--
1037148|Altal1	3e-28	Yes	PL unknown	Ricin B lectin, carbohydrate binding	--
1011316|Altal1	0	Yes	PL unknown	Beta-1,3-exoglucanase, pectin lyase	--
576782|Altal1	4e-162	Yes	PL01	pectate lyase	--
566682|Altal1	4e-155	Yes	PL01	Pectin lyase	--
1098346|Altal1	1e-178	Yes	PL01	Pectin lyase	--
215351|Altal1	0	Yes	PL01	Pectin lyase A	--
965788|Altal1	1e-176	Yes	PL01	Pectin lyase A	--
635375|Altal1	0	Yes	PL01	Polysaccharide lyase family 1 protein	--
1063825|Altal1	1e-158	Yes	PL03	Pectate lyase	--
1070027|Altal1	3e-81	Yes	PL03	pectate lyase protein	--
1004895|Altal1	2e-155	Yes	PL03	Polysaccharide lyase family 3 protein	--
1043109|Altal1	4e-99	Yes	PL03	Polysaccharide lyase family 3 protein	--
1048882|Altal1	3e-144	Yes	PL03	Polysaccharide lyase family 3 protein	--
8187|Altal1	3e-116	Yes	PL04	Polysaccharide lyase family 4 protein	--
335184|Altal1	0	Yes	PL04	Rhamnogalacturonan lyase	--
1014864|Altal1	0	Yes	PL01	Pectate lyase	--
1031357|Altal1	0	Yes	PL01	Pectate lyase	--
932317|Altal1	0	Yes	PL01	Pectate lyase A	--
1035863|Altal1	1e-119	Yes	PL01	Pectate lyase B	--
946710|Altal1	2e-149	Yes	PL01	Pectate lyase D	--
1022368|Altal1	0	Yes	PL01	Polysaccharide lyase	--
944700|Altal1	0	Yes	PL03	Polysaccharide lyase	--
980112|Altal1	0	Yes	PL04	Polysaccharide lyase	--
1098153|Altal1	0	Yes	PL04	Rhamnogalacturonate lyase	--
219096|Altal1	9e-10	Yes	Unknown	Barwin-like endoglucanase	--
903036|Altal1	3e-73	Yes	Unknown	Carbohydrate binding protein	--
1017103|Altal1	2e-60	Yes	Unknown	Carbohydrate binding protein	--
1028714|Altal1	2e-64	Yes	Unknown	Carbohydrate binding protein	--
1048163|Altal1	1e-44	Yes	Unknown	Carbohydrate binding protein	--
1059104|Altal1	5e-17	Yes	Unknown	Carbohydrate binding protein	--
387262|Altal1	1e-27	Yes	Unknown	Chitin binding protein	--
996412|Altal1	6e-61	Yes	Unknown	Chitin binding protein	--
1017213|Altal1	0	Yes	Unknown	Chitin binding protein	--
940462|Altal1	2e-159	Yes	Unknown	Chitin deacetylase	--
1028011|Altal1	3e-164	Yes	Unknown	Endoglucanase E	--
988538|Altal1	0	Yes	Unknown	six-hairpin glycosidase-like protein	--
79588|Altal1	1e-33	No	Hypothetical	Hypothetical	--
156361|Altal1	2e-48	No	Hypothetical	Hypothetical	--
229633|Altal1	2e-127	No	Hypothetical	Hypothetical	--
234542|Altal1	3e-26	No	Hypothetical	Hypothetical	--
248066|Altal1	6e-27	No	Hypothetical	Hypothetical	--
251027|Altal1	6e-14	No	Hypothetical	Hypothetical	--
267293|Altal1	2e-175	No	Hypothetical	Hypothetical	--
286773|Altal1	3e-137	No	Hypothetical	Hypothetical	--
297779|Altal1	2e-16	No	Hypothetical	Hypothetical	--
305432|Altal1	3e-08	No	Hypothetical	Hypothetical	--
331764|Altal1	5e-160	No	Hypothetical	Hypothetical	--
378890|Altal1	0	No	Hypothetical	Hypothetical	--
378950|Altal1	8e-108	No	Hypothetical	Hypothetical	--
389254|Altal1	2e-21	No	Hypothetical	Hypothetical	--
418849|Altal1	2e-49	No	Hypothetical	Hypothetical	--
464541|Altal1	2e-07	No	Hypothetical	Hypothetical	--
523590|Altal1	3e-13	No	Hypothetical	Hypothetical	--
545351|Altal1	1e-176	No	Hypothetical	Hypothetical	--
572846|Altal1	5e-33	No	Hypothetical	Hypothetical	--
585042|Altal1	4e-21	No	Hypothetical	Hypothetical	--
635402|Altal1	1e-118	No	Hypothetical	Hypothetical	--
647935|Altal1	1e-70	No	Hypothetical	Hypothetical	--
745270|Altal1	1e-33	No	Hypothetical	Hypothetical	--
792814|Altal1	2e-16	No	Hypothetical	Hypothetical	--
807823|Altal1	1e-13	No	Hypothetical	Hypothetical	--
840521|Altal1	5e-179	No	Hypothetical	Hypothetical	--
844811|Altal1	2e-07	No	Hypothetical	Hypothetical	--
852009|Altal1	3e-85	No	Hypothetical	Hypothetical	--
868963|Altal1	3e-40	No	Hypothetical	Hypothetical	--
902667|Altal1	4e-09	No	Hypothetical	Hypothetical	--
922815|Altal1	8e-28	No	Hypothetical	Hypothetical	--
923732|Altal1	1e-10	No	Hypothetical	Hypothetical	--
924757|Altal1	9e-29	No	Hypothetical	Hypothetical	--
924956|Altal1	0	No	Hypothetical	Hypothetical	--
927701|Altal1	6e-146	No	Hypothetical	Hypothetical	--
930096|Altal1	7e-89	No	Hypothetical	Hypothetical	--
930589|Altal1	2e-178	No	Hypothetical	Hypothetical	--
935922|Altal1	0	No	Hypothetical	Hypothetical	--
936300|Altal1	6e-24	No	Hypothetical	Hypothetical	--
941149|Altal1	5e-74	No	Hypothetical	Hypothetical	--
944485|Altal1	9e-27	No	Hypothetical	Hypothetical	--
945829|Altal1	2e-07	No	Hypothetical	Hypothetical	--
947280|Altal1	0	No	Hypothetical	Hypothetical	--
954137|Altal1	2e-65	No	Hypothetical	Hypothetical	--
961331|Altal1	5e-171	No	Hypothetical	Hypothetical	--
985541|Altal1	4e-169	No	Hypothetical	Hypothetical	--
992975|Altal1	2e-07	No	Hypothetical	Hypothetical	--
993611|Altal1	0	No	Hypothetical	Hypothetical	--
999782|Altal1	1e-18	No	Hypothetical	Hypothetical	--
1002658|Altal1	0	No	Hypothetical	Hypothetical	--
1004979|Altal1	2e-90	No	Hypothetical	Hypothetical	--
1009143|Altal1	2e-31	No	Hypothetical	Hypothetical	--
1010760|Altal1	0	No	Hypothetical	Hypothetical	--
1011480|Altal1	6e-21	No	Hypothetical	Hypothetical	--
1012255|Altal1	1e-60	No	Hypothetical	Hypothetical	--
1012342|Altal1	9e-07	No	Hypothetical	Hypothetical	--
1015562|Altal1	4e-15	No	Hypothetical	Hypothetical	--
1015601|Altal1	6e-16	No	Hypothetical	Hypothetical	--
1018028|Altal1	3e-10	No	Hypothetical	Hypothetical	--
1019503|Altal1	8e-20	No	Hypothetical	Hypothetical	--
1019518|Altal1	6e-15	No	Hypothetical	Hypothetical	--
1019786|Altal1	1e-41	No	Hypothetical	Hypothetical	--
1020248|Altal1	6e-51	No	Hypothetical	Hypothetical	--
1020384|Altal1	1e-25	No	Hypothetical	Hypothetical	--
1023897|Altal1	2e-16	No	Hypothetical	Hypothetical	--
1024835|Altal1	2e-35	No	Hypothetical	Hypothetical	--
1026571|Altal1	9e-36	No	Hypothetical	Hypothetical	--
1027567|Altal1	9e-57	No	Hypothetical	Hypothetical	--
1027750|Altal1	2e-77	No	Hypothetical	Hypothetical	--
1029639|Altal1	5e-120	No	Hypothetical	Hypothetical	--
1031660|Altal1	4e-10	No	Hypothetical	Hypothetical	--
1033433|Altal1	4e-44	No	Hypothetical	Hypothetical	--
1040565|Altal1	1e-75	No	Hypothetical	Hypothetical	--
1045583|Altal1	3e-31	No	Hypothetical	Hypothetical	--
1049631|Altal1	7e-10	No	Hypothetical	Hypothetical	--
1052569|Altal1	3e-09	No	Hypothetical	Hypothetical	--
1053843|Altal1	3e-11	No	Hypothetical	Hypothetical	--
1056335|Altal1	2e-154	No	Hypothetical	Hypothetical	--
1056688|Altal1	2e-128	No	Hypothetical	Hypothetical	--
1059325|Altal1	7e-21	No	Hypothetical	Hypothetical	--
1059384|Altal1	1e-77	No	Hypothetical	Hypothetical	--
1062007|Altal1	7e-161	No	Hypothetical	Hypothetical	--
1064056|Altal1	2e-33	No	Hypothetical	Hypothetical	--
1064293|Altal1	4e-09	No	Hypothetical	Hypothetical	--
1065869|Altal1	5e-87	No	Hypothetical	Hypothetical	--
1067281|Altal1	8e-09	No	Hypothetical	Hypothetical	--
1067552|Altal1	1e-08	No	Hypothetical	Hypothetical	--
1075845|Altal1	8e-07	No	Hypothetical	Hypothetical	--
1083493|Altal1	1e-80	No	Hypothetical	Hypothetical	--
1087385|Altal1	3e-66	No	Hypothetical	Hypothetical	--
1088307|Altal1	2e-24	No	Hypothetical	Hypothetical	--
1092091|Altal1	6e-69	No	Hypothetical	Hypothetical	--
1094060|Altal1	0	No	Hypothetical	Hypothetical	--
1097409|Altal1	3e-16	No	Hypothetical	Hypothetical	--
30090|Altal1	#N/A	No	Hypothetical	Hypothetical	--
44038|Altal1	#N/A	No	Hypothetical	Hypothetical	--
120226|Altal1	#N/A	No	Hypothetical	Hypothetical	--
179358|Altal1	#N/A	No	Hypothetical	Hypothetical	--
205374|Altal1	#N/A	No	Hypothetical	Hypothetical	--
246822|Altal1	#N/A	No	Hypothetical	Hypothetical	--
285110|Altal1	#N/A	No	Hypothetical	Hypothetical	--
285797|Altal1	#N/A	No	Hypothetical	Hypothetical	--
287044|Altal1	#N/A	No	Hypothetical	Hypothetical	--
366982|Altal1	#N/A	No	Hypothetical	Hypothetical	--
401914|Altal1	#N/A	No	Hypothetical	Hypothetical	--
401961|Altal1	#N/A	No	Hypothetical	Hypothetical	--
435485|Altal1	#N/A	No	Hypothetical	Hypothetical	--
436421|Altal1	#N/A	No	Hypothetical	Hypothetical	--
559002|Altal1	#N/A	No	Hypothetical	Hypothetical	--
565740|Altal1	#N/A	No	Hypothetical	Hypothetical	--
581777|Altal1	#N/A	No	Hypothetical	Hypothetical	--
675347|Altal1	#N/A	No	Hypothetical	Hypothetical	--
705170|Altal1	#N/A	No	Hypothetical	Hypothetical	--
723015|Altal1	#N/A	No	Hypothetical	Hypothetical	--
735403|Altal1	#N/A	No	Hypothetical	Hypothetical	--
834492|Altal1	#N/A	No	Hypothetical	Hypothetical	--
942489|Altal1	#N/A	No	Hypothetical	Hypothetical	--
949184|Altal1	#N/A	No	Hypothetical	Hypothetical	--
979442|Altal1	#N/A	No	Hypothetical	Hypothetical	--
1003885|Altal1	#N/A	No	Hypothetical	Hypothetical	--
1004018|Altal1	#N/A	No	Hypothetical	Hypothetical	--
1006144|Altal1	#N/A	No	Hypothetical	Hypothetical	--
1006366|Altal1	#N/A	No	Hypothetical	Hypothetical	--
1008078|Altal1	#N/A	No	Hypothetical	Hypothetical	--
1008282|Altal1	#N/A	No	Hypothetical	Hypothetical	--
1011530|Altal1	#N/A	No	Hypothetical	Hypothetical	--
1014213|Altal1	#N/A	No	Hypothetical	Hypothetical	--
1016022|Altal1	#N/A	No	Hypothetical	Hypothetical	--
1016619|Altal1	#N/A	No	Hypothetical	Hypothetical	--
1017557|Altal1	#N/A	No	Hypothetical	Hypothetical	--
1017621|Altal1	#N/A	No	Hypothetical	Hypothetical	--
1018038|Altal1	#N/A	No	Hypothetical	Hypothetical	--
1018330|Altal1	#N/A	No	Hypothetical	Hypothetical	--
1019667|Altal1	#N/A	No	Hypothetical	Hypothetical	--
1020208|Altal1	#N/A	No	Hypothetical	Hypothetical	--
1021284|Altal1	#N/A	No	Hypothetical	Hypothetical	--
1021431|Altal1	#N/A	No	Hypothetical	Hypothetical	--
1021472|Altal1	#N/A	No	Hypothetical	Hypothetical	--
1023121|Altal1	#N/A	No	Hypothetical	Hypothetical	--
1024729|Altal1	#N/A	No	Hypothetical	Hypothetical	--
1025609|Altal1	#N/A	No	Hypothetical	Hypothetical	--
1025830|Altal1	#N/A	No	Hypothetical	Hypothetical	--
1025855|Altal1	#N/A	No	Hypothetical	Hypothetical	--
1026515|Altal1	#N/A	No	Hypothetical	Hypothetical	--
1046389|Altal1	#N/A	No	Hypothetical	Hypothetical	--
1052486|Altal1	#N/A	No	Hypothetical	Hypothetical	--
1055983|Altal1	#N/A	No	Hypothetical	Hypothetical	--
1056065|Altal1	#N/A	No	Hypothetical	Hypothetical	--
1056535|Altal1	#N/A	No	Hypothetical	Hypothetical	--
1057192|Altal1	#N/A	No	Hypothetical	Hypothetical	--
1057283|Altal1	#N/A	No	Hypothetical	Hypothetical	--
1057577|Altal1	#N/A	No	Hypothetical	Hypothetical	--
1057930|Altal1	#N/A	No	Hypothetical	Hypothetical	--
1058433|Altal1	#N/A	No	Hypothetical	Hypothetical	--
1058896|Altal1	#N/A	No	Hypothetical	Hypothetical	--
1059300|Altal1	#N/A	No	Hypothetical	Hypothetical	--
1059518|Altal1	#N/A	No	Hypothetical	Hypothetical	--
1060133|Altal1	#N/A	No	Hypothetical	Hypothetical	--
1060509|Altal1	#N/A	No	Hypothetical	Hypothetical	--
1060603|Altal1	#N/A	No	Hypothetical	Hypothetical	--
1061183|Altal1	#N/A	No	Hypothetical	Hypothetical	--
1066731|Altal1	#N/A	No	Hypothetical	Hypothetical	--
1085465|Altal1	#N/A	No	Hypothetical	Hypothetical	--
1089579|Altal1	#N/A	No	Hypothetical	Hypothetical	--
1091630|Altal1	#N/A	No	Hypothetical	Hypothetical	--
1095716|Altal1	#N/A	No	Hypothetical	Hypothetical	--
1099016|Altal1	#N/A	No	Hypothetical	Hypothetical	--
1099110|Altal1	#N/A	No	Hypothetical	Hypothetical	--
1100636|Altal1	#N/A	No	Hypothetical	Hypothetical	--
7542|Altal1	2	No	Hypothetical	Hypothetical	--
14484|Altal1	0.004	No	Hypothetical	Hypothetical	--
23907|Altal1	3.5	No	Hypothetical	Hypothetical	--
23943|Altal1	2.6	No	Hypothetical	Hypothetical	--
27313|Altal1	8.3	No	Hypothetical	Hypothetical	--
27384|Altal1	0.45	No	Hypothetical	Hypothetical	--
49662|Altal1	1.5	No	Hypothetical	Hypothetical	--
56845|Altal1	3.4	No	Hypothetical	Hypothetical	--
72410|Altal1	0.002	No	Hypothetical	Hypothetical	--
103914|Altal1	0.0007	No	Hypothetical	Hypothetical	--
115046|Altal1	0.0002	No	Hypothetical	Hypothetical	--
123200|Altal1	9e-05	No	Hypothetical	Hypothetical	--
128077|Altal1	0.058	No	Hypothetical	Hypothetical	--
143300|Altal1	0.002	No	Hypothetical	Hypothetical	--
146048|Altal1	0.039	No	Hypothetical	Hypothetical	--
147552|Altal1	0.14	No	Hypothetical	Hypothetical	--
150142|Altal1	0.17	No	Hypothetical	Hypothetical	--
150713|Altal1	5.3	No	Hypothetical	Hypothetical	--
151287|Altal1	2	No	Hypothetical	Hypothetical	--
165113|Altal1	0.77	No	Hypothetical	Hypothetical	--
165782|Altal1	6.6	No	Hypothetical	Hypothetical	--
166693|Altal1	4.9	No	Hypothetical	Hypothetical	--
166827|Altal1	0.005	No	Hypothetical	Hypothetical	--
171564|Altal1	8.8	No	Hypothetical	Hypothetical	--
173706|Altal1	1.5	No	Hypothetical	Hypothetical	--
192210|Altal1	0.06	No	Hypothetical	Hypothetical	--
200390|Altal1	1.1	No	Hypothetical	Hypothetical	--
207810|Altal1	1.4	No	Hypothetical	Hypothetical	--
207992|Altal1	0.47	No	Hypothetical	Hypothetical	--
214449|Altal1	1.8	No	Hypothetical	Hypothetical	--
234225|Altal1	1.2	No	Hypothetical	Hypothetical	--
234491|Altal1	1.6	No	Hypothetical	Hypothetical	--
237169|Altal1	0.006	No	Hypothetical	Hypothetical	--
248426|Altal1	1.2	No	Hypothetical	Hypothetical	--
264362|Altal1	1.7	No	Hypothetical	Hypothetical	--
288810|Altal1	1	No	Hypothetical	Hypothetical	--
296366|Altal1	2.7	No	Hypothetical	Hypothetical	--
307272|Altal1	4.7	No	Hypothetical	Hypothetical	--
308501|Altal1	0.97	No	Hypothetical	Hypothetical	--
322468|Altal1	0.49	No	Hypothetical	Hypothetical	--
329180|Altal1	0.006	No	Hypothetical	Hypothetical	--
330970|Altal1	0.016	No	Hypothetical	Hypothetical	--
365515|Altal1	0.13	No	Hypothetical	Hypothetical	--
370798|Altal1	0.14	No	Hypothetical	Hypothetical	--
383956|Altal1	0.0007	No	Hypothetical	Hypothetical	--
400740|Altal1	1.6	No	Hypothetical	Hypothetical	--
407884|Altal1	0.32	No	Hypothetical	Hypothetical	--
418235|Altal1	2.6	No	Hypothetical	Hypothetical	--
445544|Altal1	3.4	No	Hypothetical	Hypothetical	--
481654|Altal1	7	No	Hypothetical	Hypothetical	--
517160|Altal1	3.7	No	Hypothetical	Hypothetical	--
533489|Altal1	3.8	No	Hypothetical	Hypothetical	--
540954|Altal1	0.004	No	Hypothetical	Hypothetical	--
549028|Altal1	6.2	No	Hypothetical	Hypothetical	--
560687|Altal1	0.88	No	Hypothetical	Hypothetical	--
568544|Altal1	3.3	No	Hypothetical	Hypothetical	--
573024|Altal1	2.9	No	Hypothetical	Hypothetical	--
573088|Altal1	0.08	No	Hypothetical	Hypothetical	--
573408|Altal1	8.1	No	Hypothetical	Hypothetical	--
580080|Altal1	5.7	No	Hypothetical	Hypothetical	--
580145|Altal1	1.4	No	Hypothetical	Hypothetical	--
583623|Altal1	9e-05	No	Hypothetical	Hypothetical	--
612854|Altal1	0.002	No	Hypothetical	Hypothetical	--
615721|Altal1	3.2	No	Hypothetical	Hypothetical	--
633287|Altal1	6.7	No	Hypothetical	Hypothetical	--
648222|Altal1	0.11	No	Hypothetical	Hypothetical	--
669329|Altal1	2.4	No	Hypothetical	Hypothetical	--
674315|Altal1	0.013	No	Hypothetical	Hypothetical	--
675910|Altal1	0.38	No	Hypothetical	Hypothetical	--
720092|Altal1	2.8	No	Hypothetical	Hypothetical	--
728329|Altal1	3.4	No	Hypothetical	Hypothetical	--
728536|Altal1	0.43	No	Hypothetical	Hypothetical	--
742390|Altal1	0.21	No	Hypothetical	Hypothetical	--
750739|Altal1	2.9	No	Hypothetical	Hypothetical	--
768755|Altal1	0.0001	No	Hypothetical	Hypothetical	--
788296|Altal1	0.15	No	Hypothetical	Hypothetical	--
806534|Altal1	0.045	No	Hypothetical	Hypothetical	--
865710|Altal1	2e-05	No	Hypothetical	Hypothetical	--
896445|Altal1	2.1	No	Hypothetical	Hypothetical	--
924128|Altal1	0.002	No	Hypothetical	Hypothetical	--
935879|Altal1	6.3	No	Hypothetical	Hypothetical	--
936802|Altal1	1.7	No	Hypothetical	Hypothetical	--
943700|Altal1	5	No	Hypothetical	Hypothetical	--
943738|Altal1	1e-06	No	Hypothetical	Hypothetical	--
944850|Altal1	1.9	No	Hypothetical	Hypothetical	--
946572|Altal1	1.3	No	Hypothetical	Hypothetical	--
949404|Altal1	0.88	No	Hypothetical	Hypothetical	--
950125|Altal1	1.5	No	Hypothetical	Hypothetical	--
950938|Altal1	0.026	No	Hypothetical	Hypothetical	--
959431|Altal1	9.2	No	Hypothetical	Hypothetical	--
965455|Altal1	0.17	No	Hypothetical	Hypothetical	--
985425|Altal1	9.9	No	Hypothetical	Hypothetical	--
991939|Altal1	0.55	No	Hypothetical	Hypothetical	--
1001105|Altal1	9.8	No	Hypothetical	Hypothetical	--
1003098|Altal1	3.2	No	Hypothetical	Hypothetical	--
1004091|Altal1	1.6	No	Hypothetical	Hypothetical	--
1004153|Altal1	5.5	No	Hypothetical	Hypothetical	--
1004367|Altal1	2.8	No	Hypothetical	Hypothetical	--
1004490|Altal1	0.11	No	Hypothetical	Hypothetical	--
1004638|Altal1	4.5	No	Hypothetical	Hypothetical	--
1004662|Altal1	2.8	No	Hypothetical	Hypothetical	--
1004892|Altal1	0.013	No	Hypothetical	Hypothetical	--
1005174|Altal1	0.052	No	Hypothetical	Hypothetical	--
1006943|Altal1	2.3	No	Hypothetical	Hypothetical	--
1007384|Altal1	7.8	No	Hypothetical	Hypothetical	--
1008096|Altal1	0.001	No	Hypothetical	Hypothetical	--
1009677|Altal1	0.013	No	Hypothetical	Hypothetical	--
1009749|Altal1	5.8	No	Hypothetical	Hypothetical	--
1011110|Altal1	0.47	No	Hypothetical	Hypothetical	--
1012300|Altal1	2.7	No	Hypothetical	Hypothetical	--
1012418|Altal1	1.8	No	Hypothetical	Hypothetical	--
1012801|Altal1	0.0001	No	Hypothetical	Hypothetical	--
1013386|Altal1	0.58	No	Hypothetical	Hypothetical	--
1013456|Altal1	7.3	No	Hypothetical	Hypothetical	--
1013520|Altal1	0.21	No	Hypothetical	Hypothetical	--
1013606|Altal1	7.4	No	Hypothetical	Hypothetical	--
1014889|Altal1	8.6	No	Hypothetical	Hypothetical	--
1014946|Altal1	6.4	No	Hypothetical	Hypothetical	--
1014971|Altal1	5.9	No	Hypothetical	Hypothetical	--
1015299|Altal1	0.0006	No	Hypothetical	Hypothetical	--
1015530|Altal1	2	No	Hypothetical	Hypothetical	--
1015661|Altal1	0.0008	No	Hypothetical	Hypothetical	--
1015999|Altal1	0.29	No	Hypothetical	Hypothetical	--
1016827|Altal1	1.9	No	Hypothetical	Hypothetical	--
1017102|Altal1	3e-05	No	Hypothetical	Hypothetical	--
1018073|Altal1	0.63	No	Hypothetical	Hypothetical	--
1018076|Altal1	0.61	No	Hypothetical	Hypothetical	--
1018156|Altal1	0.59	No	Hypothetical	Hypothetical	--
1018184|Altal1	3.4	No	Hypothetical	Hypothetical	--
1018331|Altal1	1.9	No	Hypothetical	Hypothetical	--
1018332|Altal1	3.3	No	Hypothetical	Hypothetical	--
1018515|Altal1	4	No	Hypothetical	Hypothetical	--
1018758|Altal1	5e-05	No	Hypothetical	Hypothetical	--
1018846|Altal1	0.12	No	Hypothetical	Hypothetical	--
1019080|Altal1	0.57	No	Hypothetical	Hypothetical	--
1019717|Altal1	0.26	No	Hypothetical	Hypothetical	--
1020258|Altal1	1.9	No	Hypothetical	Hypothetical	--
1020921|Altal1	9.6	No	Hypothetical	Hypothetical	--
1021950|Altal1	5.7	No	Hypothetical	Hypothetical	--
1022417|Altal1	2.4	No	Hypothetical	Hypothetical	--
1023021|Altal1	0.5	No	Hypothetical	Hypothetical	--
1023324|Altal1	9e-06	No	Hypothetical	Hypothetical	--
1023625|Altal1	6e-05	No	Hypothetical	Hypothetical	--
1024152|Altal1	0.61	No	Hypothetical	Hypothetical	--
1024227|Altal1	3.5	No	Hypothetical	Hypothetical	--
1025190|Altal1	4e-06	No	Hypothetical	Hypothetical	--
1025475|Altal1	0.51	No	Hypothetical	Hypothetical	--
1025997|Altal1	0.49	No	Hypothetical	Hypothetical	--
1026235|Altal1	0.0001	No	Hypothetical	Hypothetical	--
1026517|Altal1	9e-06	No	Hypothetical	Hypothetical	--
1026772|Altal1	6.8	No	Hypothetical	Hypothetical	--
1026779|Altal1	3	No	Hypothetical	Hypothetical	--
1027457|Altal1	0.062	No	Hypothetical	Hypothetical	--
1030169|Altal1	0.004	No	Hypothetical	Hypothetical	--
1031024|Altal1	1	No	Hypothetical	Hypothetical	--
1031364|Altal1	0.0001	No	Hypothetical	Hypothetical	--
1032840|Altal1	0.19	No	Hypothetical	Hypothetical	--
1034214|Altal1	3e-06	No	Hypothetical	Hypothetical	--
1034817|Altal1	1e-05	No	Hypothetical	Hypothetical	--
1044281|Altal1	7e-05	No	Hypothetical	Hypothetical	--
1044565|Altal1	0.05	No	Hypothetical	Hypothetical	--
1046682|Altal1	0.95	No	Hypothetical	Hypothetical	--
1048553|Altal1	1.7	No	Hypothetical	Hypothetical	--
1050001|Altal1	0.25	No	Hypothetical	Hypothetical	--
1050014|Altal1	0.0002	No	Hypothetical	Hypothetical	--
1051285|Altal1	0.19	No	Hypothetical	Hypothetical	--
1053258|Altal1	9.4	No	Hypothetical	Hypothetical	--
1054641|Altal1	0.007	No	Hypothetical	Hypothetical	--
1055749|Altal1	5.8	No	Hypothetical	Hypothetical	--
1056285|Altal1	1.9	No	Hypothetical	Hypothetical	--
1056773|Altal1	0.056	No	Hypothetical	Hypothetical	--
1056881|Altal1	7	No	Hypothetical	Hypothetical	--
1057392|Altal1	0.68	No	Hypothetical	Hypothetical	--
1057553|Altal1	0.19	No	Hypothetical	Hypothetical	--
1057906|Altal1	0.43	No	Hypothetical	Hypothetical	--
1058239|Altal1	0.065	No	Hypothetical	Hypothetical	--
1058711|Altal1	0.11	No	Hypothetical	Hypothetical	--
1058825|Altal1	0.0004	No	Hypothetical	Hypothetical	--
1058960|Altal1	2.1	No	Hypothetical	Hypothetical	--
1058971|Altal1	1.6	No	Hypothetical	Hypothetical	--
1059289|Altal1	0.0008	No	Hypothetical	Hypothetical	--
1059372|Altal1	0.008	No	Hypothetical	Hypothetical	--
1059500|Altal1	2.2	No	Hypothetical	Hypothetical	--
1059514|Altal1	#N/A	No	Hypothetical	Hypothetical	--
1059768|Altal1	2.4	No	Hypothetical	Hypothetical	--
1060234|Altal1	2.3	No	Hypothetical	Hypothetical	--
1060760|Altal1	6	No	Hypothetical	Hypothetical	--
1060800|Altal1	0.76	No	Hypothetical	Hypothetical	--
1062097|Altal1	0.45	No	Hypothetical	Hypothetical	--
1062287|Altal1	0.13	No	Hypothetical	Hypothetical	--
1062375|Altal1	0.014	No	Hypothetical	Hypothetical	--
1063037|Altal1	1.1	No	Hypothetical	Hypothetical	--
1064225|Altal1	0.032	No	Hypothetical	Hypothetical	--
1064272|Altal1	9	No	Hypothetical	Hypothetical	--
1064552|Altal1	0.21	No	Hypothetical	Hypothetical	--
1064574|Altal1	0.0008	No	Hypothetical	Hypothetical	--
1064984|Altal1	2	No	Hypothetical	Hypothetical	--
1065821|Altal1	0.5	No	Hypothetical	Hypothetical	--
1066099|Altal1	4	No	Hypothetical	Hypothetical	--
1066234|Altal1	2.2	No	Hypothetical	Hypothetical	--
1067382|Altal1	0.0009	No	Hypothetical	Hypothetical	--
1068033|Altal1	1.5	No	Hypothetical	Hypothetical	--
1068501|Altal1	7.3	No	Hypothetical	Hypothetical	--
1069707|Altal1	5.2	No	Hypothetical	Hypothetical	--
1071451|Altal1	6.6	No	Hypothetical	Hypothetical	--
1071752|Altal1	0.19	No	Hypothetical	Hypothetical	--
1071934|Altal1	0.85	No	Hypothetical	Hypothetical	--
1072839|Altal1	1.5	No	Hypothetical	Hypothetical	--
1078179|Altal1	1.2	No	Hypothetical	Hypothetical	--
1078296|Altal1	6.1	No	Hypothetical	Hypothetical	--
1078366|Altal1	1.1	No	Hypothetical	Hypothetical	--
1083071|Altal1	0.046	No	Hypothetical	Hypothetical	--
1083073|Altal1	3.3	No	Hypothetical	Hypothetical	--
1083125|Altal1	0.004	No	Hypothetical	Hypothetical	--
1083208|Altal1	3	No	Hypothetical	Hypothetical	--
1084499|Altal1	6e-05	No	Hypothetical	Hypothetical	--
1085506|Altal1	0.0005	No	Hypothetical	Hypothetical	--
1085524|Altal1	1	No	Hypothetical	Hypothetical	--
1088016|Altal1	5.6	No	Hypothetical	Hypothetical	--
1090204|Altal1	1.3	No	Hypothetical	Hypothetical	--
1090768|Altal1	0.056	No	Hypothetical	Hypothetical	--
1091266|Altal1	5e-05	No	Hypothetical	Hypothetical	--
1092585|Altal1	0.006	No	Hypothetical	Hypothetical	--
1093840|Altal1	3.4	No	Hypothetical	Hypothetical	--
1095799|Altal1	0.08	No	Hypothetical	Hypothetical	--
1097278|Altal1	2.6	No	Hypothetical	Hypothetical	--
1097585|Altal1	0.0005	No	Hypothetical	Hypothetical	--
1098196|Altal1	8.3	No	Hypothetical	Hypothetical	--
1098343|Altal1	3	No	Hypothetical	Hypothetical	--
1099387|Altal1	1.7	No	Hypothetical	Hypothetical	--
1100687|Altal1	0.005	No	Hypothetical	Hypothetical	--
1100899|Altal1	1.1	No	Hypothetical	Hypothetical	--
207352|Altal1	N/A	No	Hypothetical	Hypothetical	--
335339|Altal1	N/A	No	Hypothetical	Hypothetical	--
369763|Altal1	N/A	No	Hypothetical	Hypothetical	--
402167|Altal1	N/A	No	Hypothetical	Hypothetical	--
422856|Altal1	N/A	No	Hypothetical	Hypothetical	--
441238|Altal1	N/A	No	Hypothetical	Hypothetical	--
448634|Altal1	N/A	No	Hypothetical	Hypothetical	--
463939|Altal1	N/A	No	Hypothetical	Hypothetical	--
569276|Altal1	N/A	No	Hypothetical	Hypothetical	--
593030|Altal1	N/A	No	Hypothetical	Hypothetical	--
597885|Altal1	N/A	No	Hypothetical	Hypothetical	--
616329|Altal1	N/A	No	Hypothetical	Hypothetical	--
624491|Altal1	N/A	No	Hypothetical	Hypothetical	--
699854|Altal1	N/A	No	Hypothetical	Hypothetical	--
851140|Altal1	N/A	No	Hypothetical	Hypothetical	--
993754|Altal1	N/A	No	Hypothetical	Hypothetical	--
1011650|Altal1	N/A	No	Hypothetical	Hypothetical	--
1015057|Altal1	N/A	No	Hypothetical	Hypothetical	--
1016913|Altal1	N/A	No	Hypothetical	Hypothetical	--
1017287|Altal1	N/A	No	Hypothetical	Hypothetical	--
1018080|Altal1	N/A	No	Hypothetical	Hypothetical	--
1022952|Altal1	N/A	No	Hypothetical	Hypothetical	--
1025962|Altal1	N/A	No	Hypothetical	Hypothetical	--
1026605|Altal1	N/A	No	Hypothetical	Hypothetical	--
1054365|Altal1	N/A	No	Hypothetical	Hypothetical	--
1057328|Altal1	N/A	No	Hypothetical	Hypothetical	--
1066423|Altal1	N/A	No	Hypothetical	Hypothetical	--
1067920|Altal1	N/A	No	Hypothetical	Hypothetical	--
1082290|Altal1	N/A	No	Hypothetical	Hypothetical	--
1017409|Altal1	0	No	Lipase	Autophagy related lipase Atg15	--
239201|Altal1	0	No	Lipase	carotenoid ester lipase	--
974855|Altal1	2e-126	No	Lipase	Cellulose binding family II protein	--
131671|Altal1	9e-56	No	Lipase	Fibronectin type III domain protein	--
1021683|Altal1	3e-155	No	Lipase	Lipase	--
1049696|Altal1	0	No	Lipase	Lipase	--
270636|Altal1	0	No	Lipase	Lipase 3	--
1087357|Altal1	0	No	Lipase	Lipase 3	--
1031626|Altal1	0	No	Lipase	Lipase B	--
975162|Altal1	0	No	Lipase	Lipolytic enzyme	--
1004199|Altal1	0	No	Lipase	Lipolytic enzyme	--
1082267|Altal1	2e-119	No	Lipase	secretory lipase 1	--
1084856|Altal1	0	No	Lipase	Triacylglycerol lipase	--
1006345|Altal1	0	No	MEROPS A	Aspartic protease PEP1	--
1018742|Altal1	2e-41	No	MEROPS A	Aspartic-type endopeptidase	--
696435|Altal1	0	No	MEROPS A	Nucleoside-diphosphate-sugar epimerase, NAD(P)-binding	--
1086009|Altal1	6e-87	No	MEROPS A1	Eukaryotic aspartyl protease	--
336445|Altal1	2e-146	No	MEROPS A1	Peptidase A1	--
1018383|Altal1	2e-124	No	MEROPS A1	peptidase a1 protein	--
1063426|Altal1	0	No	MEROPS A1	Rhizopuspepsin-1	--
1016539|Altal1	1e-166	No	MEROPS A4	Acid protease	--
1064267|Altal1	2e-73	No	MEROPS A4	acid protease protein	--
1020084|Altal1	0	No	MEROPS C83	Gamma-glutamyltranspeptidase 1	--
1084852|Altal1	1e-53	No	MEROPS M	zinc-dependent metalloprotease	--
1027569|Altal1	0	No	MEROPS M14	metallocarboxypeptidase ECM14	--
1040580|Altal1	0	No	MEROPS M14	Peptidase M14	--
1037288|Altal1	0	No	MEROPS M14	Zinc carboxypeptidase A1	--
1007042|Altal1	0	No	MEROPS M14A	Carboxypeptidase A1	--
1034959|Altal1	0	No	MEROPS M14A	Carboxypeptidase B	--
955703|Altal1	0	No	MEROPS M28	Aminopeptidase Y	--
956677|Altal1	0	No	MEROPS M28	Leucine aminopeptidase 1	--
1097473|Altal1	0	No	MEROPS M28	Leucyl aminopeptidase	--
1020796|Altal1	0	No	MEROPS M28	Leupeptin-inactivating enzyme 1	--
1028613|Altal1	0	No	MEROPS M28	Leupeptin-inactivating enzyme 1	--
1069392|Altal1	0	No	MEROPS M28	N-acetylated-alpha-linked acidic dipeptidase 2	--
159594|Altal1	0	No	MEROPS M28	Zinc metalloprotease	--
409233|Altal1	0	No	MEROPS M28	Zinc metalloprotease	--
926267|Altal1	7e-154	No	MEROPS M28	Zn-dependent exopeptidase	--
1000958|Altal1	0	No	MEROPS M35	Neutral protease 2	--
1083045|Altal1	1e-110	No	MEROPS M35	Neutral protease 2	--
1053983|Altal1	5e-65	No	MEROPS M43	Peptidase M43 pregnancy-associated plasma-A	--
1017470|Altal1	0	No	MEROPS S01/S06	Chymotrypsin hap	--
504433|Altal1	2e-111	No	MEROPS S01A	Trypsin	--
509520|Altal1	3e-126	No	MEROPS S01A	Trypsin-like protease 1	--
483913|Altal1	0	No	MEROPS S08/S53	Alkaline serine protease alp1	--
133941|Altal1	5e-37	No	MEROPS S08/S53	Intracellular serine protease protein	--
1019478|Altal1	0	No	MEROPS S08/S53	KEX1 protease, subtilisin/kexin	--
1003426|Altal1	0	No	MEROPS S08/S53	Minor extracellular protease vpr protein	--
487559|Altal1	0	No	MEROPS S08/S53	Oryzin	--
992049|Altal1	0	No	MEROPS S08/S53	Oryzin	--
1010270|Altal1	4e-128	No	MEROPS S08/S53	Oryzin	--
1023931|Altal1	0	No	MEROPS S08/S53	Subtilase-type proteinase psp3	--
443163|Altal1	0	No	MEROPS S08/S53	Subtilisin-like serine protease	--
1062972|Altal1	0	No	MEROPS S08/S53	Subtilisin-like serine protease	--
1061702|Altal1	0	No	MEROPS S09	Dipeptidyl peptidase V	--
119004|Altal1	0	No	MEROPS S09B	Seprase	--
431782|Altal1	0	No	MEROPS S10	Carboxypeptidase S1	--
935599|Altal1	0	No	MEROPS S10	Carboxypeptidase S1	--
968763|Altal1	0	No	MEROPS S10	Carboxypeptidase S1	--
998777|Altal1	0	No	MEROPS S10	Carboxypeptidase S1	--
1020180|Altal1	0	No	MEROPS S10	Carboxypeptidase S1	--
1046368|Altal1	0	No	MEROPS S10	carboxypeptidase S1	--
936276|Altal1	0	No	MEROPS S10	Carboxypeptidase Y	--
1037795|Altal1	0	No	MEROPS S10	Carboxypeptidase Y	--
1064811|Altal1	0	No	MEROPS S10	Serine carboxypeptidase	--
1036588|Altal1	0	No	MEROPS S28	Extracellular serine carboxypeptidase	--
1020929|Altal1	0	No	MEROPS S28	Serine peptidase	--
1023249|Altal1	0	No	MEROPS S28	Serine peptidase	--
574306|Altal1	0	No	MEROPS S41	Peptidase	--
1015550|Altal1	0	No	MEROPS S41	Peptidase	--
226342|Altal1	5e-40	No	MEROPS S41	Peptidase S41 family protein	--
528402|Altal1	0	No	MEROPS S41	Peptidase S41 family protein	--
728338|Altal1	0	No	MEROPS S41	Peptidase S41 family protein	--
956302|Altal1	0	No	MEROPS S41	Peptidase S41 family protein	--
1075284|Altal1	0	No	MEROPS S41	Peptidase S41 family protein	--
1065482|Altal1	1e-120	No	MEROPS S51	Cyanophycinase	--
930263|Altal1	0	No	MEROPS S53	Tripeptidyl peptidase	--
948401|Altal1	0	No	MEROPS S53	Tripeptidyl peptidase 1	--
948433|Altal1	0	No	MEROPS S53	Tripeptidyl peptidase 1	--
1017464|Altal1	5e-32	No	MEROPS unknown	NlpC/P60-like cell-wall peptidase	--
1098012|Altal1	2e-114	No	Other 1 - redox	6-hydroxy-D-nicotine oxidase, putative	Yes
936113|Altal1	2e-43	No	Other 1 - redox	A/G-specific adenine glycosylase (4Fe/4S)	Yes
1068037|Altal1	6e-26	No	Other 1 - redox	Aldo/keto reductase	Yes
938622|Altal1	0	No	Other 1 - redox	Amine oxidase	Yes
1000226|Altal1	5e-84	No	Other 1 - redox	Amine oxidase (Cu, quinone binding)	Yes
1099830|Altal1	6e-145	No	Other 1 - redox	Amine oxidase protein	Yes
46217|Altal1	8e-122	No	Other 1 - redox	Amine oxidase, FAD-binding	Yes
794221|Altal1	6e-118	No	Other 1 - redox	Amine oxidase, flavin-containing superfamily	Yes
1050723|Altal1	8e-162	No	Other 1 - redox	Amine oxidase, flavin-containing superfamily	Yes
1037427|Altal1	1e-176	No	Other 1 - redox	Carbonyl reductase 1 9-reductase	Yes
82745|Altal1	0	No	Other 1 - redox	Cytochrome b2, mitochondrial	Yes
1015315|Altal1	0	No	Other 1 - redox	Cytochrome P450	Yes
1025138|Altal1	7e-29	No	Other 1 - redox	Cytochrome P450	Yes
1033552|Altal1	1e-175	No	Other 1 - redox	Cytochrome P450	Yes
1033585|Altal1	0	No	Other 1 - redox	Cytochrome P450	Yes
1033749|Altal1	7e-178	No	Other 1 - redox	Cytochrome P450	Yes
1057921|Altal1	2e-41	No	Other 1 - redox	Cytochrome P450	Yes
1069350|Altal1	3e-14	No	Other 1 - redox	Cytochrome P450 monooxygenase, putative	Yes
151219|Altal1	0	No	Other 1 - redox	Cytochrome P450, putative	Yes
905830|Altal1	8e-143	No	Other 1 - redox	Cytosolic Cu/Zn superoxide dismutase	Yes
933198|Altal1	0	No	Other 1 - redox	Endoplasmic oxidoreductin-1	Yes
902774|Altal1	4e-136	No	Other 1 - redox	Extracellular dioxygenase protein	Yes
539583|Altal1	0	No	Other 1 - redox	FAD binding domain containing protein	Yes
549435|Altal1	0	No	Other 1 - redox	FAD binding domain containing protein	Yes
599752|Altal1	0	No	Other 1 - redox	FAD binding domain containing protein	Yes
611698|Altal1	3e-150	No	Other 1 - redox	FAD binding domain containing protein	Yes
946375|Altal1	0	No	Other 1 - redox	FAD binding domain containing protein	Yes
966139|Altal1	0	No	Other 1 - redox	FAD binding domain containing protein	Yes
977086|Altal1	0	No	Other 1 - redox	FAD binding domain containing protein	Yes
989893|Altal1	0	No	Other 1 - redox	FAD binding domain containing protein	Yes
998883|Altal1	0	No	Other 1 - redox	FAD binding domain containing protein	Yes
1026355|Altal1	0	No	Other 1 - redox	FAD binding domain containing protein	Yes
1097602|Altal1	4e-125	No	Other 1 - redox	FAD binding domain containing protein	Yes
1058687|Altal1	0	No	Other 1 - redox	FAD binding domain-containing protein	Yes
1062516|Altal1	1e-136	No	Other 1 - redox	FAD binding domain-containing protein	Yes
1067671|Altal1	2e-171	No	Other 1 - redox	FAD binding domain-containing protein	Yes
148931|Altal1	0	No	Other 1 - redox	FAD linked oxidase domain protein	Yes
988465|Altal1	0	No	Other 1 - redox	FAD/NAD(P)-binding protein	Yes
1037236|Altal1	6e-170	No	Other 1 - redox	FAD-binding oxidoreductase, putative	Yes
14547|Altal1	0	No	Other 1 - redox	FAD-binding protein	Yes
322460|Altal1	0	No	Other 1 - redox	FAD-binding protein	Yes
427205|Altal1	0	No	Other 1 - redox	FAD-binding protein	Yes
533302|Altal1	0	No	Other 1 - redox	FAD-binding protein	Yes
744939|Altal1	0	No	Other 1 - redox	FAD-binding protein	Yes
962901|Altal1	0	No	Other 1 - redox	FAD-binding protein	Yes
1018447|Altal1	0	No	Other 1 - redox	FAD-binding protein	Yes
1040911|Altal1	0	No	Other 1 - redox	FAD-binding protein	Yes
1050568|Altal1	0	No	Other 1 - redox	FAD-binding protein	Yes
1059167|Altal1	7e-110	No	Other 1 - redox	FAD-binding protein	Yes
1003454|Altal1	0	No	Other 1 - redox	FAD-dependent oxygenase	Yes
1010332|Altal1	1e-131	No	Other 1 - redox	Ferritin/ribonucleotide reductase	Yes
306339|Altal1	7e-93	No	Other 1 - redox	FMN-binding split barrel-related protein	Yes
1080465|Altal1	0	No	Other 1 - redox	Glucooligosaccharide oxidase, FAD binding	Yes
932694|Altal1	4e-143	No	Other 1 - redox	Glucose sorbosone dehydrogenase	Yes
655232|Altal1	2e-156	No	Other 1 - redox	GPI anchored dioxygenase	Yes
1015898|Altal1	7e-153	No	Other 1 - redox	Heme/steroid binding protein; cytochrome	Yes
482512|Altal1	0	No	Other 1 - redox	L-amino-acid oxidase	Yes
1045072|Altal1	0	No	Other 1 - redox	Lysyl oxidase	Yes
660571|Altal1	2e-49	No	Other 1 - redox	Malate dehydrogenase	Yes
317326|Altal1	3e-30	No	Other 1 - redox	Malate dehydrogenase protein	Yes
935744|Altal1	3e-140	No	Other 1 - redox	Monoxygenase	Yes
1031012|Altal1	7e-143	No	Other 1 - redox	Monoxygenase	Yes
1040043|Altal1	1e-137	No	Other 1 - redox	Monoxygenase	Yes
1066176|Altal1	6e-147	No	Other 1 - redox	NmrA-like family protein, NAD(P)-binding	Yes
935087|Altal1	2e-145	No	Other 1 - redox	Oxidase	Yes
998759|Altal1	6e-134	No	Other 1 - redox	Oxidase	Yes
1053372|Altal1	3e-127	No	Other 1 - redox	Oxidase	Yes
1028353|Altal1	0	No	Other 1 - redox	Prenylcysteine oxidase 1	Yes
942524|Altal1	0	No	Other 1 - redox	Protocatechuate dioxygenase	Yes
665478|Altal1	6e-94	No	Other 1 - redox	Pyridine nucleotide-disulfide oxidoreductase family protein	Yes
1100924|Altal1	0	No	Other 1 - redox	Selenium binding protein (SBP56), 56 kDa, Quinohemoprotein amine dehydrogenase	Yes
1010372|Altal1	1e-141	No	Other 1 - redox	Succinate dehydrogenase	Yes
1030870|Altal1	3e-105	No	Other 1 - redox	Sulfhydryl oxidase	Yes
1025741|Altal1	2e-159	No	Other 1 - redox	Superoxide dismutase	Yes
967554|Altal1	1e-35	No	Other 2 - non-redox	34-dihydroxy-2-butanone 4-phosphate synthase RibB	No
5000|Altal1	0	No	Other 2 - non-redox	3-carboxymuconate cyclase	No
570286|Altal1	4e-153	No	Other 2 - non-redox	3-carboxymuconate cyclase protein	No
750449|Altal1	0	No	Other 2 - non-redox	3-Phytase (acid phosphatase)	No
1038435|Altal1	0	No	Other 2 - non-redox	3-Phytase (acid phosphatase)	No
982073|Altal1	0	No	Other 2 - non-redox	6-phosphogluconolactonase	No
1023817|Altal1	1e-113	No	Other 2 - non-redox	ABC transporter substrate-binding protein	No
492883|Altal1	4e-161	No	Other 2 - non-redox	ABC-type amino acid transporter	No
1059661|Altal1	0	No	Other 2 - non-redox	ABC-type Fe3+ transporter	No
956184|Altal1	0	No	Other 2 - non-redox	Acetylcholinesterase	No
1008879|Altal1	0	No	Other 2 - non-redox	Acetylcholinesterase	No
1013118|Altal1	2e-118	No	Other 2 - non-redox	Acetylcholinesterase	No
1015739|Altal1	0	No	Other 2 - non-redox	Acetylcholinesterase	No
1016584|Altal1	0	No	Other 2 - non-redox	Acetylcholinesterase	No
1028045|Altal1	0	No	Other 2 - non-redox	Acetylcholinesterase	No
1058435|Altal1	0	No	Other 2 - non-redox	Acetylcholinesterase	No
1019814|Altal1	0	No	Other 2 - non-redox	Acetylornithine deacetylase	No
988866|Altal1	2e-168	No	Other 2 - non-redox	Acid phosphatase	No
1033082|Altal1	0	No	Other 2 - non-redox	Acid phosphatase	No
1045748|Altal1	0	No	Other 2 - non-redox	Acid phosphatase PHO12	No
951691|Altal1	0	No	Other 2 - non-redox	Acid phosphatase, repressible	No
791863|Altal1	0	No	Other 2 - non-redox	Agmatinase (Mn-binding)	No
935362|Altal1	0	No	Other 2 - non-redox	Aldose 1-epimerase	No
1080369|Altal1	4e-149	No	Other 2 - non-redox	Aliphatic nitrilase	No
472|Altal1	0	No	Other 2 - non-redox	Alkaline phosphatase	No
1035697|Altal1	0	No	Other 2 - non-redox	Alkaline phosphatase	No
1059311|Altal1	7e-117	No	Other 2 - non-redox	Alkaline phosphatase	No
78296|Altal1	1e-125	No	Other 2 - non-redox	Alpha/beta hydrolase	No
205237|Altal1	8e-65	No	Other 2 - non-redox	Alpha/beta hydrolase	No
735437|Altal1	0	No	Other 2 - non-redox	Alpha/beta hydrolase	No
1010030|Altal1	2e-89	No	Other 2 - non-redox	Alpha/beta hydrolase	No
1027448|Altal1	0	No	Other 2 - non-redox	Alpha/beta hydrolase	No
1031231|Altal1	0	No	Other 2 - non-redox	Alpha/beta hydrolase	No
1055928|Altal1	1e-111	No	Other 2 - non-redox	Alpha/beta hydrolase	No
1064474|Altal1	3e-62	No	Other 2 - non-redox	Alpha/beta hydrolase	No
1089868|Altal1	2e-84	No	Other 2 - non-redox	Alpha/beta hydrolase	No
1094353|Altal1	5e-128	No	Other 2 - non-redox	Alpha/beta hydrolase	No
1099520|Altal1	0	No	Other 2 - non-redox	Alpha/beta hydrolase	No
504626|Altal1	0	No	Other 2 - non-redox	Alpha/beta superfamily hydrolase	No
1016018|Altal1	0	No	Other 2 - non-redox	Amidase	No
1063299|Altal1	0	No	Other 2 - non-redox	Amidohydrolase 2	No
1003729|Altal1	4e-121	No	Other 2 - non-redox	Amidohydrolase family protein	No
1017199|Altal1	0	No	Other 2 - non-redox	Amidohydrolase family protein	No
1048154|Altal1	0	No	Other 2 - non-redox	Amidohydrolase family protein	No
282824|Altal1	0	No	Other 2 - non-redox	Aminohydrolase 3	No
356378|Altal1	2e-15	No	Other 2 - non-redox	ankyrin repeat protein	No
1057800|Altal1	1e-09	No	Other 2 - non-redox	Ankyrin repeat protein	No
263310|Altal1	1e-09	No	Other 2 - non-redox	Antigenic thaumatin domain-containing protein	No
628634|Altal1	4e-13	No	Other 2 - non-redox	Antigenic thaumatin domain-containing protein	No
558408|Altal1	0	No	Other 2 - non-redox	Arabinofuranosidase/B-xylosidase	No
742520|Altal1	0	No	Other 2 - non-redox	Arabinosidase	No
1009078|Altal1	0	No	Other 2 - non-redox	Arginase (Mn-binding)	No
202654|Altal1	0	No	Other 2 - non-redox	Arylsulfatase (alkaline phosphatase)	No
1042949|Altal1	0	No	Other 2 - non-redox	Arylsulfatase, alkaline phosphatase	No
1024476|Altal1	7e-90	No	Other 2 - non-redox	Arylsulfotransferase	No
1015654|Altal1	0	No	Other 2 - non-redox	ATP-binding cassette sub-family G member 2	No
1021979|Altal1	6e-174	No	Other 2 - non-redox	Autophagy protein Atg27, integral membrane component	No
1035764|Altal1	2e-22	No	Other 2 - non-redox	Autotransporter beta-domain protein, cell adhesion	No
1017038|Altal1	2e-100	No	Other 2 - non-redox	Beta-1,6-glucan boisynthesis protein (Knh1)	No
1024874|Altal1	3e-155	No	Other 2 - non-redox	Beta-Ig-H3/Fasciclin domain, extracellular cell adhesion	No
1028232|Altal1	2e-143	No	Other 2 - non-redox	Beta-Ig-H3/Fasciclin domain, extracellular cell adhesion	No
201813|Altal1	9e-164	No	Other 2 - non-redox	Beta-lactamase	No
566327|Altal1	0	No	Other 2 - non-redox	Beta-lactamase	No
1099561|Altal1	7e-71	No	Other 2 - non-redox	Beta-lactamase	No
436293|Altal1	3e-31	No	Other 2 - non-redox	Biotrophy-associated secreted protein 2	No
1094298|Altal1	8e-51	No	Other 2 - non-redox	Biotrophy-associated secreted protein 2	No
238539|Altal1	0	No	Other 2 - non-redox	BNR/Asp-box repeat domain containing protein	No
310470|Altal1	7e-07	No	Other 2 - non-redox	BYS1 domtain containing protein	No
364733|Altal1	5e-45	No	Other 2 - non-redox	BYS1 domtain containing protein	No
1008750|Altal1	5e-13	No	Other 2 - non-redox	BYS1 domtain containing protein	No
1046854|Altal1	2e-44	No	Other 2 - non-redox	BYS1 domtain containing protein	No
1061267|Altal1	2e-07	No	Other 2 - non-redox	BYS1 domtain containing protein	No
710001|Altal1	2e-38	No	Other 2 - non-redox	C protein immunoglobulin-A-binding beta antigen	No
393314|Altal1	4e-49	No	Other 2 - non-redox	C2H2 type zinc finger domain-containing protein	No
843724|Altal1	0	No	Other 2 - non-redox	CaaX farnesyltransferase, cell wall synthesis	No
1082592|Altal1	0	No	Other 2 - non-redox	Calcium channel subunit Mid1	No
945015|Altal1	0	No	Other 2 - non-redox	Calreticulin, protein chaperone, unfolded protein response	No
923978|Altal1	4e-119	No	Other 2 - non-redox	Carbonic anhydrase	No
1005543|Altal1	3e-132	No	Other 2 - non-redox	Carbonic anhydrase	No
1025708|Altal1	1e-162	No	Other 2 - non-redox	Carboxy-muconate cyclase	No
917628|Altal1	3e-95	No	Other 2 - non-redox	CAS1 appressorium specific protein, host infection	No
1060453|Altal1	9e-48	No	Other 2 - non-redox	CDP-alcohol phosphatidyltransferase	No
1015992|Altal1	3e-85	No	Other 2 - non-redox	Cell death protein	No
1031611|Altal1	9e-131	No	Other 2 - non-redox	Cell surface protein (Mas1)	No
1042657|Altal1	1e-154	No	Other 2 - non-redox	Cell surface protein (Mas1)	No
1095769|Altal1	1e-29	No	Other 2 - non-redox	Cell wall galactomanno protein	No
1064643|Altal1	2e-64	No	Other 2 - non-redox	Cell wall mannoprotein	No
1015422|Altal1	8e-35	No	Other 2 - non-redox	Cell wall protein	No
1074083|Altal1	2e-13	No	Other 2 - non-redox	Cell wall protein	No
1017328|Altal1	3e-35	No	Other 2 - non-redox	Cell wall protein PhiA	No
307457|Altal1	0	No	Other 2 - non-redox	Cfem domain protein	No
484077|Altal1	0	No	Other 2 - non-redox	Cfem domain protein	No
941261|Altal1	2e-154	No	Other 2 - non-redox	Cfem domain protein	No
1006224|Altal1	2e-08	No	Other 2 - non-redox	Cfem domain protein	No
1064503|Altal1	3e-12	No	Other 2 - non-redox	Cfem domain protein	No
494987|Altal1	0	No	Other 2 - non-redox	Chaperone protein dnaJ	No
1041965|Altal1	0	No	Other 2 - non-redox	Chaperone protein dnaK	No
436249|Altal1	2e-67	No	Other 2 - non-redox	CHRD superfamily protein, unknown function	No
1010444|Altal1	4e-48	No	Other 2 - non-redox	CHRD superfamily protein, unknown function	No
1011906|Altal1	3e-68	No	Other 2 - non-redox	CND3 protein	No
1018486|Altal1	4e-139	No	Other 2 - non-redox	Coantomer subunit zeta	No
1056269|Altal1	3e-07	No	Other 2 - non-redox	Collagen alpha chain	No
1005636|Altal1	6e-10	No	Other 2 - non-redox	Conserved domain protein	No
1019623|Altal1	6e-73	No	Other 2 - non-redox	conserved fungal protein	No
1057196|Altal1	9e-29	No	Other 2 - non-redox	Conserved fungal protein	No
1024554|Altal1	3e-44	No	Other 2 - non-redox	Conserved glycine-rich protein	No
1022433|Altal1	2e-140	No	Other 2 - non-redox	COPII vesicle coat component Erp5/Erp6	No
722642|Altal1	5e-39	No	Other 2 - non-redox	Covalently-linked cell wall protein	No
926154|Altal1	5e-167	No	Other 2 - non-redox	Covalently-linked cell wall protein	No
1023425|Altal1	2e-14	No	Other 2 - non-redox	CSEP0039 putative effector protein	No
673469|Altal1	1e-56	No	Other 2 - non-redox	Cupin (signal peptide)	No
1033834|Altal1	0	No	Other 2 - non-redox	Curved DNA-binding protein	No
1058119|Altal1	1e-23	No	Other 2 - non-redox	Cyclin-dependent protein kinase regulator pho80	No
1058233|Altal1	9e-57	No	Other 2 - non-redox	cyclin-dependent protein kinase regulator pho80 protein	No
285407|Altal1	6e-103	No	Other 2 - non-redox	cyclin-like f-box protein	No
998230|Altal1	7e-07	No	Other 2 - non-redox	cytoskeleton-associated protein	No
1005824|Altal1	3e-13	No	Other 2 - non-redox	Dienelactone hydrolase	No
1058685|Altal1	3e-10	No	Other 2 - non-redox	Dimeric alpha+beta barrel	No
1025696|Altal1	2e-18	No	Other 2 - non-redox	Dimeric alpha-beta barrel	No
1016986|Altal1	0	No	Other 2 - non-redox	Disulfide isomerase	No
1037698|Altal1	0	No	Other 2 - non-redox	Disulfide isomerase	No
723353|Altal1	0	No	Other 2 - non-redox	Disulfide isomerase A4	No
1039945|Altal1	0	No	Other 2 - non-redox	Disulfide-isomerase MPD1	No
1043029|Altal1	7e-68	No	Other 2 - non-redox	DJ-1 protein (glutamine amidotransferase)	No
1021942|Altal1	0	No	Other 2 - non-redox	D-lactonohydrolase	No
986727|Altal1	5e-109	No	Other 2 - non-redox	DNA repair exonuclease SIA1	No
1015447|Altal1	1e-171	No	Other 2 - non-redox	DNA/RNA non-specific endonuclease	No
568662|Altal1	1e-70	No	Other 2 - non-redox	DNA-directed RNA polymerase	No
923659|Altal1	6e-73	No	Other 2 - non-redox	dna-directed rna polymerase protein	No
1017596|Altal1	0	No	Other 2 - non-redox	DNAJ domain containing protein	No
1020123|Altal1	0	No	Other 2 - non-redox	DNAJ domain containing protein	No
996320|Altal1	0	No	Other 2 - non-redox	Dolichyl-diphosphooligosaccharide-protein glycosyltransferase, protein glycosylation	No
1048681|Altal1	5e-120	No	Other 2 - non-redox	Duf1115 domain protein	No
1010357|Altal1	0	No	Other 2 - non-redox	DUF1620 domain-containing protein	No
291155|Altal1	5e-47	No	Other 2 - non-redox	DUF336 domain-containing protein	No
926453|Altal1	0	No	Other 2 - non-redox	DUF907 domain protein	No
965105|Altal1	0	No	Other 2 - non-redox	ECM14-involved in cell wall biogenesis and architecture	No
1080424|Altal1	3e-08	No	Other 2 - non-redox	Ectomycorrhiza-regulated small secreted protein	No
167522|Altal1	0	No	Other 2 - non-redox	Endonuclease/exonuclease/phosphatase	No
1005026|Altal1	0	No	Other 2 - non-redox	Endonuclease/exonuclease/phosphatase family protein	No
1021766|Altal1	4e-149	No	Other 2 - non-redox	Endoplasmic reticulum vesicle protein 25	No
932340|Altal1	0	No	Other 2 - non-redox	Endopolyphosphatase	No
1018648|Altal1	2e-144	No	Other 2 - non-redox	Endosomal cargo receptor (Erp3)	No
1038093|Altal1	4e-111	No	Other 2 - non-redox	Enoyl-CoA hydratase, mitochondrial	No
1096549|Altal1	1e-111	No	Other 2 - non-redox	Enoyl-CoA hydratase, mitochondrial	No
1099966|Altal1	2e-103	No	Other 2 - non-redox	Enoyl-hydratase isomerase protein	No
1022948|Altal1	9e-43	No	Other 2 - non-redox	Ethyl tert-butyl ether degradation protein	No
1006336|Altal1	8e-11	No	Other 2 - non-redox	Excalibur domain protein	No
926232|Altal1	1e-83	No	Other 2 - non-redox	Expression library immunization antigen 1	No
947531|Altal1	1e-21	No	Other 2 - non-redox	Extracellular matrix protein	No
199482|Altal1	6e-53	No	Other 2 - non-redox	Extracellular serine-rich protein	No
978687|Altal1	8e-34	No	Other 2 - non-redox	Extracellular serine-rich protein	No
1061535|Altal1	7e-70	No	Other 2 - non-redox	Extracellular serine-rich protein	No
1066255|Altal1	0	No	Other 2 - non-redox	Extracellular serine-rich protein	No
676903|Altal1	1e-08	No	Other 2 - non-redox	Extracellular serine-threonine rich protein	No
929319|Altal1	0	No	Other 2 - non-redox	Extracellular serine-threonine rich protein	No
191201|Altal1	6e-16	No	Other 2 - non-redox	F5/8 type C domain protein	No
373195|Altal1	2e-23	No	Other 2 - non-redox	F5/8 type C domain protein	No
1098661|Altal1	2e-119	No	Other 2 - non-redox	FAS1 domain-containing protein	No
1061357|Altal1	5e-96	No	Other 2 - non-redox	Female reproductive tract protease GLEANR_897	No
178534|Altal1	4e-55	No	Other 2 - non-redox	Feruloyl esterase A	No
211820|Altal1	0	No	Other 2 - non-redox	feruloyl esterase B	No
1048231|Altal1	0	No	Other 2 - non-redox	Feruloyl esterase B	No
1049987|Altal1	0	No	Other 2 - non-redox	Feruloyl esterase B	No
928802|Altal1	1e-38	No	Other 2 - non-redox	Function: M. grisea Pth11 is a pathogenicity gene	No
570443|Altal1	1e-174	No	Other 2 - non-redox	Fusarubin cluster-esteras	No
744273|Altal1	4e-51	No	Other 2 - non-redox	Galactonate dehydratase	No
939799|Altal1	3e-105	No	Other 2 - non-redox	GAR1-domain-containing protein, ribosome biogenesis	No
931559|Altal1	3e-102	No	Other 2 - non-redox	GAS1-like protein	No
1024747|Altal1	0	No	Other 2 - non-redox	Glucose-regulated protein, 78 kDa	No
957373|Altal1	0	No	Other 2 - non-redox	Glutaminase	No
983321|Altal1	2e-176	No	Other 2 - non-redox	Glutaminyl-peptide cyclotransferase	No
1001118|Altal1	0	No	Other 2 - non-redox	Glutaminyl-peptide cyclotransferase	No
287558|Altal1	0	No	Other 2 - non-redox	Glutamyl-tRNA(Gln) amidotransferase	No
991928|Altal1	0	No	Other 2 - non-redox	Glutamyl-tRNA(Gln) amidotransferase	No
935225|Altal1	0	No	Other 2 - non-redox	Glutamyl-tRNA(Gln) amidotransferase subunit A	No
1026574|Altal1	1e-96	No	Other 2 - non-redox	Glutathione s-transferase	No
1009215|Altal1	0	No	Other 2 - non-redox	Glycerophosphoryl diester phosphodiesterase	No
91994|Altal1	0	No	Other 2 - non-redox	Glycolipid-anchored surface protein 5	No
1018161|Altal1	1e-56	No	Other 2 - non-redox	GPI anchored cell wall protein	No
1022521|Altal1	7e-14	No	Other 2 - non-redox	GPI anchored cell wall protein	No
1074313|Altal1	1e-09	No	Other 2 - non-redox	GPI anchored cell wall protein	No
1019275|Altal1	7e-50	No	Other 2 - non-redox	GPI anchored CFEM domain containing protein	No
137763|Altal1	2e-11	No	Other 2 - non-redox	GPI anchored protein	No
169358|Altal1	3e-13	No	Other 2 - non-redox	GPI anchored protein	No
1018865|Altal1	1e-10	No	Other 2 - non-redox	GPI anchored protein	No
1025532|Altal1	1e-51	No	Other 2 - non-redox	GPI anchored protein	No
1093577|Altal1	1e-21	No	Other 2 - non-redox	GPI anchored protein	No
1097973|Altal1	1e-53	No	Other 2 - non-redox	GPI anchored protein	No
223095|Altal1	4e-13	No	Other 2 - non-redox	GPI anchored serine-threonine rich protein	No
1024651|Altal1	0	No	Other 2 - non-redox	GPI anchored transamidase	No
972782|Altal1	0	No	Other 2 - non-redox	GPI transamidase component GPI16	No
1022589|Altal1	0	No	Other 2 - non-redox	GPI-anchored cell wall organization protein Ecm33	No
1023269|Altal1	3e-79	No	Other 2 - non-redox	GPI-anchored serine-theronine rich protein	No
1058990|Altal1	9e-57	No	Other 2 - non-redox	Guanyl-specific ribonuclease Pb1	No
1017615|Altal1	2e-122	No	Other 2 - non-redox	Haloacetate dehalogenase H-1	No
1008699|Altal1	7e-23	No	Other 2 - non-redox	Heat shock protein 150 kDa	No
1064156|Altal1	1e-09	No	Other 2 - non-redox	Heat shock protein 150 kDa	No
261403|Altal1	2e-22	No	Other 2 - non-redox	Heat shock protein, 70 kDa, chaperone	No
964058|Altal1	1e-149	No	Other 2 - non-redox	hemerythrin HHE cation binding domain-containing protein	No
921533|Altal1	3e-08	No	Other 2 - non-redox	Het domain-containing protein	No
146350|Altal1	0	No	Other 2 - non-redox	Histidine acid phosphatase	No
991167|Altal1	0	No	Other 2 - non-redox	Histidine acid phosphatase	No
1007593|Altal1	3e-92	No	Other 2 - non-redox	Histidine acid phosphatase	No
1055989|Altal1	0	No	Other 2 - non-redox	Histidine acid phosphatase	No
1006690|Altal1	1e-22	No	Other 2 - non-redox	Hydrophobin	No
1021715|Altal1	1e-09	No	Other 2 - non-redox	Hydrophobin	No
1023888|Altal1	5e-18	No	Other 2 - non-redox	Hydrophobin	No
1061437|Altal1	1e-13	No	Other 2 - non-redox	Hydrophobin	No
1098293|Altal1	2e-25	No	Other 2 - non-redox	Hydrophobin	No
1016571|Altal1	1e-13	No	Other 2 - non-redox	HypeE domain containing protein	No
1092024|Altal1	1e-118	No	Other 2 - non-redox	Hypertensive response inducing protein	No
947243|Altal1	4e-36	No	Other 2 - non-redox	IgE-binding protein (no info)	No
673774|Altal1	4e-98	No	Other 2 - non-redox	Inosine/uridine-preferring nucleoside hydrolase	No
1017990|Altal1	0	No	Other 2 - non-redox	Integral membrane protein	No
1021304|Altal1	0	No	Other 2 - non-redox	Integral membrane protein	No
1026966|Altal1	5e-154	No	Other 2 - non-redox	Isochorismatase hydrolase	No
1060217|Altal1	6e-12	No	Other 2 - non-redox	Killer toxin, pathenogenesis	No
1031349|Altal1	3e-151	No	Other 2 - non-redox	L-asparaginase	No
929249|Altal1	0	No	Other 2 - non-redox	Late sexual development protein	No
1063023|Altal1	2e-110	No	Other 2 - non-redox	Lectin family integral membrane protein	No
1011612|Altal1	4e-62	No	Other 2 - non-redox	LicD-like protein	No
1025271|Altal1	2e-122	No	Other 2 - non-redox	Lipid binding protein	No
1018822|Altal1	3e-67	No	Other 2 - non-redox	Long chronological lifespan protein 2	No
742543|Altal1	5e-14	No	Other 2 - non-redox	Long-chain-fatty-acid--CoA ligase	No
1093241|Altal1	1e-08	No	Other 2 - non-redox	Long-chain-fatty-acid--CoA ligase	No
1017214|Altal1	9e-96	No	Other 2 - non-redox	LsyM domain containing protein	No
971091|Altal1	0	No	Other 2 - non-redox	Magnesium transporter protein 1	No
941148|Altal1	3e-112	No	Other 2 - non-redox	Major allergen Alt a 1	No
944358|Altal1	1e-143	No	Other 2 - non-redox	Major allergen Asp f 2	No
1004449|Altal1	2e-46	No	Other 2 - non-redox	Major allergent alt	No
612223|Altal1	0	No	Other 2 - non-redox	Major royal jelly protein	No
791275|Altal1	0	No	Other 2 - non-redox	Major royal jelly protein	No
1021497|Altal1	0	No	Other 2 - non-redox	Major royal jelly-related protein	No
279285|Altal1	9e-52	No	Other 2 - non-redox	Mannose-6-phosphate isomerase	No
1019343|Altal1	8e-154	No	Other 2 - non-redox	Mannose-6-phosphate receptor binding protein	No
942090|Altal1	1e-103	No	Other 2 - non-redox	Mannosylphosphate transferase	No
1046571|Altal1	1e-87	No	Other 2 - non-redox	Membrane anchor Opy2	No
949223|Altal1	6e-27	No	Other 2 - non-redox	Metal tolerance protein 3 protein, transmembrane	No
1031670|Altal1	6e-143	No	Other 2 - non-redox	Metallo-beta-lactamase domain protein	No
1027172|Altal1	0	No	Other 2 - non-redox	Midasin, rRNA processing	No
1004780|Altal1	2e-24	No	Other 2 - non-redox	Mucin (no info)	No
904181|Altal1	6e-26	No	Other 2 - non-redox	NACHT domain protein	No
1018411|Altal1	1e-117	No	Other 2 - non-redox	Necrosis- and ethylene-inducing protein	No
1035770|Altal1	6e-114	No	Other 2 - non-redox	Necrosis- and ethylene-inducing protein	No
1029828|Altal1	4e-161	No	Other 2 - non-redox	Neuraminidase	No
218272|Altal1	3e-22	No	Other 2 - non-redox	Neurofilament medium polypeptide	No
1061444|Altal1	5e-18	No	Other 2 - non-redox	Neurofilament medium polypeptide	No
998927|Altal1	0	No	Other 2 - non-redox	Niemann-Pick C1 protein, vacuole cholesterol transport	No
945384|Altal1	0	No	Other 2 - non-redox	NIMA-interacting protein TinC	No
1024403|Altal1	0	No	Other 2 - non-redox	Nitrilase family protein (Nit3)	No
947678|Altal1	0	No	Other 2 - non-redox	Nuclease PA3	No
1020175|Altal1	0	No	Other 2 - non-redox	Nuclease PA3	No
1000211|Altal1	3e-79	No	Other 2 - non-redox	Nucleoside-diphosphate-sugar epimerase	No
1025493|Altal1	0	No	Other 2 - non-redox	Oligosaccharyltransferase, protein glycosylation	No
951418|Altal1	0	No	Other 2 - non-redox	Oxalate decarboxylase	No
173209|Altal1	0	No	Other 2 - non-redox	Oxalate decarboxylase oxdD	No
1022943|Altal1	0	No	Other 2 - non-redox	Oxalate decarboxylase oxdD	No
23894|Altal1	1e-63	No	Other 2 - non-redox	PAF acetylhydrolase family protein	No
940074|Altal1	7e-33	No	Other 2 - non-redox	PAF acetylhydrolase family protein	No
1022422|Altal1	3e-168	No	Other 2 - non-redox	PAF acetylhydrolase family protein	No
927963|Altal1	5e-96	No	Other 2 - non-redox	Paired amphipathic helix protein Sin3a	No
335885|Altal1	0	No	Other 2 - non-redox	Para-nitrobenzyl esterase	No
934552|Altal1	2e-15	No	Other 2 - non-redox	PCI domain-containing protein, pathenogenesis	No
1089079|Altal1	7e-26	No	Other 2 - non-redox	PEBP-like protein, PhosphatidylEthanolamine-Binding, various functions	No
1018786|Altal1	1e-25	No	Other 2 - non-redox	PE-PGRS family protein	No
1023754|Altal1	0	No	Other 2 - non-redox	Peptidyl-prolyl cis-trans isomerase	No
1026246|Altal1	9e-131	No	Other 2 - non-redox	Peptidyl-prolyl cis-trans isomerase	No
1036677|Altal1	4e-70	No	Other 2 - non-redox	Peptidyl-prolyl cis-trans isomerase	No
940450|Altal1	0	No	Other 2 - non-redox	Phophatase 2C family protein	No
1046919|Altal1	3e-14	No	Other 2 - non-redox	Phosphatidylethanolamine-binding protein	No
1059334|Altal1	1e-17	No	Other 2 - non-redox	Phosphatidylethanolamine-binding protein	No
1016579|Altal1	5e-98	No	Other 2 - non-redox	Phosphatidylglycerol/phosphatidylinositol transfer protein	No
939608|Altal1	0	No	Other 2 - non-redox	Phosphodiesterase/alkaline phosphatase D	No
752966|Altal1	8e-171	No	Other 2 - non-redox	Phosphoesterase	No
1067210|Altal1	6e-10	No	Other 2 - non-redox	Phospholipase A-2-activating protein	No
733950|Altal1	0	No	Other 2 - non-redox	Phosphorylcholine phosphatase	No
1018362|Altal1	0	No	Other 2 - non-redox	Phytase	No
1055251|Altal1	3e-16	No	Other 2 - non-redox	plac8 family protein	No
468129|Altal1	7e-16	No	Other 2 - non-redox	P-loop containing nucleoside triphosphate hydrolase	No
1019220|Altal1	3e-21	No	Other 2 - non-redox	P-loop containing nucleoside triphosphate hydrolase	No
1060120|Altal1	4e-07	No	Other 2 - non-redox	P-loop containing nucleoside triphosphate hydrolase	No
1089851|Altal1	4e-08	No	Other 2 - non-redox	Polyketide cyclase dehydrase protein	No
335410|Altal1	3e-07	No	Other 2 - non-redox	Polyketide synthase	No
700708|Altal1	0	No	Other 2 - non-redox	Protein elicitor peat 2, prohibitin	No
158800|Altal1	7e-171	No	Other 2 - non-redox	Protein kinase-like (PK-like)	No
144588|Altal1	3e-07	No	Other 2 - non-redox	Protein kinase-like domain	No
714442|Altal1	4e-08	No	Other 2 - non-redox	Protein kinase-like domain	No
1092240|Altal1	5e-113	No	Other 2 - non-redox	Protein ROT1, chaperone, cell wall synthesis	No
563620|Altal1	2e-16	No	Other 2 - non-redox	Proteinase inhibitor kazal	No
1014891|Altal1	8e-13	No	Other 2 - non-redox	Prp 6 CRoW domain-containing protein	No
985452|Altal1	3e-109	No	Other 2 - non-redox	PRY1, extracellular antigen	No
1057964|Altal1	5e-07	No	Other 2 - non-redox	Pullulan	No
1021047|Altal1	8e-86	No	Other 2 - non-redox	Putative secreted protein	No
1043935|Altal1	0	No	Other 2 - non-redox	Reticulon-like protein, mitochondrial	No
943810|Altal1	7e-86	No	Other 2 - non-redox	ribosomal protein s17 protein	No
1017768|Altal1	2e-87	No	Other 2 - non-redox	RING finger domain protein	No
1066932|Altal1	0	No	Other 2 - non-redox	RING finger domain protein	No
965006|Altal1	2e-104	No	Other 2 - non-redox	RmlC-like cupin	No
955565|Altal1	0	No	Other 2 - non-redox	SacI domain containing protein, phosphatidylinositol dephosphorylation	No
1031204|Altal1	0	No	Other 2 - non-redox	Saponin hydrolase	No
1001824|Altal1	1e-28	No	Other 2 - non-redox	SCP-like extracellular protein, allergen	No
1022741|Altal1	1e-50	No	Other 2 - non-redox	Secreted hydrolase-like protein	No
281178|Altal1	2e-81	No	Other 2 - non-redox	Secreted protein	No
555268|Altal1	3e-171	No	Other 2 - non-redox	Secreted protein	No
849095|Altal1	3e-18	No	Other 2 - non-redox	Secreted protein	No
933679|Altal1	6e-38	No	Other 2 - non-redox	Secreted protein	No
947934|Altal1	3e-124	No	Other 2 - non-redox	Secreted protein	No
1043069|Altal1	2e-92	No	Other 2 - non-redox	Secreted protein	No
1061198|Altal1	3e-14	No	Other 2 - non-redox	Secreted protein	No
1064606|Altal1	3e-09	No	Other 2 - non-redox	Secreted protein	No
936659|Altal1	4e-127	No	Other 2 - non-redox	secretory pathway protein Ssp120	No
1017263|Altal1	0	No	Other 2 - non-redox	Ser/Thr protein phosphatase	No
1067491|Altal1	0	No	Other 2 - non-redox	Serine/threonine-protein kinase/endoribonuclease IRE1	No
216187|Altal1	5e-40	No	Other 2 - non-redox	Serine-threonine rich protein	No
1096643|Altal1	6e-87	No	Other 2 - non-redox	SET, intracellular protein transport, vacuole	No
1015013|Altal1	7e-20	No	Other 2 - non-redox	SH3 domain protein, various functions	No
935549|Altal1	8e-120	No	Other 2 - non-redox	Signaling protein, tat pathway	No
1004665|Altal1	2e-37	No	Other 2 - non-redox	Six-bladed beta-propeller TolB-like protein, pathenogenesis	No
1022186|Altal1	4e-130	No	Other 2 - non-redox	Six-bladed beta-propeller TolB-like protein, pathenogenesis	No
945213|Altal1	4e-54	No	Other 2 - non-redox	Small secreted protein	No
1063719|Altal1	3e-47	No	Other 2 - non-redox	Small secreted protein	No
1092012|Altal1	2e-49	No	Other 2 - non-redox	Snoal-like polyketide cyclase	No
539660|Altal1	1e-08	No	Other 2 - non-redox	Specific RNA polymerase II transcription factor	No
1032646|Altal1	1e-145	No	Other 2 - non-redox	Spherulin 1A, cupin, Mn2+ binding	No
1066617|Altal1	9e-109	No	Other 2 - non-redox	Spherulin 1A, cupin, Mn2+ binding	No
1002005|Altal1	2e-60	No	Other 2 - non-redox	spore coat protein SP96	No
1024263|Altal1	0	No	Other 2 - non-redox	Stress response protein Rds1	No
1020680|Altal1	2e-42	No	Other 2 - non-redox	Stress response RCI peptide, vacuolar membrane	No
1012505|Altal1	8e-148	No	Other 2 - non-redox	Stress-responsive protein Ish1	No
917898|Altal1	1e-14	No	Other 2 - non-redox	Sulfate permease ii, sulfate transport across membrane	No
360593|Altal1	3e-35	No	Other 2 - non-redox	surface protein sp1 protein	No
959188|Altal1	6e-141	No	Other 2 - non-redox	Tannase/feruloyl esterase	No
975045|Altal1	4e-169	No	Other 2 - non-redox	Tannase/feruloyl esterase	No
1065208|Altal1	1e-85	No	Other 2 - non-redox	TAP domain protein, alpha/beta hydrolase	No
208750|Altal1	2e-71	No	Other 2 - non-redox	Translation initiation inhibitor	No
1086069|Altal1	1e-109	No	Other 2 - non-redox	Translocon-associated protein (TRAP) alpha subunit	No
1061713|Altal1	1e-133	No	Other 2 - non-redox	transmembrane emp24 domain containing protein 2	No
1032017|Altal1	8e-52	No	Other 2 - non-redox	Transmembrane protein	No
1000812|Altal1	2e-33	No	Other 2 - non-redox	Transmembrane protein 167	No
1031806|Altal1	3e-135	No	Other 2 - non-redox	Transmembrane protein 66	No
997510|Altal1	0	No	Other 2 - non-redox	Transmembrane protein PFT27	No
1083082|Altal1	4e-08	No	Other 2 - non-redox	Transporter	No
1065397|Altal1	4e-26	No	Other 2 - non-redox	Tri m 2 allergen	No
148813|Altal1	8e-19	No	Other 2 - non-redox	tRNA dihydrouridine synthase (Smm1)	No
783158|Altal1	4e-116	No	Other 2 - non-redox	Twin-arginine translocation pathway signal	No
1020648|Altal1	3e-35	No	Other 2 - non-redox	U2 small nuclear ribonucleoprotein a protein	No
176232|Altal1	3e-21	No	Other 2 - non-redox	UbiD family decarboxylase	No
1093768|Altal1	0	No	Other 2 - non-redox	Ubiquitin-protein ligase Sel1/Ubx2	No
942278|Altal1	7e-55	No	Other 2 - non-redox	UPF0480 protein	No
1024567|Altal1	9e-98	No	Other 2 - non-redox	UVI-1 (signal peptide)	No
9314|Altal1	3e-130	No	Other 2 - non-redox	vacuolar protein sorting-associated protein 62 protein	No
1099524|Altal1	0	No	Other 2 - non-redox	Vacuolar sorting protein	No
1023026|Altal1	8e-172	No	Other 2 - non-redox	vacuolar sorting receptor (Mrl1)	No
1015449|Altal1	0	No	Other 2 - non-redox	Vesicular integral-membrane protein VIP36	No
1059529|Altal1	2e-08	No	Other 2 - non-redox	WD repeat domain containing protein	No
504869|Altal1	6e-111	No	Other 2 - non-redox	WSC domain containing protein	No
980262|Altal1	2e-116	No	Other 2 - non-redox	WSC domain containing protein	No
987356|Altal1	6e-76	No	Other 2 - non-redox	WSC domain containing protein	No
991087|Altal1	3e-12	No	Other 2 - non-redox	WSC domain containing protein	No
1045374|Altal1	5e-76	No	Other 2 - non-redox	WSC domain containing protein	No
1053961|Altal1	7e-146	No	Other 2 - non-redox	WSC domain containing protein	No
1056532|Altal1	6e-46	No	Other 2 - non-redox	WSC domain containing protein	No
1057234|Altal1	0	No	Other 2 - non-redox	WSC domain containing protein	No
1062794|Altal1	2e-19	No	Other 2 - non-redox	WSC domain containing protein	No
1074590|Altal1	0	No	Other 2 - non-redox	WSC domain containing protein	No
1019592|Altal1	0	No	Other 2 - non-redox	Yellow-related protein	No
983539|Altal1	0	No	Other 2 - non-redox	YetA (no info)	No
1072099|Altal1	2e-138	No	Other 2 - non-redox	YkgB, lactonase	No
1023835|Altal1	0	No	Other 2 - non-redox	Zinc/iron transporter, transmembrane	No
