# Supplementary material for: Comparative Analysis of Secretome Profiles of Manganese(II)-Oxidizing Ascomycete Fungi
Source: PLoS One. 2016 Jul 19;11(7):e0157844. doi: 10.1371/journal.pone.0157844 (PMC4951024; doi:10.1371/journal.pone.0157844)
Supplement: S3 Table — (XLSX) [file pone.0157844.s003.xlsx]

## Sheet: S3_Table
S3 Table. Full genome-based predicted secretome of P. sporulosum (1604 proteins).
JGI Protein ID	E value for BLAST hit	CAZyme	Protein Family	Putative Function	Redox-active? (for "other" proteins only)
1157888|Parsp1	0	Yes	AA1	Blue copper oxidase	--
1201329|Parsp1	0	Yes	AA1	Copper oxidoreductase, chitin-binding	--
1095370|Parsp1	0	Yes	AA1	Multicopper oxidase	--
1099049|Parsp1	0	Yes	AA1	Multicopper oxidase	--
1129270|Parsp1	0	Yes	AA1	Multicopper oxidase	--
1224631|Parsp1	0	Yes	AA1	Multicopper oxidase	--
1159612|Parsp1	0	Yes	AA1	Multicopper oxidase type 1	--
1210711|Parsp1	0	Yes	AA1_1	Laccase TilA, putative	--
961577|Parsp1	4e-179	Yes	AA1_3	Ascorbate oxidase	--
1099554|Parsp1	0	Yes	AA1_3	Ascorbate oxidase	--
1202203|Parsp1	0	Yes	AA1_3	Bilirubin oxidase	--
1258530|Parsp1	2e-35	Yes	AA1_3	Cupredoxin	--
730544|Parsp1	0	Yes	AA1_3	Di-copper centre-containing, tyrosinase, oxidoreductase	--
1094236|Parsp1	1e-150	Yes	AA1_3	Di-copper centre-containing, tyrosinase, oxidoreductase	--
1186629|Parsp1	8e-148	Yes	AA1_3	Di-copper centre-containing, tyrosinase, oxidoreductase	--
1169205|Parsp1	2e-48	Yes	AA1_3	Plastocyanin-like domain-containing protein, cupredoxin	--
1079711|Parsp1	9e-102	Yes	AA1_3	Tyrosinase	--
1135130|Parsp1	0	Yes	AA1_3	Tyrosinase	--
371275|Parsp1	0	Yes	AA1_3	Tyrosinase	--
629931|Parsp1	0	Yes	AA1_3	Tyrosinase	--
1108648|Parsp1	1e-103	Yes	AA1_3	Tyrosinase	--
1188539|Parsp1	6e-148	Yes	AA1_3	Tyrosinase	--
1189364|Parsp1	4e-169	Yes	AA1_3	Tyrosinase	--
834641|Parsp1	7e-176	Yes	AA1_3	Tyrosinase central domain protein	--
1085231|Parsp1	0	Yes	AA1_3	Tyrosinase central domain protein	--
1157553|Parsp1	5e-158	Yes	AA2	Cloroperoxidase	--
1220011|Parsp1	3e-91	Yes	AA2	Heme-dependent peroxidase	--
1249227|Parsp1	2e-21	Yes	AA2	Heme-thiolate peroxidase	--
1192758|Parsp1	1e-137	Yes	AA2	Heme-thiolate peroxidase aromatic peroxygenase protein	--
1200537|Parsp1	2e-160	Yes	AA2	Ligninase LG6	--
1202518|Parsp1	4e-71	Yes	AA2	ligninase lg6 protein	--
1206881|Parsp1	7e-73	Yes	AA2	Peroxidase	--
1241503|Parsp1	3e-55	Yes	AA2	Peroxidase	--
1167943|Parsp1	6e-130	Yes	AA2	Peroxidase 40	--
1146023|Parsp1	2e-89	Yes	AA2	Sterigmatocystin biosynthesis peroxidase stcC	--
1251870|Parsp1	0	Yes	AA2	Vanadium-dependent haloperoxidase, acid phosphatase	--
409518|Parsp1	0	Yes	AA3	Choline dehydrogenase	--
1155604|Parsp1	0	Yes	AA3	Choline dehydrogenase	--
415273|Parsp1	0	Yes	AA3	GMC oxidoreductase	--
706347|Parsp1	0	Yes	AA3	GMC oxidoreductase	--
1152844|Parsp1	0	Yes	AA3	GMC oxidoreductase	--
1157897|Parsp1	0	Yes	AA3	GMC oxidoreductase	--
1165126|Parsp1	0	Yes	AA3	GMC oxidoreductase	--
1212545|Parsp1	0	Yes	AA3	GMC oxidoreductase	--
1263272|Parsp1	0	Yes	AA3	GMC oxidoreductase	--
1132428|Parsp1	1e-49	Yes	AA3_1	CBD9-like protein, cellobiose dehydrogenase	--
1077577|Parsp1	0	Yes	AA3_1	Cellobiose dehydrogenase	--
1091449|Parsp1	0	Yes	AA3_1	Cellobiose dehydrogenase	--
1150088|Parsp1	0	Yes	AA3_1	Cellobiose dehydrogenase	--
1195683|Parsp1	0	Yes	AA3_1	Cellobiose dehydrogenase	--
1264184|Parsp1	0	Yes	AA3_1	Cellobiose dehydrogenase	--
1121628|Parsp1	0	Yes	AA3_1	Cellobiose dehydrogenase	--
1188856|Parsp1	2e-42	Yes	AA3_1	het domain-containing protein, cellobiose dehydrogenase	--
1087254|Parsp1	2e-171	Yes	AA3_2	Glucose oxidase	--
1244026|Parsp1	0	Yes	AA3_3	Alcohol dehydrogenase	--
1105486|Parsp1	9e-15	Yes	AA3_3	Alcohol dehydrogenase Bli-4, light induced	--
1257136|Parsp1	0	Yes	AA3_3	FAD/FMN-containing isoamyl alcohol oxidase	--
1097680|Parsp1	0	Yes	AA3_3	Isoamyl alcohol oxidase	--
1158973|Parsp1	0	Yes	AA3_3	Isoamyl alcohol oxidase	--
1212360|Parsp1	0	Yes	AA3_3	Isoamyl alcohol oxidase	--
1248224|Parsp1	7e-16	Yes	AA5_1	Glyoxal oxidase	--
1249005|Parsp1	4e-58	Yes	AA5_1	Glyoxal oxidase	--
634629|Parsp1	0	Yes	AA5_2	Galactose oxidase	--
1204726|Parsp1	8e-164	Yes	AA5_2	Galactose oxidase/kelch beta-propeller	--
1193859|Parsp1	5e-136	Yes	AA5_2	Kelch repeat protein (galactose oxidase-like)	--
1252906|Parsp1	2e-79	Yes	AA5_2	Kelch repeat protein (galactose oxidase-like)	--
1141080|Parsp1	0	Yes	AA7	Glucooligosaccharide oxidase	--
1217309|Parsp1	0	Yes	AA8	Ferric reductase transmembrane component	--
393905|Parsp1	0	Yes	AA8	Ferric-chelate reductase	--
1116341|Parsp1	0	Yes	AA8	Ferrooxidoreductase Fet3	--
1068713|Parsp1	2e-18	Yes	AA9	Cellulose monooxygenase	--
1166051|Parsp1	4e-73	Yes	AA9	Endoglucanase	--
1148414|Parsp1	2e-56	Yes	AA9	Endoglucanase, putative	--
1109555|Parsp1	1e-114	Yes	AA9/GH61	cellulose-growth-specific protein	--
1242218|Parsp1	2e-111	Yes	AA9/GH61	cellulose-growth-specific protein	--
1090748|Parsp1	2e-129	Yes	AA9/GH61	Endoglucanase 7	--
739218|Parsp1	5e-144	Yes	AA9/GH61	endoglucanase II	--
1100329|Parsp1	4e-129	Yes	AA9/GH61	Endoglucanase II	--
1161266|Parsp1	6e-77	Yes	AA9/GH61	endoglucanase II	--
1207156|Parsp1	4e-114	Yes	AA9/GH61	endoglucanase iv protein	--
1095776|Parsp1	1e-55	Yes	AA9/GH61	Endoglucanase, putative	--
1224989|Parsp1	6e-79	Yes	AA9/GH61	endoglucanase-4	--
1138919|Parsp1	5e-122	Yes	AA9/GH61	Fungal cellulose binding domain containing protein	--
402071|Parsp1	4e-118	Yes	AA9/GH61	Glycoside hydrolase	--
1099845|Parsp1	1e-141	Yes	AA9/GH61	Glycoside hydrolase	--
1260889|Parsp1	7e-122	Yes	AA9/GH61	Glycoside hydrolase	--
12843|Parsp1	5e-103	Yes	AA9/GH61	Glycoside hydrolase family 61 protein	--
64098|Parsp1	2e-110	Yes	AA9/GH61	Glycoside hydrolase family 61 protein	--
583066|Parsp1	2e-120	Yes	AA9/GH61	Glycoside hydrolase family 61 protein	--
657356|Parsp1	5e-164	Yes	AA9/GH61	Glycoside hydrolase family 61 protein	--
860975|Parsp1	4e-116	Yes	AA9/GH61	Glycoside hydrolase family 61 protein	--
1056817|Parsp1	5e-125	Yes	AA9/GH61	Glycoside hydrolase family 61 protein	--
1150528|Parsp1	7e-122	Yes	AA9/GH61	glycoside hydrolase family 61 protein	--
1161277|Parsp1	1e-125	Yes	AA9/GH61	Glycoside hydrolase family 61 protein	--
1167826|Parsp1	8e-119	Yes	AA9/GH61	Glycoside hydrolase family 61 protein	--
1198394|Parsp1	1e-139	Yes	AA9/GH61	Glycoside hydrolase family 61 protein	--
1202321|Parsp1	2e-25	Yes	AA9/GH61	Glycoside hydrolase family 61 protein	--
1202378|Parsp1	5e-146	Yes	AA9/GH61	Glycoside hydrolase family 61 protein	--
1218767|Parsp1	2e-36	Yes	AA9/GH61	Glycoside hydrolase family 61 protein	--
1223910|Parsp1	6e-118	Yes	AA9/GH61	Glycoside hydrolase family 61 protein	--
1261431|Parsp1	6e-129	Yes	AA9/GH61	Glycoside hydrolase family 61 protein	--
1263820|Parsp1	1e-37	Yes	AA9/GH61	Glycoside hydrolase family 61 protein	--
1246202|Parsp1	2e-144	Yes	CBM	Cellulose-binding family II	--
1167334|Parsp1	0	Yes	CBM	Cellulose-binding protein	--
433432|Parsp1	0	Yes	CBM	Sad1/UNC-like protein, galactose-binding	--
1078759|Parsp1	0	Yes	CBM01	Carbohydrate binding module	--
634948|Parsp1	5e-40	Yes	CBM01	Carbohydrate-binding module family 1 protein	--
1122999|Parsp1	1e-144	Yes	CBM01	Carbohydrate-binding module family 1 protein	--
1160879|Parsp1	9e-123	Yes	CBM01	Carbohydrate-binding module family 1 protein	--
1195345|Parsp1	6e-175	Yes	CBM01	Carbohydrate-binding module family 1 protein	--
1210990|Parsp1	2e-29	Yes	CBM01	Carbohydrate-Binding Module Family 1 protein, cellulose binding protein	--
1100976|Parsp1	0	Yes	CBM01	Endoxylanase	--
1218055|Parsp1	5e-61	Yes	CBM13	Ricin B-like lectin	--
1252974|Parsp1	2e-10	Yes	CBM18	Bifunctional xylanase/deacetylase	--
1260741|Parsp1	1e-11	Yes	CBM18	Bifunctional xylanase/deacetylase	--
1113646|Parsp1	0	Yes	CBM18	Carbohydrate binding module	--
1132701|Parsp1	0	Yes	CBM18	Carbohydrate binding module	--
1166260|Parsp1	9e-71	Yes	CBM18	Carbohydrate binding module	--
1215957|Parsp1	1e-90	Yes	CBM18	Carbohydrate-binding module family 18 protein	--
1262742|Parsp1	0	Yes	CBM20	Starch binding domain containing protein	--
1259021|Parsp1	0	Yes	CBM32	Arabinogalactan endo-1,4-beta-galactosidase	--
1140457|Parsp1	0	Yes	CBM32	Carbohydrate-binding module family 32 protein	--
1186837|Parsp1	0	Yes	CBM35	Carbohydrate-binding module family 35 protein	--
1199452|Parsp1	0	Yes	CBM35	Carbohydrate-binding module family 35 protein	--
1205199|Parsp1	0	Yes	CBM35	mannan endo-1,4-beta-mannosidase	--
1172196|Parsp1	0	Yes	CBM43	Carbohydrate binding module	--
1163282|Parsp1	1e-37	Yes	CBM50	Carbohydrate binding module	--
1208151|Parsp1	4e-28	Yes	CBM50	Carbohydrate binding module	--
1216506|Parsp1	8e-20	Yes	CBM50	Carbohydrate-binding module family 50 protein	--
1199519|Parsp1	0	Yes	CBM50	Chi100	--
1191771|Parsp1	0	Yes	CBM50	Chitinase	--
1238611|Parsp1	1e-97	Yes	CBM50	LysM	--
1190702|Parsp1	8e-119	Yes	CBM50	LysM domain protein	--
1196187|Parsp1	2e-167	Yes	CE01	acetylxylan esterase 1	--
1225835|Parsp1	0	Yes	CE01	Acetylxylan esterase 1	--
1155754|Parsp1	1e-106	Yes	CE01	Carbohydrate esterase	--
1165935|Parsp1	5e-115	Yes	CE01	Carbohydrate esterase	--
1169416|Parsp1	2e-106	Yes	CE01	Carbohydrate esterase	--
1224985|Parsp1	6e-129	Yes	CE01	Carbohydrate esterase family 1 protein	--
180063|Parsp1	1e-174	Yes	CE01	Carboxyesterase	--
749981|Parsp1	0	Yes	CE01	Carboxyesterase	--
1085036|Parsp1	0	Yes	CE01	Carboxyesterase	--
1187053|Parsp1	3e-132	Yes	CE01	Carboxyesterase	--
1225434|Parsp1	0	Yes	CE01	Carboxyesterase	--
1259614|Parsp1	2e-127	Yes	CE01	Carboxyesterase	--
1102720|Parsp1	0	Yes	CE01	Carboxylesterase type B	--
1087312|Parsp1	3e-143	Yes	CE01	Carobxylesterase	--
1142660|Parsp1	8e-136	Yes	CE01	Carobxylesterase	--
1221278|Parsp1	0	Yes	CE01	Carobxylesterase	--
1222595|Parsp1	0	Yes	CE01	Carobxylesterase	--
1165559|Parsp1	0	Yes	CE01	Carobxylesterase type b	--
1096420|Parsp1	0	Yes	CE01	Cholinesterase (carboxylesterase)	--
1205639|Parsp1	1e-112	Yes	CE01	Cholinesterase (carboxylesterase)	--
1195553|Parsp1	0	Yes	CE01	Fatty acyl-CoA hydrolase, carboxylesterase	--
1230055|Parsp1	2e-130	Yes	CE01	Feruloyl esterase B	--
1188090|Parsp1	2e-124	Yes	CE01/CBM1	Acetylxylan esterase	--
1144977|Parsp1	0	Yes	CE03	Carbohydrate esterase	--
1177336|Parsp1	2e-78	Yes	CE03	Carbohydrate esterase family 3 protein	--
461388|Parsp1	2e-53	Yes	CE03	Cellulose-binding family II	--
1050966|Parsp1	1e-119	Yes	CE03	cellulose-binding family ii protein	--
1162186|Parsp1	0	Yes	CE04	Carbohydrate esterase	--
1170930|Parsp1	1e-14	Yes	CE04	Carbohydrate esterase family 4	--
1160720|Parsp1	0	Yes	CE04	Polysaccharide deacetylase	--
755332|Parsp1	2e-103	Yes	CE05	Carbohydrate esterase	--
1144467|Parsp1	1e-79	Yes	CE05	Carbohydrate esterase	--
580776|Parsp1	4e-110	Yes	CE05	Carbohydrate esterase family 5 protein	--
1068870|Parsp1	4e-131	Yes	CE05	Carbohydrate esterase family 5 protein	--
1089808|Parsp1	6e-95	Yes	CE05	Carbohydrate esterase family 5 protein	--
1213203|Parsp1	3e-24	Yes	CE05	Carbohydrate esterase family 5 protein	--
1217245|Parsp1	7e-45	Yes	CE05	Carbohydrate esterase family 5 protein	--
1232675|Parsp1	8e-114	Yes	CE05	Carbohydrate esterase family 5 protein	--
1232677|Parsp1	2e-82	Yes	CE05	Carbohydrate esterase family 5 protein	--
1149577|Parsp1	5e-88	Yes	CE05	Cutinase	--
1137045|Parsp1	3e-106	Yes	CE05	cutinase 1	--
536334|Parsp1	1e-168	Yes	CE08	Carbohydrate esterase family 8 protein	--
965437|Parsp1	0	Yes	CE08	Pectinesterase	--
1166222|Parsp1	1e-158	Yes	CE08	Pectinesterase	--
1238408|Parsp1	1e-139	Yes	CE08	Pectinesterase	--
1223879|Parsp1	5e-74	Yes	CE12	Carbohydrate esterase family 12 protein	--
1250595|Parsp1	4e-100	Yes	CE12	Esterase	--
1084406|Parsp1	0	Yes	CE15	Alpha/beta-Hydrolase	--
1196014|Parsp1	0	Yes	CE15	Carbohydrate esterase family 15 protein	--
1211808|Parsp1	3e-150	Yes	CE16	Carbohydrate esterase family 16 protein	--
1208616|Parsp1	4e-143	Yes	CE16	GDSL lipase/acylhydrolase family protein	--
453557|Parsp1	2e-20	Yes	GH unknown	Endoglucanase	--
1143214|Parsp1	4e-128	Yes	GH unknown	Glycoside hydrolase	--
1158411|Parsp1	2e-137	Yes	GH unknown	Glycoside hydrolase	--
1250585|Parsp1	5e-108	Yes	GH unknown	Glycoside hydrolase superfamily	--
866541|Parsp1	0	Yes	GH001	Beta-glucosidase	--
1087774|Parsp1	0	Yes	GH001	Beta-glucosidase	--
1192339|Parsp1	0	Yes	GH001	Beta-glucosidase	--
1262629|Parsp1	0	Yes	GH001	Glycoside hydrolase	--
1248076|Parsp1	0	Yes	GH002	Beta-galactosidase	--
1133272|Parsp1	0	Yes	GH002	Glycoside hydrolase family 2 protein	--
1086169|Parsp1	0	Yes	GH003	(Trans)glycosidase	--
1217168|Parsp1	0	Yes	GH003	beta-1,4-xylosidase	--
1241154|Parsp1	0	Yes	GH003	beta-glucosidase	--
1262846|Parsp1	0	Yes	GH003	Glycoside hydrolase	--
1139713|Parsp1	0	Yes	GH003	Glycoside hydrolase family 3 protein	--
1229723|Parsp1	0	Yes	GH003	Glycoside hydrolase family 3 protein	--
1235297|Parsp1	0	Yes	GH003	Glycoside hydrolase family 3 protein	--
753632|Parsp1	0	Yes	GH003	Periplasmic beta-glucosidase	--
1168258|Parsp1	0	Yes	GH003	Periplasmic beta-glucosidase	--
1231880|Parsp1	0	Yes	GH005	beta--glucanase protein	--
1258467|Parsp1	0	Yes	GH005	Endoglucanase (Endo-1,4-beta-glucanase) (Cellulase)	--
719928|Parsp1	0	Yes	GH005	Glucan 1,3-beta-glucosidase	--
1076891|Parsp1	4e-150	Yes	GH005	Glucan 1,3-beta-glucosidase	--
1220467|Parsp1	0	Yes	GH005	Glucan 1,3-beta-glucosidase	--
1226428|Parsp1	0	Yes	GH005	Glucan 1,3-beta-glucosidase	--
1260703|Parsp1	7e-139	Yes	GH005	Glucan endo-1,6-beta-glucosidase B	--
495773|Parsp1	2e-149	Yes	GH005	Glycoside hydrolase	--
1218812|Parsp1	0	Yes	GH005	Glycoside hydrolase	--
628004|Parsp1	0	Yes	GH005	Glycoside hydrolase family 5	--
634914|Parsp1	0	Yes	GH005	Glycoside hydrolase family 5 protein	--
1098801|Parsp1	0	Yes	GH005	Glycoside hydrolase family 5 protein	--
1117139|Parsp1	0	Yes	GH005	Glycoside hydrolase family 5 protein	--
1135109|Parsp1	0	Yes	GH005	Glycoside hydrolase family 5 protein	--
1187545|Parsp1	5e-126	Yes	GH005	Glycoside hydrolase family 5 protein	--
1213887|Parsp1	3e-162	Yes	GH005	Glycoside hydrolase family 5 protein	--
1187610|Parsp1	0	Yes	GH005	Mannan endo-1,4-beta-mannosidase A	--
1136751|Parsp1	0	Yes	GH006	cellobiohydrolase II	--
1213312|Parsp1	0	Yes	GH006	Cellobiohydrolase II	--
1149231|Parsp1	0	Yes	GH006	exoglucanase 3 protein	--
1256617|Parsp1	4e-90	Yes	GH006	Glycoside hydrolase family 6 protein	--
1155558|Parsp1	0	Yes	GH007	Cellobiohydrolase II	--
275687|Parsp1	0	Yes	GH007	Endoglucanase 1	--
1219423|Parsp1	0	Yes	GH007	Endoglucanase, putative	--
1102432|Parsp1	0	Yes	GH007	Exoglucanase	--
1194690|Parsp1	0	Yes	GH007	exoglucanase 1	--
1093531|Parsp1	0	Yes	GH007	Glycoside hydrolase family 7 protein	--
1155529|Parsp1	8e-172	Yes	GH010	Endo-1,4-beta xylanase	--
1259958|Parsp1	0	Yes	GH010	endo-1,4-beta-xylanase A	--
1234890|Parsp1	0	Yes	GH010	Glycoside hydrolase family 10 protein	--
1164582|Parsp1	0	Yes	GH010	XYN-L1, endo-1,4-beta-xylanase	--
1044513|Parsp1	1e-114	Yes	GH011	Endo-1,4-beta-xylanase	--
1140837|Parsp1	1e-62	Yes	GH011	Endo-1,4-beta-xylanase	--
1141383|Parsp1	3e-63	Yes	GH011	Endo-1,4-beta-xylanase	--
1195881|Parsp1	9e-133	Yes	GH011	Endo-1,4-beta-xylanase	--
1244313|Parsp1	4e-144	Yes	GH011	Endo-1,4-beta-xylanase	--
1253211|Parsp1	5e-117	Yes	GH011	Endo-1,4-beta-xylanase	--
1138616|Parsp1	4e-108	Yes	GH011	Glycosyl hydrolase family 11	--
1231458|Parsp1	7e-126	Yes	GH012	Concanavalin A-like lectins/glucanase	--
1129187|Parsp1	1e-120	Yes	GH012	endoglucanase A	--
1264099|Parsp1	0	Yes	GH012	Xyloglucan-specific endo-beta-1,4-glucanase A, cellulase	--
1149855|Parsp1	0	Yes	GH013	Alpha-1,3-glucan synthase	--
1170610|Parsp1	4e-162	Yes	GH013	Alpha-amylase	--
1221200|Parsp1	0	Yes	GH013	Alpha-amylase	--
1250070|Parsp1	0	Yes	GH013	Alpha-amylase	--
1201386|Parsp1	4e-07	Yes	GH013	Alpha-amylase-pullulanase	--
1147034|Parsp1	6e-140	Yes	GH013	Endo-exoxylanase	--
1140343|Parsp1	0	Yes	GH013	Glucosidase 2 subunit beta, alpha-1,4-glucosidase	--
1253292|Parsp1	0	Yes	GH013	Glycoside hydrolase family 13 protein	--
1134195|Parsp1	0	Yes	GH013/CBM20	Glycogen debranching enzyme	--
1127356|Parsp1	0	Yes	GH013/GH027	Alpha-galactosidase	--
1093034|Parsp1	0	Yes	GH015	GH15 1,4-alpha-D-glucan glucohydrolase	--
1131561|Parsp1	0	Yes	GH015	GH15 1,4-alpha-D-glucan glucohydrolase	--
1193476|Parsp1	0	Yes	GH015	GH15 1,4-alpha-D-glucan glucohydrolase	--
1175024|Parsp1	2e-08	Yes	GH016	beta--endoglucanase protein	--
1205513|Parsp1	6e-145	Yes	GH016	cell wall glucanase	--
657241|Parsp1	3e-113	Yes	GH016	Endo-1,3(4)-beta-glucanase, putative	--
1022988|Parsp1	3e-120	Yes	GH016	Glycoside hydrolase	--
1080353|Parsp1	4e-167	Yes	GH016	Glycoside hydrolase	--
1098882|Parsp1	5e-176	Yes	GH016	Glycoside hydrolase	--
1165344|Parsp1	7e-99	Yes	GH016	Glycoside hydrolase	--
1174138|Parsp1	3e-138	Yes	GH016	Glycoside hydrolase	--
872515|Parsp1	9e-101	Yes	GH016	Glycoside hydrolase family 16	--
1151984|Parsp1	0	Yes	GH016	Glycoside hydrolase family 16	--
1077283|Parsp1	3e-56	Yes	GH016	Glycoside hydrolase family 16 protein	--
1080127|Parsp1	3e-147	Yes	GH016	Glycoside hydrolase family 16 protein	--
1099252|Parsp1	7e-153	Yes	GH016	Glycoside hydrolase family 16 protein	--
1237528|Parsp1	2e-155	Yes	GH016	Glycoside hydrolase family 16 protein	--
1097515|Parsp1	2e-141	Yes	GH016	Mixed-linked glucanase	--
114656|Parsp1	1e-111	Yes	GH017	GPI-anchored cell wall beta-1,3-endoglucanase EglC	--
1100462|Parsp1	1e-154	Yes	GH017	GPI-anchored cell wall beta-1,3-endoglucanase EglC	--
1104811|Parsp1	2e-78	Yes	GH017	GPI-anchored cell wall beta-1,3-endoglucanase EglC	--
364503|Parsp1	7e-126	Yes	GH017	Mannoprotein MP65	--
859040|Parsp1	6e-07	Yes	GH018	Bacteriodes thetaiotaomicron symbiotic chitinase	--
1112441|Parsp1	0	Yes	GH018	Chitinase	--
1252184|Parsp1	5e-22	Yes	GH018	Chitinase	--
1260223|Parsp1	3e-10	Yes	GH018	Chitinase	--
1098170|Parsp1	4e-119	Yes	GH018	Endochitinase	--
1157540|Parsp1	6e-40	Yes	GH018	Glycoside hydrolase	--
490520|Parsp1	4e-117	Yes	GH018	Glycoside hydrolase family 18 protein	--
1118732|Parsp1	2e-171	Yes	GH018	Glycoside hydrolase family 18 protein	--
1262582|Parsp1	1e-07	Yes	GH018	Glycoside hydrolase family 18 protein	--
1216814|Parsp1	2e-28	Yes	GH018	Glycosyl hydrolases family 18 protein	--
1217106|Parsp1	1e-10	Yes	GH018	Glycosyl hydrolases family 18 protein	--
1217541|Parsp1	2e-25	Yes	GH018	Glycosyl hydrolases family 18 protein	--
1095194|Parsp1	0	Yes	GH020	Beta-hexosaminidase	--
1081819|Parsp1	0	Yes	GH020	Beta-N-acetylhexosaminidase	--
1166350|Parsp1	0	Yes	GH020	Glycoside hydrolase	--
1204469|Parsp1	2e-104	Yes	GH023	Glycoside hydrolase	--
1189650|Parsp1	3e-105	Yes	GH025	Glycoside hydrolase	--
1169101|Parsp1	0	Yes	GH027	alpha-galactosidase protein	--
1101328|Parsp1	0	Yes	GH028	endopolygalacturonase	--
1135173|Parsp1	0	Yes	GH028	exopolygalacturonase protein	--
1199680|Parsp1	0	Yes	GH028	extracellular exo-polygalacturonase	--
1234978|Parsp1	0	Yes	GH028	extracellular exo-polygalacturonase	--
1234214|Parsp1	7e-175	Yes	GH028	extracellular exo-protein	--
1159349|Parsp1	2e-158	Yes	GH028	Glycoside hydrolase	--
1166883|Parsp1	2e-30	Yes	GH028	Glycoside hydrolase family 28	--
1149637|Parsp1	0	Yes	GH028	Glycoside hydrolase family 28 protein	--
1202514|Parsp1	0	Yes	GH028	Glycoside hydrolase family 28 protein	--
1256782|Parsp1	4e-169	Yes	GH028	Glycoside hydrolase family 28 protein	--
1198410|Parsp1	0	Yes	GH028	Polygalacturonase	--
790975|Parsp1	0	Yes	GH028	rhamnogalacturonase b protein	--
1164776|Parsp1	0	Yes	GH028/PL	Extracellular polygalacturonase	--
970909|Parsp1	0	Yes	GH029	Alpha-L-fucosidase	--
1181484|Parsp1	0	Yes	GH029	calx-beta domain protein	--
1197159|Parsp1	1e-180	Yes	GH030	(Trans)glycosidase	--
1186189|Parsp1	0	Yes	GH030	Glycoside hydrolase family 30 protein	--
67358|Parsp1	0	Yes	GH031	alpha-glucosidase	--
1202211|Parsp1	0	Yes	GH031	Alpha-glucosidase	--
1120912|Parsp1	0	Yes	GH031	Glycoside hydrolase family 31 protein	--
1233442|Parsp1	0	Yes	GH031	Glycoside hydrolase family 31 protein	--
1219515|Parsp1	0	Yes	GH032	Glycoside hydrolase	--
1193992|Parsp1	0	Yes	GH035	Beta-galactosidase	--
1196129|Parsp1	0	Yes	GH035	Beta-galactosidase	--
1227943|Parsp1	0	Yes	GH035	Beta-galactosidase	--
1251639|Parsp1	0	Yes	GH035	Beta-galactosidase	--
1143190|Parsp1	0	Yes	GH035	Glycoside hydrolase family 35 protein	--
1261809|Parsp1	0	Yes	GH036	Glycoside hydrolase family 36	--
1095066|Parsp1	0	Yes	GH037	Glycoside hydrolase	--
1146113|Parsp1	1e-180	Yes	GH039	Glycoside hydrolase family 39 protein	--
1139043|Parsp1	0	Yes	GH043	Arabinan endo-1,5-alpha-L-arabinosidase	--
1163254|Parsp1	7e-91	Yes	GH043	Arabinan endo-1,5-alpha-L-arabinosidase	--
1246869|Parsp1	0	Yes	GH043	Arabinosidase	--
1249743|Parsp1	8e-50	Yes	GH043	beta-xylosidase	--
1154011|Parsp1	0	Yes	GH043	galactan 1,3-beta-galactosidase	--
1088664|Parsp1	0	Yes	GH043	Glycoside hydrolase	--
1250938|Parsp1	7e-141	Yes	GH043	Glycoside hydrolase family 43	--
1137621|Parsp1	0	Yes	GH043	Glycoside hydrolase family 43 protein	--
1231526|Parsp1	0	Yes	GH043	Glycoside hydrolase family 43 protein	--
1241191|Parsp1	0	Yes	GH043	Glycosyl hydrolase family 43	--
1086977|Parsp1	0	Yes	GH043	Probable endo-1,4-beta-xylanase	--
1134019|Parsp1	0	Yes	GH043	xylosidase : arabinofuranosidase	--
1159558|Parsp1	0	Yes	GH043	xylosidase arabinosidase protein	--
268278|Parsp1	2e-127	Yes	GH045	Family 45 beta-1,4-endoglucanase	--
1247394|Parsp1	8e-132	Yes	GH045	Glycoside hydrolase	--
1171311|Parsp1	0	Yes	GH047	Alpha-mannosidase IC	--
1160664|Parsp1	0	Yes	GH047	Glycoside hydrolase family 47 protein	--
1262053|Parsp1	0	Yes	GH047	Glycoside hydrolase family 47 protein	--
1196441|Parsp1	0	Yes	GH047	Mannosyl-oligosaccharide alpha-1,2-mannosidase	--
1232783|Parsp1	0	Yes	GH051	Glycoside hydrolase family 51 protein	--
1255211|Parsp1	0	Yes	GH051	Glycoside hydrolase family 51 protein	--
1187317|Parsp1	1e-166	Yes	GH053	Glycoside hydrolase family 53 protein	--
1113692|Parsp1	0	Yes	GH055/PL	Exo-beta 1,3-glucanase, pectin lyase	--
1187193|Parsp1	0	Yes	GH055/PL	Exo-beta 1,3-glucanase, pectin lyase	--
1203498|Parsp1	0	Yes	GH055/PL	Exo-beta 1,3-glucanase, pectin lyase	--
1199388|Parsp1	1e-180	Yes	GH062	Alpha-N-arabinofuranosidase	--
66693|Parsp1	8e-157	Yes	GH062	Glycoside hydrolase family 62 protein	--
1113413|Parsp1	0	Yes	GH063	Glucosidase I	--
1161165|Parsp1	0	Yes	GH067	Glycoside hydrolase family 67 protein	--
1139076|Parsp1	0	Yes	GH071	Alpha-1,3-glucanase/mutanase, putative	--
1129989|Parsp1	0	Yes	GH072	Beta-protein	--
719666|Parsp1	7e-32	Yes	GH072	FAGL352Wp	--
1137665|Parsp1	0	Yes	GH072	Glycoside hydrolase	--
1161100|Parsp1	0	Yes	GH072	Glycoside hydrolase	--
1094518|Parsp1	0	Yes	GH072	Glycoside hydrolase family 72 protein	--
1097616|Parsp1	0	Yes	GH072, GT	1,3-beta-glucanosyltransferase gel4	--
954045|Parsp1	2e-25	Yes	GH075	Chitosanase	--
1160612|Parsp1	3e-67	Yes	GH075	Chitosanase	--
1021126|Parsp1	3e-176	Yes	GH076	Glycoside hydrolase	--
1134040|Parsp1	2e-180	Yes	GH076	Glycoside hydrolase	--
1177175|Parsp1	0	Yes	GH076	Glycoside hydrolase	--
1216406|Parsp1	2e-153	Yes	GH076	Glycoside hydrolase family 76 protein	--
1114683|Parsp1	0	Yes	GH078	Alpha-L-rhamnosidase	--
1201993|Parsp1	8e-20	Yes	GH078	Bacterial alpha-L-rhamnosidase domain protein	--
1222339|Parsp1	0	Yes	GH078	Glycoside hydrolase family 78 protein	--
1259419|Parsp1	0	Yes	GH078	Glycoside hydrolase family 78 protein	--
1263846|Parsp1	0	Yes	GH078	Glycoside hydrolase family 78 protein	--
461470|Parsp1	0	Yes	GH079	Glycoside hydrolase	--
1206206|Parsp1	0	Yes	GH079	Glycoside hydrolase family 79 protein	--
1188202|Parsp1	0	Yes	GH081	Glycoside hydrolase family 81 protein	--
1198699|Parsp1	0	Yes	GH089	Alpha-N-acetylglucosaminidase, putative	--
642624|Parsp1	0	Yes	GH092	Alpha-1,2-mannosidase	--
1116420|Parsp1	0	Yes	GH092	Glycoside hydrolase family 92 protein	--
1260501|Parsp1	0	Yes	GH092	Glycoside hydrolase family 92 protein	--
1107365|Parsp1	0	Yes	GH092	Glycosyl hydrolase	--
1189558|Parsp1	0	Yes	GH093	Glycoside hydrolase family 93 protein	--
1203385|Parsp1	0	Yes	GH093	Glycoside hydrolase family 93 protein	--
1254097|Parsp1	6e-72	Yes	GH093	Neuraminidase	--
1255799|Parsp1	0	Yes	GH095	Glycoside hydrolase family 95 protein	--
1145442|Parsp1	0	Yes	GH095	Six-hairpin glycosidase	--
1160162|Parsp1	2e-179	Yes	GH105	Glycoside hydrolase	--
1050358|Parsp1	9e-115	Yes	GH114	Endo alpha-1,4 polygalactosaminidase precusor	--
1161482|Parsp1	8e-65	Yes	GH114	Endo alpha-1,4 polygalactosaminidase, putative	--
1198486|Parsp1	0	Yes	GH115	Glycoside hydrolase family 115 protein	--
1189859|Parsp1	0	Yes	GH125	DUF1237 domain-containing protein	--
449394|Parsp1	0	Yes	GH125	Glycoside hydrolase	--
1165896|Parsp1	0	Yes	GH125	Glycoside hydrolase family 125 protein	--
853487|Parsp1	2e-96	Yes	GH128	Glycoside hydrolase family 128 protein	--
1198605|Parsp1	8e-135	Yes	GH128	Glycoside hydrolase family 128 protein	--
1215551|Parsp1	5e-45	Yes	GH128	Glycoside hydrolase family 128 protein	--
1125623|Parsp1	5e-45	Yes	GH135	Spherulin 4-like cell surface protein	--
1212168|Parsp1	5e-52	Yes	GT08	Meiotically up-regulated gene 136 protein	--
1184329|Parsp1	0	Yes	GT15	Glycolipid 2-alpha-mannosyltransferase	--
1118975|Parsp1	0	Yes	GT22	Glycosyltransferase family 22 protein	--
453363|Parsp1	3e-118	Yes	GT31	Glycosyltransferase family 31 protein	--
1152780|Parsp1	0	Yes	GT32	Initiation-specific alpha-1,6-mannosyltransferase	--
1212152|Parsp1	2e-08	Yes	GT90	Glycosyltransferase family 90 protein	--
1242724|Parsp1	0	Yes	PL unknown	Parallel beta-helix repeat protein, PL fold, virulence	--
1242942|Parsp1	2e-153	Yes	PL unknown	Pectin lyase fold/virulence factor	--
1216347|Parsp1	3e-87	Yes	PL unknown	Ricin B lectin, carbohydrate binding	--
214892|Parsp1	1e-137	Yes	PL01	pectate lyase A	--
1136842|Parsp1	6e-108	Yes	PL01	Pectate lyase a	--
1101068|Parsp1	0	Yes	PL01	Pectin lyase A	--
1209600|Parsp1	0	Yes	PL01	Pectin lyase B	--
1103224|Parsp1	1e-164	Yes	PL01	pectin lyase f protein	--
1216319|Parsp1	8e-174	Yes	PL01	Polysaccharide lyase family 1 protein	--
1018435|Parsp1	0	Yes	PL01	Probable pectate lyase C	--
1136381|Parsp1	1e-125	Yes	PL03	Pectate lyase E	--
1225335|Parsp1	5e-93	Yes	PL03	pectate lyase protein	--
1168474|Parsp1	2e-144	Yes	PL03	Polysaccharide lyase family 3 protein	--
1170281|Parsp1	0	Yes	PL04	polysaccharide lyase family 4	--
1255387|Parsp1	0	Yes	PL04	Polysaccharide lyase family 4 protein	--
599920|Parsp1	0	Yes	PL04	Rhamnogalacturonan lyase	--
1229711|Parsp1	0	Yes	PL04	Rhamnogalacturonase B	--
1112618|Parsp1	0	Yes	PL04	rhamnogalacturonase b protein	--
1242940|Parsp1	0	Yes	PL04	rhamnogalacturonase b protein	--
1152216|Parsp1	0	Yes	PL04	rhamnogalacturonate lyase	--
1206959|Parsp1	2e-96	Yes	PL07	Polysaccharide Lyase family 7 protein	--
277152|Parsp1	0	Yes	PL01	Pectate lyase F-2	--
1206744|Parsp1	0	Yes	PL03	Glycoside hydrolase family protein	--
1245765|Parsp1	2e-84	Yes	PL03	Hemagglutinin-related protein	--
872183|Parsp1	7e-14	Yes	Unknown	Carbohydrate binding protein	--
920999|Parsp1	1e-59	Yes	Unknown	Chitin binding protein	--
1218647|Parsp1	9e-70	Yes	Unknown	Chitin binding protein	--
1151376|Parsp1	3e-41	Yes	Unknown	Chitin binding protein 4	--
764791|Parsp1	2e-134	Yes	Unknown	Chitin deacetylase	--
1161434|Parsp1	1e-59	Yes	Unknown	Chitin-binding domain 3 protein	--
801286|Parsp1	3e-61	Yes	Unknown	chitin-domain 3 protein	--
1006473|Parsp1	2e-39	Yes	Unknown	Fungal cellulose binding domain-containing protein	--
1083669|Parsp1	0	Yes	Unknown	Six-hairpin glycosidase-like protein	--
1156457|Parsp1	0	Yes	Unknown	Six-hairpin glycosidase-like protein	--
38217|Parsp1	2e-10	No	Hypothetical	Hypothetical	--
112811|Parsp1	1e-19	No	Hypothetical	Hypothetical	--
186491|Parsp1	2e-40	No	Hypothetical	Hypothetical	--
280148|Parsp1	1e-28	No	Hypothetical	Hypothetical	--
409156|Parsp1	2e-62	No	Hypothetical	Hypothetical	--
420401|Parsp1	7e-08	No	Hypothetical	Hypothetical	--
434722|Parsp1	5e-122	No	Hypothetical	Hypothetical	--
437048|Parsp1	4e-35	No	Hypothetical	Hypothetical	--
468667|Parsp1	1e-63	No	Hypothetical	Hypothetical	--
482663|Parsp1	3e-56	No	Hypothetical	Hypothetical	--
496745|Parsp1	2e-17	No	Hypothetical	Hypothetical	--
644752|Parsp1	1e-16	No	Hypothetical	Hypothetical	--
739315|Parsp1	4e-08	No	Hypothetical	Hypothetical	--
884580|Parsp1	9e-123	No	Hypothetical	Hypothetical	--
999252|Parsp1	0	No	Hypothetical	Hypothetical	--
1051882|Parsp1	3e-39	No	Hypothetical	Hypothetical	--
1053437|Parsp1	9e-53	No	Hypothetical	Hypothetical	--
1059955|Parsp1	3e-70	No	Hypothetical	Hypothetical	--
1074185|Parsp1	3e-118	No	Hypothetical	Hypothetical	--
1077474|Parsp1	3e-132	No	Hypothetical	Hypothetical	--
1077593|Parsp1	5e-20	No	Hypothetical	Hypothetical	--
1080258|Parsp1	1e-146	No	Hypothetical	Hypothetical	--
1082654|Parsp1	0	No	Hypothetical	Hypothetical	--
1083597|Parsp1	2e-38	No	Hypothetical	Hypothetical	--
1085127|Parsp1	6e-40	No	Hypothetical	Hypothetical	--
1085471|Parsp1	4e-53	No	Hypothetical	Hypothetical	--
1088163|Parsp1	1e-38	No	Hypothetical	Hypothetical	--
1091117|Parsp1	7e-20	No	Hypothetical	Hypothetical	--
1092905|Parsp1	2e-58	No	Hypothetical	Hypothetical	--
1098086|Parsp1	2e-88	No	Hypothetical	Hypothetical	--
1099478|Parsp1	3e-69	No	Hypothetical	Hypothetical	--
1100597|Parsp1	2e-105	No	Hypothetical	Hypothetical	--
1102951|Parsp1	2e-12	No	Hypothetical	Hypothetical	--
1106078|Parsp1	9e-41	No	Hypothetical	Hypothetical	--
1110906|Parsp1	4e-106	No	Hypothetical	Hypothetical	--
1113715|Parsp1	3e-48	No	Hypothetical	Hypothetical	--
1114332|Parsp1	5e-89	No	Hypothetical	Hypothetical	--
1119522|Parsp1	0	No	Hypothetical	Hypothetical	--
1120894|Parsp1	0	No	Hypothetical	Hypothetical	--
1123513|Parsp1	2e-152	No	Hypothetical	Hypothetical	--
1125864|Parsp1	1e-76	No	Hypothetical	Hypothetical	--
1129237|Parsp1	1e-21	No	Hypothetical	Hypothetical	--
1135297|Parsp1	8e-65	No	Hypothetical	Hypothetical	--
1136797|Parsp1	1e-60	No	Hypothetical	Hypothetical	--
1141586|Parsp1	2e-178	No	Hypothetical	Hypothetical	--
1143912|Parsp1	0	No	Hypothetical	Hypothetical	--
1145060|Parsp1	4e-11	No	Hypothetical	Hypothetical	--
1145548|Parsp1	5e-23	No	Hypothetical	Hypothetical	--
1145882|Parsp1	4e-43	No	Hypothetical	Hypothetical	--
1148252|Parsp1	6e-30	No	Hypothetical	Hypothetical	--
1153032|Parsp1	1e-26	No	Hypothetical	Hypothetical	--
1153565|Parsp1	5e-173	No	Hypothetical	Hypothetical	--
1153848|Parsp1	3e-33	No	Hypothetical	Hypothetical	--
1154151|Parsp1	6e-27	No	Hypothetical	Hypothetical	--
1154594|Parsp1	2e-111	No	Hypothetical	Hypothetical	--
1155324|Parsp1	3e-44	No	Hypothetical	Hypothetical	--
1158379|Parsp1	5e-14	No	Hypothetical	Hypothetical	--
1159115|Parsp1	4e-08	No	Hypothetical	Hypothetical	--
1159142|Parsp1	1e-36	No	Hypothetical	Hypothetical	--
1159324|Parsp1	2e-25	No	Hypothetical	Hypothetical	--
1160914|Parsp1	2e-16	No	Hypothetical	Hypothetical	--
1161436|Parsp1	2e-16	No	Hypothetical	Hypothetical	--
1162057|Parsp1	6e-28	No	Hypothetical	Hypothetical	--
1162290|Parsp1	1e-39	No	Hypothetical	Hypothetical	--
1162615|Parsp1	9e-47	No	Hypothetical	Hypothetical	--
1162712|Parsp1	2e-11	No	Hypothetical	Hypothetical	--
1163036|Parsp1	1e-13	No	Hypothetical	Hypothetical	--
1163422|Parsp1	5e-17	No	Hypothetical	Hypothetical	--
1163693|Parsp1	3e-19	No	Hypothetical	Hypothetical	--
1163695|Parsp1	4e-23	No	Hypothetical	Hypothetical	--
1163772|Parsp1	7e-132	No	Hypothetical	Hypothetical	--
1164861|Parsp1	6e-160	No	Hypothetical	Hypothetical	--
1165093|Parsp1	2e-53	No	Hypothetical	Hypothetical	--
1165279|Parsp1	5e-10	No	Hypothetical	Hypothetical	--
1165463|Parsp1	2e-10	No	Hypothetical	Hypothetical	--
1166607|Parsp1	5e-116	No	Hypothetical	Hypothetical	--
1167039|Parsp1	4e-85	No	Hypothetical	Hypothetical	--
1167438|Parsp1	9e-63	No	Hypothetical	Hypothetical	--
1168522|Parsp1	2e-16	No	Hypothetical	Hypothetical	--
1168605|Parsp1	2e-44	No	Hypothetical	Hypothetical	--
1169214|Parsp1	9e-73	No	Hypothetical	Hypothetical	--
1169950|Parsp1	8e-10	No	Hypothetical	Hypothetical	--
1172528|Parsp1	2e-53	No	Hypothetical	Hypothetical	--
1173361|Parsp1	2e-07	No	Hypothetical	Hypothetical	--
1174751|Parsp1	4e-138	No	Hypothetical	Hypothetical	--
1175345|Parsp1	0	No	Hypothetical	Hypothetical	--
1176528|Parsp1	2e-09	No	Hypothetical	Hypothetical	--
1176709|Parsp1	2e-13	No	Hypothetical	Hypothetical	--
1179193|Parsp1	2e-64	No	Hypothetical	Hypothetical	--
1181471|Parsp1	2e-12	No	Hypothetical	Hypothetical	--
1182523|Parsp1	4e-73	No	Hypothetical	Hypothetical	--
1182934|Parsp1	0	No	Hypothetical	Hypothetical	--
1182991|Parsp1	2e-127	No	Hypothetical	Hypothetical	--
1186110|Parsp1	0	No	Hypothetical	Hypothetical	--
1187180|Parsp1	9e-162	No	Hypothetical	Hypothetical	--
1190038|Parsp1	3e-98	No	Hypothetical	Hypothetical	--
1191530|Parsp1	3e-114	No	Hypothetical	Hypothetical	--
1195758|Parsp1	3e-179	No	Hypothetical	Hypothetical	--
1201070|Parsp1	6e-124	No	Hypothetical	Hypothetical	--
1202454|Parsp1	5e-11	No	Hypothetical	Hypothetical	--
1202532|Parsp1	2e-13	No	Hypothetical	Hypothetical	--
1202646|Parsp1	4e-16	No	Hypothetical	Hypothetical	--
1203021|Parsp1	2e-110	No	Hypothetical	Hypothetical	--
1203846|Parsp1	2e-15	No	Hypothetical	Hypothetical	--
1204022|Parsp1	7e-59	No	Hypothetical	Hypothetical	--
1204327|Parsp1	3e-24	No	Hypothetical	Hypothetical	--
1204611|Parsp1	6e-10	No	Hypothetical	Hypothetical	--
1204929|Parsp1	4e-12	No	Hypothetical	Hypothetical	--
1205644|Parsp1	#N/A	No	Hypothetical	Hypothetical	--
1207716|Parsp1	6e-11	No	Hypothetical	Hypothetical	--
1207965|Parsp1	2e-12	No	Hypothetical	Hypothetical	--
1208348|Parsp1	1e-07	No	Hypothetical	Hypothetical	--
1208900|Parsp1	6e-15	No	Hypothetical	Hypothetical	--
1209134|Parsp1	6e-07	No	Hypothetical	Hypothetical	--
1210063|Parsp1	3e-23	No	Hypothetical	Hypothetical	--
1210106|Parsp1	1e-51	No	Hypothetical	Hypothetical	--
1210232|Parsp1	6e-19	No	Hypothetical	Hypothetical	--
1210234|Parsp1	4e-14	No	Hypothetical	Hypothetical	--
1212697|Parsp1	5e-56	No	Hypothetical	Hypothetical	--
1212862|Parsp1	8e-07	No	Hypothetical	Hypothetical	--
1213492|Parsp1	3e-35	No	Hypothetical	Hypothetical	--
1214848|Parsp1	3e-16	No	Hypothetical	Hypothetical	--
1214853|Parsp1	3e-29	No	Hypothetical	Hypothetical	--
1218415|Parsp1	5e-164	No	Hypothetical	Hypothetical	--
1219412|Parsp1	1e-66	No	Hypothetical	Hypothetical	--
1220569|Parsp1	3e-39	No	Hypothetical	Hypothetical	--
1220951|Parsp1	5e-72	No	Hypothetical	Hypothetical	--
1222183|Parsp1	1e-09	No	Hypothetical	Hypothetical	--
1222184|Parsp1	3e-14	No	Hypothetical	Hypothetical	--
1222230|Parsp1	2e-11	No	Hypothetical	Hypothetical	--
1222449|Parsp1	2e-91	No	Hypothetical	Hypothetical	--
1224949|Parsp1	5e-119	No	Hypothetical	Hypothetical	--
1227251|Parsp1	2e-61	No	Hypothetical	Hypothetical	--
1227985|Parsp1	0	No	Hypothetical	Hypothetical	--
1229792|Parsp1	7e-44	No	Hypothetical	Hypothetical	--
1230080|Parsp1	1e-168	No	Hypothetical	Hypothetical	--
1230904|Parsp1	2e-15	No	Hypothetical	Hypothetical	--
1231155|Parsp1	6e-163	No	Hypothetical	Hypothetical	--
1232788|Parsp1	1e-175	No	Hypothetical	Hypothetical	--
1233716|Parsp1	2e-80	No	Hypothetical	Hypothetical	--
1233982|Parsp1	4e-84	No	Hypothetical	Hypothetical	--
1236383|Parsp1	0	No	Hypothetical	Hypothetical	--
1240642|Parsp1	1e-156	No	Hypothetical	Hypothetical	--
1244086|Parsp1	1e-37	No	Hypothetical	Hypothetical	--
1244862|Parsp1	2e-11	No	Hypothetical	Hypothetical	--
1249207|Parsp1	2e-26	No	Hypothetical	Hypothetical	--
1249603|Parsp1	7e-138	No	Hypothetical	Hypothetical	--
1250844|Parsp1	2e-119	No	Hypothetical	Hypothetical	--
1251156|Parsp1	3e-56	No	Hypothetical	Hypothetical	--
1251890|Parsp1	3e-150	No	Hypothetical	Hypothetical	--
1253075|Parsp1	1e-157	No	Hypothetical	Hypothetical	--
1253885|Parsp1	6e-86	No	Hypothetical	Hypothetical	--
1254278|Parsp1	3e-08	No	Hypothetical	Hypothetical	--
1256883|Parsp1	2e-95	No	Hypothetical	Hypothetical	--
1259557|Parsp1	4e-73	No	Hypothetical	Hypothetical	--
1260122|Parsp1	4e-65	No	Hypothetical	Hypothetical	--
1262896|Parsp1	1e-69	No	Hypothetical	Hypothetical	--
1264229|Parsp1	5e-17	No	Hypothetical	Hypothetical	--
1264323|Parsp1	1e-31	No	Hypothetical	Hypothetical	--
37101|Parsp1	#N/A	No	Hypothetical	Hypothetical	--
67439|Parsp1	#N/A	No	Hypothetical	Hypothetical	--
125246|Parsp1	#N/A	No	Hypothetical	Hypothetical	--
197554|Parsp1	#N/A	No	Hypothetical	Hypothetical	--
350801|Parsp1	#N/A	No	Hypothetical	Hypothetical	--
408697|Parsp1	#N/A	No	Hypothetical	Hypothetical	--
449172|Parsp1	#N/A	No	Hypothetical	Hypothetical	--
491196|Parsp1	#N/A	No	Hypothetical	Hypothetical	--
497386|Parsp1	#N/A	No	Hypothetical	Hypothetical	--
610478|Parsp1	#N/A	No	Hypothetical	Hypothetical	--
701660|Parsp1	#N/A	No	Hypothetical	Hypothetical	--
750889|Parsp1	#N/A	No	Hypothetical	Hypothetical	--
831923|Parsp1	#N/A	No	Hypothetical	Hypothetical	--
862525|Parsp1	#N/A	No	Hypothetical	Hypothetical	--
1104279|Parsp1	#N/A	No	Hypothetical	Hypothetical	--
1141828|Parsp1	#N/A	No	Hypothetical	Hypothetical	--
1147041|Parsp1	#N/A	No	Hypothetical	Hypothetical	--
1159004|Parsp1	#N/A	No	Hypothetical	Hypothetical	--
1159701|Parsp1	#N/A	No	Hypothetical	Hypothetical	--
1162082|Parsp1	#N/A	No	Hypothetical	Hypothetical	--
1163361|Parsp1	#N/A	No	Hypothetical	Hypothetical	--
1163435|Parsp1	#N/A	No	Hypothetical	Hypothetical	--
1165690|Parsp1	#N/A	No	Hypothetical	Hypothetical	--
1166148|Parsp1	#N/A	No	Hypothetical	Hypothetical	--
1166758|Parsp1	#N/A	No	Hypothetical	Hypothetical	--
1166990|Parsp1	#N/A	No	Hypothetical	Hypothetical	--
1167970|Parsp1	#N/A	No	Hypothetical	Hypothetical	--
1168843|Parsp1	#N/A	No	Hypothetical	Hypothetical	--
1168903|Parsp1	#N/A	No	Hypothetical	Hypothetical	--
1169292|Parsp1	#N/A	No	Hypothetical	Hypothetical	--
1169480|Parsp1	#N/A	No	Hypothetical	Hypothetical	--
1171153|Parsp1	#N/A	No	Hypothetical	Hypothetical	--
1174249|Parsp1	#N/A	No	Hypothetical	Hypothetical	--
1176180|Parsp1	#N/A	No	Hypothetical	Hypothetical	--
1177308|Parsp1	#N/A	No	Hypothetical	Hypothetical	--
1179754|Parsp1	#N/A	No	Hypothetical	Hypothetical	--
1179916|Parsp1	#N/A	No	Hypothetical	Hypothetical	--
1180085|Parsp1	#N/A	No	Hypothetical	Hypothetical	--
1180836|Parsp1	#N/A	No	Hypothetical	Hypothetical	--
1182162|Parsp1	#N/A	No	Hypothetical	Hypothetical	--
1200484|Parsp1	#N/A	No	Hypothetical	Hypothetical	--
1203412|Parsp1	#N/A	No	Hypothetical	Hypothetical	--
1203549|Parsp1	#N/A	No	Hypothetical	Hypothetical	--
1205033|Parsp1	#N/A	No	Hypothetical	Hypothetical	--
1210313|Parsp1	#N/A	No	Hypothetical	Hypothetical	--
1212271|Parsp1	#N/A	No	Hypothetical	Hypothetical	--
1212840|Parsp1	#N/A	No	Hypothetical	Hypothetical	--
1219880|Parsp1	#N/A	No	Hypothetical	Hypothetical	--
1220114|Parsp1	#N/A	No	Hypothetical	Hypothetical	--
1220497|Parsp1	#N/A	No	Hypothetical	Hypothetical	--
1222587|Parsp1	#N/A	No	Hypothetical	Hypothetical	--
1223580|Parsp1	#N/A	No	Hypothetical	Hypothetical	--
1227319|Parsp1	#N/A	No	Hypothetical	Hypothetical	--
1228224|Parsp1	#N/A	No	Hypothetical	Hypothetical	--
1228437|Parsp1	#N/A	No	Hypothetical	Hypothetical	--
1229351|Parsp1	#N/A	No	Hypothetical	Hypothetical	--
1250895|Parsp1	#N/A	No	Hypothetical	Hypothetical	--
1256358|Parsp1	#N/A	No	Hypothetical	Hypothetical	--
1256969|Parsp1	#N/A	No	Hypothetical	Hypothetical	--
1259764|Parsp1	#N/A	No	Hypothetical	Hypothetical	--
1260817|Parsp1	#N/A	No	Hypothetical	Hypothetical	--
1263782|Parsp1	#N/A	No	Hypothetical	Hypothetical	--
41948|Parsp1	0.21	No	Hypothetical	Hypothetical	--
55640|Parsp1	3.8	No	Hypothetical	Hypothetical	--
72063|Parsp1	5.5	No	Hypothetical	Hypothetical	--
134491|Parsp1	0.62	No	Hypothetical	Hypothetical	--
155125|Parsp1	1	No	Hypothetical	Hypothetical	--
166284|Parsp1	1e-05	No	Hypothetical	Hypothetical	--
175961|Parsp1	2.2	No	Hypothetical	Hypothetical	--
196966|Parsp1	6.1	No	Hypothetical	Hypothetical	--
216390|Parsp1	0.007	No	Hypothetical	Hypothetical	--
271632|Parsp1	6.2	No	Hypothetical	Hypothetical	--
297830|Parsp1	0.0002	No	Hypothetical	Hypothetical	--
316508|Parsp1	4.5	No	Hypothetical	Hypothetical	--
388945|Parsp1	2.5	No	Hypothetical	Hypothetical	--
389056|Parsp1	4.5	No	Hypothetical	Hypothetical	--
405521|Parsp1	0.01	No	Hypothetical	Hypothetical	--
426741|Parsp1	0.12	No	Hypothetical	Hypothetical	--
437791|Parsp1	3.5	No	Hypothetical	Hypothetical	--
459473|Parsp1	5	No	Hypothetical	Hypothetical	--
461621|Parsp1	0.0005	No	Hypothetical	Hypothetical	--
478808|Parsp1	0.0003	No	Hypothetical	Hypothetical	--
490789|Parsp1	7	No	Hypothetical	Hypothetical	--
492243|Parsp1	4.2	No	Hypothetical	Hypothetical	--
519668|Parsp1	1.6	No	Hypothetical	Hypothetical	--
520655|Parsp1	1.5	No	Hypothetical	Hypothetical	--
584880|Parsp1	0.32	No	Hypothetical	Hypothetical	--
591759|Parsp1	0.18	No	Hypothetical	Hypothetical	--
599801|Parsp1	0.098	No	Hypothetical	Hypothetical	--
609086|Parsp1	0.46	No	Hypothetical	Hypothetical	--
644915|Parsp1	0.0004	No	Hypothetical	Hypothetical	--
657728|Parsp1	3e-05	No	Hypothetical	Hypothetical	--
657883|Parsp1	0.063	No	Hypothetical	Hypothetical	--
735151|Parsp1	0.82	No	Hypothetical	Hypothetical	--
742005|Parsp1	0.54	No	Hypothetical	Hypothetical	--
750942|Parsp1	6	No	Hypothetical	Hypothetical	--
753988|Parsp1	9.6	No	Hypothetical	Hypothetical	--
760316|Parsp1	1.4	No	Hypothetical	Hypothetical	--
763029|Parsp1	0.059	No	Hypothetical	Hypothetical	--
763662|Parsp1	4e-05	No	Hypothetical	Hypothetical	--
765646|Parsp1	0.003	No	Hypothetical	Hypothetical	--
791898|Parsp1	#N/A	No	Hypothetical	Hypothetical	--
793412|Parsp1	1.4	No	Hypothetical	Hypothetical	--
832060|Parsp1	0.36	No	Hypothetical	Hypothetical	--
835783|Parsp1	5.1	No	Hypothetical	Hypothetical	--
863390|Parsp1	3.1	No	Hypothetical	Hypothetical	--
878856|Parsp1	8.4	No	Hypothetical	Hypothetical	--
896255|Parsp1	0.96	No	Hypothetical	Hypothetical	--
963993|Parsp1	9e-06	No	Hypothetical	Hypothetical	--
965544|Parsp1	3.2	No	Hypothetical	Hypothetical	--
972825|Parsp1	2	No	Hypothetical	Hypothetical	--
981519|Parsp1	0.77	No	Hypothetical	Hypothetical	--
1022325|Parsp1	4.1	No	Hypothetical	Hypothetical	--
1080633|Parsp1	1.5	No	Hypothetical	Hypothetical	--
1092070|Parsp1	5.8	No	Hypothetical	Hypothetical	--
1128780|Parsp1	0.27	No	Hypothetical	Hypothetical	--
1132697|Parsp1	0.0003	No	Hypothetical	Hypothetical	--
1138099|Parsp1	0.009	No	Hypothetical	Hypothetical	--
1138226|Parsp1	8.4	No	Hypothetical	Hypothetical	--
1142416|Parsp1	2e-06	No	Hypothetical	Hypothetical	--
1159064|Parsp1	0.001	No	Hypothetical	Hypothetical	--
1159381|Parsp1	1e-06	No	Hypothetical	Hypothetical	--
1159564|Parsp1	3.6	No	Hypothetical	Hypothetical	--
1159580|Parsp1	0.39	No	Hypothetical	Hypothetical	--
1159647|Parsp1	1.8	No	Hypothetical	Hypothetical	--
1159747|Parsp1	1.4	No	Hypothetical	Hypothetical	--
1160042|Parsp1	2.3	No	Hypothetical	Hypothetical	--
1160119|Parsp1	0.0008	No	Hypothetical	Hypothetical	--
1160249|Parsp1	0.4	No	Hypothetical	Hypothetical	--
1160435|Parsp1	1.1	No	Hypothetical	Hypothetical	--
1160499|Parsp1	6e-06	No	Hypothetical	Hypothetical	--
1160522|Parsp1	4	No	Hypothetical	Hypothetical	--
1160690|Parsp1	0.026	No	Hypothetical	Hypothetical	--
1161125|Parsp1	0.67	No	Hypothetical	Hypothetical	--
1161305|Parsp1	0.012	No	Hypothetical	Hypothetical	--
1161507|Parsp1	1.8	No	Hypothetical	Hypothetical	--
1161838|Parsp1	1.8	No	Hypothetical	Hypothetical	--
1162341|Parsp1	1.3	No	Hypothetical	Hypothetical	--
1162492|Parsp1	3.8	No	Hypothetical	Hypothetical	--
1162597|Parsp1	2.9	No	Hypothetical	Hypothetical	--
1162638|Parsp1	2.4	No	Hypothetical	Hypothetical	--
1162925|Parsp1	0.34	No	Hypothetical	Hypothetical	--
1163030|Parsp1	1.5	No	Hypothetical	Hypothetical	--
1163306|Parsp1	0.002	No	Hypothetical	Hypothetical	--
1163457|Parsp1	0.53	No	Hypothetical	Hypothetical	--
1163502|Parsp1	0.0009	No	Hypothetical	Hypothetical	--
1163546|Parsp1	4.1	No	Hypothetical	Hypothetical	--
1163789|Parsp1	2.7	No	Hypothetical	Hypothetical	--
1163838|Parsp1	4e-06	No	Hypothetical	Hypothetical	--
1163857|Parsp1	5.2	No	Hypothetical	Hypothetical	--
1164220|Parsp1	1.4	No	Hypothetical	Hypothetical	--
1164485|Parsp1	4	No	Hypothetical	Hypothetical	--
1164683|Parsp1	2	No	Hypothetical	Hypothetical	--
1164793|Parsp1	5.5	No	Hypothetical	Hypothetical	--
1164917|Parsp1	0.019	No	Hypothetical	Hypothetical	--
1165430|Parsp1	1.3	No	Hypothetical	Hypothetical	--
1165893|Parsp1	7.9	No	Hypothetical	Hypothetical	--
1166267|Parsp1	4	No	Hypothetical	Hypothetical	--
1166275|Parsp1	0.042	No	Hypothetical	Hypothetical	--
1166656|Parsp1	3	No	Hypothetical	Hypothetical	--
1166911|Parsp1	0.004	No	Hypothetical	Hypothetical	--
1167063|Parsp1	1.4	No	Hypothetical	Hypothetical	--
1167501|Parsp1	0.0003	No	Hypothetical	Hypothetical	--
1167586|Parsp1	6.8	No	Hypothetical	Hypothetical	--
1167986|Parsp1	0.002	No	Hypothetical	Hypothetical	--
1168081|Parsp1	0.002	No	Hypothetical	Hypothetical	--
1168169|Parsp1	0.017	No	Hypothetical	Hypothetical	--
1168226|Parsp1	9	No	Hypothetical	Hypothetical	--
1168497|Parsp1	8.1	No	Hypothetical	Hypothetical	--
1168690|Parsp1	9.1	No	Hypothetical	Hypothetical	--
1168773|Parsp1	3.4	No	Hypothetical	Hypothetical	--
1168886|Parsp1	7.1	No	Hypothetical	Hypothetical	--
1168992|Parsp1	0.009	No	Hypothetical	Hypothetical	--
1169062|Parsp1	2.2	No	Hypothetical	Hypothetical	--
1169470|Parsp1	0.031	No	Hypothetical	Hypothetical	--
1169476|Parsp1	2e-05	No	Hypothetical	Hypothetical	--
1169622|Parsp1	0.21	No	Hypothetical	Hypothetical	--
1169908|Parsp1	0.47	No	Hypothetical	Hypothetical	--
1170235|Parsp1	1.2	No	Hypothetical	Hypothetical	--
1170335|Parsp1	0.1	No	Hypothetical	Hypothetical	--
1170459|Parsp1	6e-06	No	Hypothetical	Hypothetical	--
1170659|Parsp1	9.2	No	Hypothetical	Hypothetical	--
1170833|Parsp1	0.63	No	Hypothetical	Hypothetical	--
1171206|Parsp1	0.88	No	Hypothetical	Hypothetical	--
1171331|Parsp1	0.003	No	Hypothetical	Hypothetical	--
1171416|Parsp1	0.54	No	Hypothetical	Hypothetical	--
1171464|Parsp1	5e-05	No	Hypothetical	Hypothetical	--
1171736|Parsp1	1.6	No	Hypothetical	Hypothetical	--
1171883|Parsp1	0.0001	No	Hypothetical	Hypothetical	--
1172607|Parsp1	0.0007	No	Hypothetical	Hypothetical	--
1173219|Parsp1	0.28	No	Hypothetical	Hypothetical	--
1173418|Parsp1	4.1	No	Hypothetical	Hypothetical	--
1173457|Parsp1	0.2	No	Hypothetical	Hypothetical	--
1173710|Parsp1	0.008	No	Hypothetical	Hypothetical	--
1173804|Parsp1	0.68	No	Hypothetical	Hypothetical	--
1174006|Parsp1	1e-05	No	Hypothetical	Hypothetical	--
1174130|Parsp1	9.1	No	Hypothetical	Hypothetical	--
1174314|Parsp1	1e-06	No	Hypothetical	Hypothetical	--
1174319|Parsp1	9.3	No	Hypothetical	Hypothetical	--
1174629|Parsp1	8.1	No	Hypothetical	Hypothetical	--
1175065|Parsp1	1.6	No	Hypothetical	Hypothetical	--
1175079|Parsp1	0.24	No	Hypothetical	Hypothetical	--
1175094|Parsp1	0.83	No	Hypothetical	Hypothetical	--
1175361|Parsp1	3e-05	No	Hypothetical	Hypothetical	--
1175670|Parsp1	0.042	No	Hypothetical	Hypothetical	--
1176082|Parsp1	1.5	No	Hypothetical	Hypothetical	--
1176092|Parsp1	0.93	No	Hypothetical	Hypothetical	--
1176093|Parsp1	8.9	No	Hypothetical	Hypothetical	--
1176844|Parsp1	2e-05	No	Hypothetical	Hypothetical	--
1176904|Parsp1	1.5	No	Hypothetical	Hypothetical	--
1177727|Parsp1	0.24	No	Hypothetical	Hypothetical	--
1178965|Parsp1	1.5	No	Hypothetical	Hypothetical	--
1179213|Parsp1	3.9	No	Hypothetical	Hypothetical	--
1180250|Parsp1	0.002	No	Hypothetical	Hypothetical	--
1180328|Parsp1	0.93	No	Hypothetical	Hypothetical	--
1180603|Parsp1	9.7	No	Hypothetical	Hypothetical	--
1180677|Parsp1	1.7	No	Hypothetical	Hypothetical	--
1180853|Parsp1	0.29	No	Hypothetical	Hypothetical	--
1180895|Parsp1	0.22	No	Hypothetical	Hypothetical	--
1186812|Parsp1	0.003	No	Hypothetical	Hypothetical	--
1189713|Parsp1	4.6	No	Hypothetical	Hypothetical	--
1192373|Parsp1	0.13	No	Hypothetical	Hypothetical	--
1197629|Parsp1	0.76	No	Hypothetical	Hypothetical	--
1201154|Parsp1	0.001	No	Hypothetical	Hypothetical	--
1201311|Parsp1	1.5	No	Hypothetical	Hypothetical	--
1202159|Parsp1	4.5	No	Hypothetical	Hypothetical	--
1202256|Parsp1	2.2	No	Hypothetical	Hypothetical	--
1203273|Parsp1	0.23	No	Hypothetical	Hypothetical	--
1203304|Parsp1	3.1	No	Hypothetical	Hypothetical	--
1203503|Parsp1	1.9	No	Hypothetical	Hypothetical	--
1204088|Parsp1	5	No	Hypothetical	Hypothetical	--
1204369|Parsp1	0.13	No	Hypothetical	Hypothetical	--
1204709|Parsp1	7e-05	No	Hypothetical	Hypothetical	--
1205584|Parsp1	0.066	No	Hypothetical	Hypothetical	--
1206155|Parsp1	0.66	No	Hypothetical	Hypothetical	--
1206622|Parsp1	0.088	No	Hypothetical	Hypothetical	--
1207274|Parsp1	2.4	No	Hypothetical	Hypothetical	--
1207425|Parsp1	0.016	No	Hypothetical	Hypothetical	--
1207426|Parsp1	0.006	No	Hypothetical	Hypothetical	--
1207485|Parsp1	0.0007	No	Hypothetical	Hypothetical	--
1207688|Parsp1	0.005	No	Hypothetical	Hypothetical	--
1208143|Parsp1	1e-05	No	Hypothetical	Hypothetical	--
1208491|Parsp1	0.42	No	Hypothetical	Hypothetical	--
1209185|Parsp1	3e-06	No	Hypothetical	Hypothetical	--
1209747|Parsp1	0.76	No	Hypothetical	Hypothetical	--
1209765|Parsp1	3.5	No	Hypothetical	Hypothetical	--
1210835|Parsp1	0.005	No	Hypothetical	Hypothetical	--
1210870|Parsp1	3e-06	No	Hypothetical	Hypothetical	--
1211222|Parsp1	2.9	No	Hypothetical	Hypothetical	--
1211380|Parsp1	3e-05	No	Hypothetical	Hypothetical	--
1211827|Parsp1	0.0003	No	Hypothetical	Hypothetical	--
1211889|Parsp1	2e-05	No	Hypothetical	Hypothetical	--
1212371|Parsp1	0.004	No	Hypothetical	Hypothetical	--
1212468|Parsp1	0.24	No	Hypothetical	Hypothetical	--
1212529|Parsp1	0.0004	No	Hypothetical	Hypothetical	--
1212722|Parsp1	2.1	No	Hypothetical	Hypothetical	--
1212731|Parsp1	0.012	No	Hypothetical	Hypothetical	--
1213023|Parsp1	2	No	Hypothetical	Hypothetical	--
1213283|Parsp1	2.8	No	Hypothetical	Hypothetical	--
1213631|Parsp1	2.1	No	Hypothetical	Hypothetical	--
1213802|Parsp1	0.008	No	Hypothetical	Hypothetical	--
1213894|Parsp1	3	No	Hypothetical	Hypothetical	--
1213912|Parsp1	0.021	No	Hypothetical	Hypothetical	--
1214054|Parsp1	1.9	No	Hypothetical	Hypothetical	--
1214371|Parsp1	0.14	No	Hypothetical	Hypothetical	--
1214645|Parsp1	0.54	No	Hypothetical	Hypothetical	--
1214734|Parsp1	1.7	No	Hypothetical	Hypothetical	--
1214830|Parsp1	5	No	Hypothetical	Hypothetical	--
1215090|Parsp1	0.019	No	Hypothetical	Hypothetical	--
1215829|Parsp1	0.3	No	Hypothetical	Hypothetical	--
1216077|Parsp1	1.6	No	Hypothetical	Hypothetical	--
1216307|Parsp1	2.5	No	Hypothetical	Hypothetical	--
1216551|Parsp1	2.7	No	Hypothetical	Hypothetical	--
1216624|Parsp1	2.4	No	Hypothetical	Hypothetical	--
1216833|Parsp1	0.69	No	Hypothetical	Hypothetical	--
1216935|Parsp1	0.009	No	Hypothetical	Hypothetical	--
1217372|Parsp1	8e-05	No	Hypothetical	Hypothetical	--
1217418|Parsp1	1e-05	No	Hypothetical	Hypothetical	--
1217503|Parsp1	9.9	No	Hypothetical	Hypothetical	--
1217788|Parsp1	9.4	No	Hypothetical	Hypothetical	--
1217993|Parsp1	0.48	No	Hypothetical	Hypothetical	--
1218026|Parsp1	6	No	Hypothetical	Hypothetical	--
1218043|Parsp1	5.3	No	Hypothetical	Hypothetical	--
1218089|Parsp1	0.11	No	Hypothetical	Hypothetical	--
1218098|Parsp1	2e-06	No	Hypothetical	Hypothetical	--
1218206|Parsp1	0.22	No	Hypothetical	Hypothetical	--
1218474|Parsp1	0.27	No	Hypothetical	Hypothetical	--
1219167|Parsp1	0.16	No	Hypothetical	Hypothetical	--
1219329|Parsp1	0.83	No	Hypothetical	Hypothetical	--
1219330|Parsp1	3.4	No	Hypothetical	Hypothetical	--
1219996|Parsp1	0.004	No	Hypothetical	Hypothetical	--
1220710|Parsp1	0.16	No	Hypothetical	Hypothetical	--
1220816|Parsp1	4.1	No	Hypothetical	Hypothetical	--
1221320|Parsp1	2.5	No	Hypothetical	Hypothetical	--
1221594|Parsp1	0.19	No	Hypothetical	Hypothetical	--
1221624|Parsp1	3	No	Hypothetical	Hypothetical	--
1221785|Parsp1	0.0008	No	Hypothetical	Hypothetical	--
1222346|Parsp1	0.91	No	Hypothetical	Hypothetical	--
1222600|Parsp1	0.7	No	Hypothetical	Hypothetical	--
1222655|Parsp1	6.5	No	Hypothetical	Hypothetical	--
1222756|Parsp1	0.32	No	Hypothetical	Hypothetical	--
1222831|Parsp1	0.38	No	Hypothetical	Hypothetical	--
1222921|Parsp1	4.3	No	Hypothetical	Hypothetical	--
1222968|Parsp1	3	No	Hypothetical	Hypothetical	--
1222979|Parsp1	2.4	No	Hypothetical	Hypothetical	--
1223076|Parsp1	0.47	No	Hypothetical	Hypothetical	--
1223094|Parsp1	7.4	No	Hypothetical	Hypothetical	--
1223123|Parsp1	0.17	No	Hypothetical	Hypothetical	--
1223387|Parsp1	0.064	No	Hypothetical	Hypothetical	--
1223450|Parsp1	0.092	No	Hypothetical	Hypothetical	--
1223573|Parsp1	4.8	No	Hypothetical	Hypothetical	--
1223773|Parsp1	0.28	No	Hypothetical	Hypothetical	--
1229644|Parsp1	2e-05	No	Hypothetical	Hypothetical	--
1229870|Parsp1	0.0005	No	Hypothetical	Hypothetical	--
1230422|Parsp1	2.8	No	Hypothetical	Hypothetical	--
1231119|Parsp1	0.49	No	Hypothetical	Hypothetical	--
1234196|Parsp1	0.26	No	Hypothetical	Hypothetical	--
1234719|Parsp1	2e-06	No	Hypothetical	Hypothetical	--
1235906|Parsp1	0.8	No	Hypothetical	Hypothetical	--
1235915|Parsp1	0.071	No	Hypothetical	Hypothetical	--
1236073|Parsp1	1.3	No	Hypothetical	Hypothetical	--
1238336|Parsp1	0.27	No	Hypothetical	Hypothetical	--
1238923|Parsp1	1.6	No	Hypothetical	Hypothetical	--
1239417|Parsp1	0.011	No	Hypothetical	Hypothetical	--
1240664|Parsp1	0.48	No	Hypothetical	Hypothetical	--
1240849|Parsp1	9.8	No	Hypothetical	Hypothetical	--
1244090|Parsp1	0.0006	No	Hypothetical	Hypothetical	--
1246304|Parsp1	0.012	No	Hypothetical	Hypothetical	--
1246384|Parsp1	0.082	No	Hypothetical	Hypothetical	--
1247598|Parsp1	5e-05	No	Hypothetical	Hypothetical	--
1248230|Parsp1	0.001	No	Hypothetical	Hypothetical	--
1249513|Parsp1	8.5	No	Hypothetical	Hypothetical	--
1251877|Parsp1	0.004	No	Hypothetical	Hypothetical	--
1251898|Parsp1	4.5	No	Hypothetical	Hypothetical	--
1253768|Parsp1	8.6	No	Hypothetical	Hypothetical	--
1254337|Parsp1	0.012	No	Hypothetical	Hypothetical	--
1255228|Parsp1	0.17	No	Hypothetical	Hypothetical	--
1255612|Parsp1	1.5	No	Hypothetical	Hypothetical	--
1255739|Parsp1	0.0002	No	Hypothetical	Hypothetical	--
1255775|Parsp1	0.055	No	Hypothetical	Hypothetical	--
1256449|Parsp1	9e-05	No	Hypothetical	Hypothetical	--
1257000|Parsp1	0.97	No	Hypothetical	Hypothetical	--
1257288|Parsp1	0.55	No	Hypothetical	Hypothetical	--
1257690|Parsp1	3e-05	No	Hypothetical	Hypothetical	--
1258192|Parsp1	3.8	No	Hypothetical	Hypothetical	--
1258391|Parsp1	4.9	No	Hypothetical	Hypothetical	--
1258754|Parsp1	0.52	No	Hypothetical	Hypothetical	--
1259195|Parsp1	0.5	No	Hypothetical	Hypothetical	--
1259351|Parsp1	2.7	No	Hypothetical	Hypothetical	--
1259469|Parsp1	0.003	No	Hypothetical	Hypothetical	--
1259652|Parsp1	5e-05	No	Hypothetical	Hypothetical	--
1259714|Parsp1	0.89	No	Hypothetical	Hypothetical	--
1261047|Parsp1	0.04	No	Hypothetical	Hypothetical	--
1261129|Parsp1	0.016	No	Hypothetical	Hypothetical	--
1261748|Parsp1	0.17	No	Hypothetical	Hypothetical	--
1262014|Parsp1	4.5	No	Hypothetical	Hypothetical	--
1262362|Parsp1	7.3	No	Hypothetical	Hypothetical	--
1262788|Parsp1	1.5	No	Hypothetical	Hypothetical	--
1263042|Parsp1	0.022	No	Hypothetical	Hypothetical	--
1263043|Parsp1	0.23	No	Hypothetical	Hypothetical	--
1263322|Parsp1	2.2	No	Hypothetical	Hypothetical	--
1263807|Parsp1	3.4	No	Hypothetical	Hypothetical	--
1263931|Parsp1	5.5	No	Hypothetical	Hypothetical	--
1264557|Parsp1	2.9	No	Hypothetical	Hypothetical	--
1264871|Parsp1	9	No	Hypothetical	Hypothetical	--
53409|Parsp1	N/A	No	Hypothetical	Hypothetical	--
92088|Parsp1	N/A	No	Hypothetical	Hypothetical	--
98167|Parsp1	N/A	No	Hypothetical	Hypothetical	--
158800|Parsp1	N/A	No	Hypothetical	Hypothetical	--
158833|Parsp1	N/A	No	Hypothetical	Hypothetical	--
202300|Parsp1	N/A	No	Hypothetical	Hypothetical	--
294636|Parsp1	N/A	No	Hypothetical	Hypothetical	--
363594|Parsp1	N/A	No	Hypothetical	Hypothetical	--
381111|Parsp1	N/A	No	Hypothetical	Hypothetical	--
459112|Parsp1	N/A	No	Hypothetical	Hypothetical	--
468740|Parsp1	N/A	No	Hypothetical	Hypothetical	--
496428|Parsp1	N/A	No	Hypothetical	Hypothetical	--
610491|Parsp1	N/A	No	Hypothetical	Hypothetical	--
811078|Parsp1	N/A	No	Hypothetical	Hypothetical	--
876608|Parsp1	N/A	No	Hypothetical	Hypothetical	--
883548|Parsp1	N/A	No	Hypothetical	Hypothetical	--
1159192|Parsp1	N/A	No	Hypothetical	Hypothetical	--
1160087|Parsp1	N/A	No	Hypothetical	Hypothetical	--
1161686|Parsp1	N/A	No	Hypothetical	Hypothetical	--
1161787|Parsp1	N/A	No	Hypothetical	Hypothetical	--
1162661|Parsp1	N/A	No	Hypothetical	Hypothetical	--
1163057|Parsp1	N/A	No	Hypothetical	Hypothetical	--
1163635|Parsp1	N/A	No	Hypothetical	Hypothetical	--
1163826|Parsp1	N/A	No	Hypothetical	Hypothetical	--
1164922|Parsp1	N/A	No	Hypothetical	Hypothetical	--
1165385|Parsp1	N/A	No	Hypothetical	Hypothetical	--
1165816|Parsp1	N/A	No	Hypothetical	Hypothetical	--
1166030|Parsp1	N/A	No	Hypothetical	Hypothetical	--
1166811|Parsp1	N/A	No	Hypothetical	Hypothetical	--
1171438|Parsp1	N/A	No	Hypothetical	Hypothetical	--
1172982|Parsp1	N/A	No	Hypothetical	Hypothetical	--
1174036|Parsp1	N/A	No	Hypothetical	Hypothetical	--
1174484|Parsp1	N/A	No	Hypothetical	Hypothetical	--
1175078|Parsp1	N/A	No	Hypothetical	Hypothetical	--
1177142|Parsp1	N/A	No	Hypothetical	Hypothetical	--
1178290|Parsp1	N/A	No	Hypothetical	Hypothetical	--
1179037|Parsp1	N/A	No	Hypothetical	Hypothetical	--
1179516|Parsp1	N/A	No	Hypothetical	Hypothetical	--
1207747|Parsp1	N/A	No	Hypothetical	Hypothetical	--
1208443|Parsp1	N/A	No	Hypothetical	Hypothetical	--
1208506|Parsp1	N/A	No	Hypothetical	Hypothetical	--
1211606|Parsp1	N/A	No	Hypothetical	Hypothetical	--
1216483|Parsp1	N/A	No	Hypothetical	Hypothetical	--
1216973|Parsp1	N/A	No	Hypothetical	Hypothetical	--
1218678|Parsp1	N/A	No	Hypothetical	Hypothetical	--
1220414|Parsp1	N/A	No	Hypothetical	Hypothetical	--
1221050|Parsp1	N/A	No	Hypothetical	Hypothetical	--
1221108|Parsp1	N/A	No	Hypothetical	Hypothetical	--
1222858|Parsp1	N/A	No	Hypothetical	Hypothetical	--
1252770|Parsp1	N/A	No	Hypothetical	Hypothetical	--
1257281|Parsp1	N/A	No	Hypothetical	Hypothetical	--
1257823|Parsp1	N/A	No	Hypothetical	Hypothetical	--
1259086|Parsp1	N/A	No	Hypothetical	Hypothetical	--
1263501|Parsp1	N/A	No	Hypothetical	Hypothetical	--
1158774|Parsp1	N/A	No	Hypothetical	Hypothetical	--
1179949|Parsp1	N/A	No	Hypothetical	Hypothetical	--
1189836|Parsp1	8e-87	No	Lipase	Cellulose binding family II protein	--
795987|Parsp1	3e-18	No	Lipase	Fibronectin type III domain protein	--
1144890|Parsp1	3e-61	No	Lipase	Fibronectin type III domain protein	--
1261846|Parsp1	5e-15	No	Lipase	Fibronectin type III domain protein	--
1193835|Parsp1	0	No	Lipase	GDSL lipase	--
1116792|Parsp1	1e-101	No	Lipase	lipase	--
1121291|Parsp1	6e-96	No	Lipase	Lipase	--
1190617|Parsp1	1e-179	No	Lipase	Lipase	--
1251804|Parsp1	0	No	Lipase	Lipase 2	--
1110633|Parsp1	0	No	Lipase	Lipase 3	--
1204866|Parsp1	0	No	Lipase	Lipase 3	--
1165343|Parsp1	6e-18	No	Lipase	Lipase 3-like protein	--
1161944|Parsp1	0	No	Lipase	lipase ATG15-1	--
1157026|Parsp1	0	No	Lipase	lipase II	--
1142344|Parsp1	6e-136	No	Lipase	Lipase/acylhydrolase	--
1211783|Parsp1	0	No	Lipase	Lysophospholipase 3	--
1147008|Parsp1	7e-172	No	Lipase	Lysophospholipase plb2 protein	--
1212515|Parsp1	0	No	Lipase	Patatin-like serine protein, triglyceride lipase	--
1247861|Parsp1	0	No	Lipase	Triacylglycerol lipase	--
1096539|Parsp1	0	No	MEROPS A	Aspartic protease PEP1	--
1167796|Parsp1	0	No	MEROPS A	Candidapepsin-4	--
1213581|Parsp1	2e-175	No	MEROPS A1	Aspergillopepsin A	--
1170019|Parsp1	1e-13	No	MEROPS A1	Endopeptidase	--
54038|Parsp1	1e-149	No	MEROPS A1	Peptidase A1	--
1260019|Parsp1	2e-119	No	MEROPS A1	peptidase a1 protein	--
483491|Parsp1	3e-111	No	MEROPS A1	peptidase aspartic protein	--
1238265|Parsp1	1e-13	No	MEROPS A4	Acid protease	--
1127437|Parsp1	2e-62	No	MEROPS A4	acid protease protein	--
1098334|Parsp1	1e-121	No	MEROPS A4	Putative acid proteinase protein	--
1195211|Parsp1	1e-16	No	MEROPS C14	Metacaspase-1A	--
1082058|Parsp1	0	No	MEROPS C69	Peptidase U34	--
1183273|Parsp1	0	No	MEROPS C83	Gamma-glutamyltranspeptidase	--
1100450|Parsp1	4e-102	No	MEROPS M	Metalloprotease MEP1	--
1141753|Parsp1	2e-39	No	MEROPS M10	Peptidase	--
1264769|Parsp1	5e-20	No	MEROPS M12A	Peptidase, M12A (Astacin) subfamily	--
1165609|Parsp1	0	No	MEROPS M12B	ADAM 8 (metalloendopeptidase)	--
1217805|Parsp1	0	No	MEROPS M14	metallocarboxypeptidase ECM14	--
362126|Parsp1	0	No	MEROPS M14	Zinc carboxypeptidase	--
1151139|Parsp1	0	No	MEROPS M14A	Carboxypeptidase A	--
1256023|Parsp1	0	No	MEROPS M14A	Carboxypeptidase A1	--
1227438|Parsp1	6e-83	No	MEROPS M20	Zn-dependent exopeptidase	--
1150081|Parsp1	0	No	MEROPS M28	Aminopeptidase Y	--
1236794|Parsp1	0	No	MEROPS M28	aminopeptidase Y	--
1190736|Parsp1	0	No	MEROPS M28	Glutamate carboxypeptidase 2	--
1179129|Parsp1	5e-146	No	MEROPS M28	Leucine aminopeptidase A	--
1197528|Parsp1	0	No	MEROPS M28	Leucyl aminopeptidase	--
1161260|Parsp1	2e-174	No	MEROPS M28	Peptidase M28	--
1137037|Parsp1	0	No	MEROPS M28	Zn-dependent exopeptidase	--
1191399|Parsp1	0	No	MEROPS M35	Deuterolysin metalloprotease	--
1136914|Parsp1	3e-172	No	MEROPS M35	Neutral protease 2	--
1140357|Parsp1	8e-141	No	MEROPS M35	Neutral protease 2	--
1159738|Parsp1	5e-70	No	MEROPS M35	Peptidyl-lys metalloendopeptidase	--
1153537|Parsp1	0	No	MEROPS S01	Trypsin, serine protease	--
1239231|Parsp1	3e-105	No	MEROPS S01	Trypsin, serine protease	--
1022943|Parsp1	1e-95	No	MEROPS S01A	Trypsin	--
1206703|Parsp1	4e-41	No	MEROPS S01A	Trypsin-like serine protease	--
1077936|Parsp1	2e-165	No	MEROPS S08/S53	Alkaline serine protease alp1	--
1169505|Parsp1	8e-107	No	MEROPS S08/S53	Alkaline serine protease Alp1	--
1120614|Parsp1	0	No	MEROPS S08/S53	Alkaline serine protease AorO	--
1162614|Parsp1	0	No	MEROPS S08/S53	KEX1 protease, subtilisin/kexin	--
98920|Parsp1	5e-137	No	MEROPS S08/S53	Oryzin	--
1102729|Parsp1	6e-145	No	MEROPS S08/S53	Oryzin	--
1181854|Parsp1	2e-173	No	MEROPS S08/S53	Oryzin	--
867468|Parsp1	0	No	MEROPS S08/S53	Serin endopeptidase	--
1101610|Parsp1	6e-122	No	MEROPS S08/S53	Subtilase	--
1190212|Parsp1	7e-100	No	MEROPS S08/S53	Subtilisin-like protease Pr1B	--
99094|Parsp1	0	No	MEROPS S08/S53	Subtilisin-like serine protease	--
1129527|Parsp1	0	No	MEROPS S08/S53	Subtilisin-like serine protease	--
1145626|Parsp1	2e-143	No	MEROPS S08/S53	Subtilisin-like serine protease	--
1167213|Parsp1	0	No	MEROPS S08/S53	Subtilisin-like serine protease	--
453357|Parsp1	0	No	MEROPS S09	Dipeptidyl peptidase V	--
1152669|Parsp1	0	No	MEROPS S09	Dipeptidyl-peptidase V	--
1111689|Parsp1	0	No	MEROPS S09B	Dipeptidyl peptidase IV	--
1217730|Parsp1	0	No	MEROPS S10	Carboxypeptidase cpds	--
1086237|Parsp1	0	No	MEROPS S10	carboxypeptidase S1	--
1144759|Parsp1	0	No	MEROPS S10	Carboxypeptidase S1	--
1183115|Parsp1	0	No	MEROPS S10	Carboxypeptidase S1	--
1256601|Parsp1	0	No	MEROPS S10	Carboxypeptidase S1	--
1166645|Parsp1	0	No	MEROPS S10	carboxypeptidase s1 protein	--
867442|Parsp1	0	No	MEROPS S10	Carboxypeptidase Y	--
1160862|Parsp1	0	No	MEROPS S10	Carboxypeptidase Y	--
1117285|Parsp1	0	No	MEROPS S10	Pheromone-processing carboxypeptidase KEX1	--
1097441|Parsp1	0	No	MEROPS S10	Serine carboxypeptidase	--
1235535|Parsp1	0	No	MEROPS S16	Lon protease homolog 2, peroxisomal	--
1182004|Parsp1	0	No	MEROPS S28	Peptidase	--
1179266|Parsp1	0	No	MEROPS S28	Serine peptidase	--
1222580|Parsp1	2e-23	No	MEROPS S33	prolyl aminopeptidase protein	--
1161484|Parsp1	0	No	MEROPS S41	Peptidase S41	--
1262031|Parsp1	0	No	MEROPS S41	Peptidase S41	--
374843|Parsp1	0	No	MEROPS S41	Peptidase S41 family protein	--
1093748|Parsp1	0	No	MEROPS S41	peptidase S41 family protein	--
1238224|Parsp1	0	No	MEROPS S41	peptidase S41 family protein	--
1187397|Parsp1	0	No	MEROPS S53	Tripeptidyl peptidase	--
1254054|Parsp1	0	No	MEROPS S53	tripeptidyl peptidase (Secreted protein)	--
1094151|Parsp1	0	No	MEROPS S53	Tripeptidyl peptidase (TppA)	--
1235673|Parsp1	0	No	MEROPS S53	Tripeptidyl-peptidase 1	--
1258822|Parsp1	6e-177	No	MEROPS T2	Asparaginase (threonine peptidase)	--
1132107|Parsp1	0	No	MEROPS unknown	gamma-glutamyltranspeptidase	--
1256471|Parsp1	9e-61	No	MEROPS unknown	NlpC/P60-like cell-wall peptidase, putative	--
1138505|Parsp1	0	No	MEROPS unknown	Peptidase	--
649951|Parsp1	9e-91	No	Other 1 - redox	2OG-Fe(II) oxygenase superfamily protein	Yes
619524|Parsp1	9e-175	No	Other 1 - redox	2-polyprenyl-6-methoxyphenol hydroxylase-like oxidoreductase protein	Yes
1203379|Parsp1	0	No	Other 1 - redox	6-hydroxy-D-nicotine oxidase	Yes
1174664|Parsp1	3e-119	No	Other 1 - redox	Aldo/keto reductase	Yes
1243083|Parsp1	0	No	Other 1 - redox	Amine oxidase	Yes
1169166|Parsp1	3e-94	No	Other 1 - redox	Amine oxidase (Cu, quinone binding)	Yes
1183242|Parsp1	0	No	Other 1 - redox	Amine oxidase, flavin-containing superfamily	Yes
1227658|Parsp1	2e-111	No	Other 1 - redox	Amine oxidase, flavin-containing superfamily	Yes
1199527|Parsp1	3e-147	No	Other 1 - redox	Aromatic compound dioxygenase	Yes
1145468|Parsp1	1e-136	No	Other 1 - redox	Bacilysin biosynthesis oxidoreductase bacC	Yes
1244569|Parsp1	3e-121	No	Other 1 - redox	Bifunctional solanapyrone synthase (FAD oxidoreductase)	Yes
1127353|Parsp1	0	No	Other 1 - redox	Carbohydrate oxidase	Yes
794203|Parsp1	6e-46	No	Other 1 - redox	Copper amine oxidase n-terminal domain protein	Yes
1144920|Parsp1	0	No	Other 1 - redox	Copper amine oxidase protein	Yes
1170507|Parsp1	1e-19	No	Other 1 - redox	Copper resistance protein B	Yes
1086245|Parsp1	0	No	Other 1 - redox	Cytochrome b2	Yes
1228645|Parsp1	2e-81	No	Other 1 - redox	Cytochrome b561 eukaryote	Yes
1211702|Parsp1	8e-125	No	Other 1 - redox	Cytochrome b561, Fe reductase	Yes
536421|Parsp1	3e-39	No	Other 1 - redox	Cytochrome P450	Yes
1153972|Parsp1	0	No	Other 1 - redox	Cytochrome P450	Yes
1176303|Parsp1	2e-29	No	Other 1 - redox	Cytochrome P450	Yes
1211139|Parsp1	1e-18	No	Other 1 - redox	Cytochrome P450	Yes
1231272|Parsp1	0	No	Other 1 - redox	Cytochrome P450	Yes
1240563|Parsp1	0	No	Other 1 - redox	Cytochrome P450	Yes
1263985|Parsp1	0	No	Other 1 - redox	Cytochrome P450	Yes
1138755|Parsp1	0	No	Other 1 - redox	Cytochrome P450 2E1	Yes
1168951|Parsp1	0	No	Other 1 - redox	Cytochrome P450 3A17	Yes
1198547|Parsp1	3e-91	No	Other 1 - redox	Cytochrome p450 alkane hydroxylase protein	Yes
1263134|Parsp1	0	No	Other 1 - redox	Cytochrome p450 family protein	Yes
1134018|Parsp1	0	No	Other 1 - redox	Cytochrome P450 monooxygenase	Yes
1208696|Parsp1	0	No	Other 1 - redox	D-arabinono-1,4-lactone oxidase	Yes
961812|Parsp1	4e-28	No	Other 1 - redox	Dehydrogenase	Yes
1169389|Parsp1	2e-60	No	Other 1 - redox	Dihydrofolate reductase	Yes
1162717|Parsp1	0	No	Other 1 - redox	Endoplasmic oxidoreductin-1	Yes
1106877|Parsp1	0	No	Other 1 - redox	Extracellular dioxygenase	Yes
1252929|Parsp1	4e-116	No	Other 1 - redox	Extracellular dioxygenase protein	Yes
271392|Parsp1	2e-160	No	Other 1 - redox	FAD binding domain containing protein	Yes
1111320|Parsp1	0	No	Other 1 - redox	FAD binding domain containing protein	Yes
1154297|Parsp1	0	No	Other 1 - redox	FAD binding domain containing protein	Yes
1218274|Parsp1	5e-176	No	Other 1 - redox	FAD binding domain containing protein	Yes
1241757|Parsp1	0	No	Other 1 - redox	FAD binding domain containing protein	Yes
1261139|Parsp1	9e-131	No	Other 1 - redox	FAD binding domain containing protein	Yes
1140151|Parsp1	5e-162	No	Other 1 - redox	FAD binding domain-containing protein	Yes
1141520|Parsp1	0	No	Other 1 - redox	FAD binding domain-containing protein	Yes
1150051|Parsp1	2e-137	No	Other 1 - redox	FAD binding domain-containing protein	Yes
1205319|Parsp1	1e-154	No	Other 1 - redox	FAD binding domain-containing protein	Yes
1221496|Parsp1	2e-141	No	Other 1 - redox	FAD binding domain-containing protein	Yes
1138296|Parsp1	3e-164	No	Other 1 - redox	FAD dependent oxidoreductase	Yes
1244755|Parsp1	0	No	Other 1 - redox	FAD FMN-containing dehydrogenase protein	Yes
1166229|Parsp1	0	No	Other 1 - redox	FAD linked oxidase domain protein	Yes
1179443|Parsp1	2e-101	No	Other 1 - redox	FAD/FMN-containing dehydrogenase	Yes
1185802|Parsp1	0	No	Other 1 - redox	FAD/FMN-containing dehydrogenase	Yes
1092223|Parsp1	0	No	Other 1 - redox	FAD/NAD(P)-binding protein	Yes
1253721|Parsp1	8e-180	No	Other 1 - redox	FAD/NAD(P)-binding protein	Yes
1248276|Parsp1	1e-153	No	Other 1 - redox	FAD-binding domain-containing protein	Yes
1088054|Parsp1	1e-154	No	Other 1 - redox	FAD-binding protein	Yes
1115624|Parsp1	0	No	Other 1 - redox	FAD-binding protein	Yes
1148087|Parsp1	0	No	Other 1 - redox	FAD-binding protein	Yes
1161904|Parsp1	0	No	Other 1 - redox	FAD-binding protein	Yes
1188260|Parsp1	0	No	Other 1 - redox	FAD-binding protein	Yes
1232545|Parsp1	9e-97	No	Other 1 - redox	FAD-binding protein	Yes
1199654|Parsp1	0	No	Other 1 - redox	FAD-dependent oxidoreductase	Yes
1125487|Parsp1	2e-106	No	Other 1 - redox	FAD-dependent oxygenase	Yes
1165283|Parsp1	8e-87	No	Other 1 - redox	FMN-binding split barrel-related protein	Yes
1254780|Parsp1	9e-150	No	Other 1 - redox	Glucose sorbosone dehydrogenase protein	Yes
1168525|Parsp1	3e-13	No	Other 1 - redox	Glycerol-3-phosphate dehydrogenase NAD-dependent	Yes
1081072|Parsp1	0	No	Other 1 - redox	Glycolate oxidase, FAD binding	Yes
1181011|Parsp1	2e-50	No	Other 1 - redox	Glyoxalase/Bleomycin resistance protein/Dihydroxybiphenyl dioxygenase	Yes
1164521|Parsp1	6e-23	No	Other 1 - redox	Glyoxalase/bleomycin resistance protein/dioxygenase	Yes
493124|Parsp1	5e-130	No	Other 1 - redox	Heme/steroid binding protein; cytochrome	Yes
1085815|Parsp1	0	No	Other 1 - redox	L-amino-acid oxidase	Yes
1189960|Parsp1	8e-164	No	Other 1 - redox	Lipoxigenase, oxidoreductase	Yes
1149991|Parsp1	2e-51	No	Other 1 - redox	Malate dehydrogenase	Yes
1255770|Parsp1	2e-178	No	Other 1 - redox	Manganese lipoxygenase protein	Yes
1153959|Parsp1	6e-94	No	Other 1 - redox	NADH-ubiquinone oxidoreductase	Yes
1077908|Parsp1	2e-137	No	Other 1 - redox	Nhl repeat-containing protein, quinoprotein	Yes
1160543|Parsp1	4e-93	No	Other 1 - redox	NmrA-like family protein, NAD(P)-binding	Yes
1142454|Parsp1	0	No	Other 1 - redox	O-methylsterigmatocystin oxidoreductase	Yes
1105099|Parsp1	0	No	Other 1 - redox	Oxidase	Yes
1258359|Parsp1	1e-123	No	Other 1 - redox	Oxidoreductase-like protein	Yes
666381|Parsp1	1e-155	No	Other 1 - redox	Oxygenase, di, GPI-anchored	Yes
1191725|Parsp1	2e-135	No	Other 1 - redox	Protocatechuate 3, Fe3+-binding dioxygenase	Yes
1099437|Parsp1	0	No	Other 1 - redox	Protocatechuate dioxygenase	Yes
1088471|Parsp1	3e-103	No	Other 1 - redox	Quercetin 2,3-dioxygenase	Yes
1209560|Parsp1	0	No	Other 1 - redox	Quinohemoprotein ethanol dehydrogenase type-1 protein	Yes
1257665|Parsp1	0	No	Other 1 - redox	Selenium binding protein, Quinoprotein amine dehydrogenase	Yes
1186673|Parsp1	3e-31	No	Other 1 - redox	Short chain dehydrogenase/reductase (Ayr1)	Yes
67468|Parsp1	6e-89	No	Other 1 - redox	Short chain dehydrogenase/reductase 3	Yes
1187767|Parsp1	5e-164	No	Other 1 - redox	Short-chain dehydrogenase/reductase	Yes
1196440|Parsp1	4e-93	No	Other 1 - redox	Short-chain oxidoreductase protein	Yes
886272|Parsp1	6e-136	No	Other 1 - redox	Succinate dehydrogenase subunit sdh protein	Yes
1044939|Parsp1	1e-84	No	Other 1 - redox	Sulfhydryl oxidase	Yes
1242884|Parsp1	4e-168	No	Other 1 - redox	Sulphydryl oxidase protein	Yes
158157|Parsp1	3e-63	No	Other 1 - redox	Superoxide dismutase, cytosolic	Yes
1208550|Parsp1	0	No	Other 1 - redox	Thromboxane-A synthase, oxidoreductase, monooxygenase, heme-binding	Yes
1231507|Parsp1	2e-43	No	Other 2 - non-redox	25S rRNA adenine-N(1) methyltransferase	No
884491|Parsp1	0	No	Other 2 - non-redox	3-phytase (acid phosphatase)	No
1208946|Parsp1	0	No	Other 2 - non-redox	3-phytase (acid phosphatase)	No
1246435|Parsp1	0	No	Other 2 - non-redox	3-phytase (acid phosphatase)	No
1089240|Parsp1	5e-115	No	Other 2 - non-redox	5'/3'-nucleotidase SurE family protein	No
1199663|Parsp1	0	No	Other 2 - non-redox	5`-nucleotidase	No
268973|Parsp1	1e-98	No	Other 2 - non-redox	50S ribosomal protein L36e	No
1227634|Parsp1	2e-85	No	Other 2 - non-redox	5-oxoprolinase (ATP-hydrolysing)	No
723456|Parsp1	1e-13	No	Other 2 - non-redox	ABC transporter	No
862334|Parsp1	2e-138	No	Other 2 - non-redox	ABC transporter substrate-binding protein	No
1127650|Parsp1	8e-145	No	Other 2 - non-redox	ABC-type Fe3+ transporter	No
1180992|Parsp1	0	No	Other 2 - non-redox	Acetylcholinesterase	No
1256315|Parsp1	0	No	Other 2 - non-redox	Acetylcholinesterase	No
1125805|Parsp1	0	No	Other 2 - non-redox	Acetylcholinesterase/Butyrylcholinesterase	No
297787|Parsp1	0	No	Other 2 - non-redox	Acetylornithine deacetylase	No
657975|Parsp1	4e-120	No	Other 2 - non-redox	Acetyltransferase	No
791722|Parsp1	9e-127	No	Other 2 - non-redox	Acid phosphatase	No
1159385|Parsp1	4e-149	No	Other 2 - non-redox	Acid phosphatase	No
1161423|Parsp1	4e-167	No	Other 2 - non-redox	Acid phosphatase	No
1162994|Parsp1	0	No	Other 2 - non-redox	Acid phosphatase	No
1253980|Parsp1	0	No	Other 2 - non-redox	Acid phosphatase PHO12	No
1200384|Parsp1	0	No	Other 2 - non-redox	Acid phosphatase, metallophosphatase	No
1167498|Parsp1	1e-10	No	Other 2 - non-redox	Acidic repeat protein	No
1107067|Parsp1	0	No	Other 2 - non-redox	Actin patch protein 1	No
1110027|Parsp1	0	No	Other 2 - non-redox	Agmatinase (Mn-binding)	No
1255871|Parsp1	0	No	Other 2 - non-redox	Agmatinase (Mn-binding)	No
1087686|Parsp1	0	No	Other 2 - non-redox	Aldose 1-epimerase	No
1201023|Parsp1	0	No	Other 2 - non-redox	Aldose 1-epimerase	No
1090178|Parsp1	0	No	Other 2 - non-redox	Alkaline phosphatase	No
1153312|Parsp1	0	No	Other 2 - non-redox	Alkaline phosphatase	No
1192119|Parsp1	0	No	Other 2 - non-redox	Alkaline phosphatase	No
1260085|Parsp1	6e-126	No	Other 2 - non-redox	Alkaline phosphatase	No
1163739|Parsp1	4e-15	No	Other 2 - non-redox	allergen asp f7 protein	No
1166565|Parsp1	3e-07	No	Other 2 - non-redox	Allergen, extracellular	No
351898|Parsp1	0	No	Other 2 - non-redox	Alpha/beta hydrolase	No
1128002|Parsp1	8e-90	No	Other 2 - non-redox	Alpha/beta hydrolase	No
1167745|Parsp1	4e-126	No	Other 2 - non-redox	Alpha/beta hydrolase	No
1187305|Parsp1	6e-178	No	Other 2 - non-redox	Alpha/beta hydrolase	No
1206053|Parsp1	0	No	Other 2 - non-redox	Alpha/beta hydrolase	No
1210708|Parsp1	4e-70	No	Other 2 - non-redox	Alpha/beta hydrolase	No
1254525|Parsp1	4e-58	No	Other 2 - non-redox	Alpha/beta hydrolase fold-1	No
1168905|Parsp1	0	No	Other 2 - non-redox	Alpha-N-arabinofuranosidase	No
1152511|Parsp1	0	No	Other 2 - non-redox	Amidase	No
1152739|Parsp1	0	No	Other 2 - non-redox	Amidohydrolase 3	No
1108157|Parsp1	0	No	Other 2 - non-redox	Amidohydrolase family protein	No
1164563|Parsp1	5e-25	No	Other 2 - non-redox	Amino acid permease (transporter)	No
1225350|Parsp1	2e-33	No	Other 2 - non-redox	Amino acid permease (transporter)	No
1193886|Parsp1	0	No	Other 2 - non-redox	Anaphase-promoting complex subunit Apc5, ubiquitin transferase	No
1022712|Parsp1	0	No	Other 2 - non-redox	Ankyrin repeat domain containing protein	No
1148141|Parsp1	0	No	Other 2 - non-redox	Ankyrin repeat domain containing protein	No
1186399|Parsp1	0	No	Other 2 - non-redox	Ankyrin repeat domain containing protein	No
1204373|Parsp1	0	No	Other 2 - non-redox	Ankyrin repeat domain containing protein	No
1216813|Parsp1	5e-08	No	Other 2 - non-redox	Ankyrin unc44	No
1163523|Parsp1	5e-22	No	Other 2 - non-redox	Anthranilate phosphoribosyltransferase	No
1199541|Parsp1	1e-07	No	Other 2 - non-redox	Antigenic cell wall galactomannoprotein, structural component of cell wall	No
1166381|Parsp1	8e-13	No	Other 2 - non-redox	Antigenic thaumatin domain-containing protein	No
1169060|Parsp1	3e-08	No	Other 2 - non-redox	Antigenic thaumatin domain-containing protein	No
1192028|Parsp1	3e-31	No	Other 2 - non-redox	Apple (no info found)	No
1206721|Parsp1	1e-88	No	Other 2 - non-redox	Arginase (Mn-binding)	No
1137086|Parsp1	0	No	Other 2 - non-redox	Arginase/deacetylase	No
1256840|Parsp1	1e-08	No	Other 2 - non-redox	aspartate racemase protein	No
1143025|Parsp1	0	No	Other 2 - non-redox	ATP-binding cassette sub-family G member 2	No
1167727|Parsp1	5e-126	No	Other 2 - non-redox	Autophagy protein Atg27, integral membrane component	No
1167697|Parsp1	1e-81	No	Other 2 - non-redox	Beta-1,6-glucan boisynthesis protein (Knh1)	No
1143481|Parsp1	5e-63	No	Other 2 - non-redox	Beta-Ig-H3/Fasciclin domain, extracellular cell adhesion	No
1254683|Parsp1	0	No	Other 2 - non-redox	Beta-Ig-H3/Fasciclin domain, extracellular cell adhesion	No
1126751|Parsp1	0	No	Other 2 - non-redox	Beta-lactamase	No
1150881|Parsp1	4e-164	No	Other 2 - non-redox	Beta-lactamase	No
1184756|Parsp1	0	No	Other 2 - non-redox	Beta-lactamase	No
1247273|Parsp1	0	No	Other 2 - non-redox	Beta-lactamase	No
1259757|Parsp1	2e-93	No	Other 2 - non-redox	Beta-lactamase	No
1177556|Parsp1	6e-42	No	Other 2 - non-redox	Binding protein	No
293319|Parsp1	1e-41	No	Other 2 - non-redox	Biotrophy-associated secreted protein 2	No
1254174|Parsp1	9e-36	No	Other 2 - non-redox	Biotrophy-associated secreted protein 2	No
1098617|Parsp1	2e-10	No	Other 2 - non-redox	BYS1 domtain containing protein	No
1103492|Parsp1	4e-39	No	Other 2 - non-redox	BYS1 domtain containing protein	No
1211268|Parsp1	1e-16	No	Other 2 - non-redox	BYS1 domtain containing protein	No
1219270|Parsp1	6e-10	No	Other 2 - non-redox	BYS1 domtain containing protein	No
1240297|Parsp1	2e-47	No	Other 2 - non-redox	BYS1 domtain containing protein	No
975729|Parsp1	1e-10	No	Other 2 - non-redox	C2H2 type zinc finger domain protein	No
1222226|Parsp1	2e-34	No	Other 2 - non-redox	C6 zinc finger domain protein	No
1138215|Parsp1	3e-111	No	Other 2 - non-redox	C-8 sterol isomerase	No
634279|Parsp1	3e-11	No	Other 2 - non-redox	Ca2+-modulated nonselective cation channel polycystin	No
1162620|Parsp1	0	No	Other 2 - non-redox	Calnexin (protein folding	No
1189371|Parsp1	2e-128	No	Other 2 - non-redox	Carbonic anhydrase	No
1237746|Parsp1	1e-94	No	Other 2 - non-redox	Carbonic anhydrase	No
1248080|Parsp1	2e-58	No	Other 2 - non-redox	Carbonic anhydrase	No
1225273|Parsp1	2e-13	No	Other 2 - non-redox	Carboxy-muconate cyclase	No
1255743|Parsp1	1e-155	No	Other 2 - non-redox	Carboxy-muconate cyclase	No
1235104|Parsp1	5e-84	No	Other 2 - non-redox	CAS1 appressorium specific protein, host infection	No
1159193|Parsp1	2e-23	No	Other 2 - non-redox	Cell death protein	No
1154531|Parsp1	8e-128	No	Other 2 - non-redox	Cell surface protein	No
1164829|Parsp1	2e-34	No	Other 2 - non-redox	cell surface protein	No
1159454|Parsp1	6e-100	No	Other 2 - non-redox	Cell wall anchored protein, putative	No
1223420|Parsp1	6e-26	No	Other 2 - non-redox	Cell wall beta-glucan synthesis	No
1186441|Parsp1	3e-14	No	Other 2 - non-redox	Cell wall protein	No
1166514|Parsp1	3e-45	No	Other 2 - non-redox	Cell wall protein PhiA	No
1260227|Parsp1	4e-35	No	Other 2 - non-redox	Cellulose-growth-specific protein	No
593015|Parsp1	1e-177	No	Other 2 - non-redox	Cfem domain protein	No
1093842|Parsp1	5e-30	No	Other 2 - non-redox	Cfem domain protein	No
1106926|Parsp1	8e-161	No	Other 2 - non-redox	Cfem domain protein	No
1169885|Parsp1	3e-20	No	Other 2 - non-redox	Cfem domain protein	No
1191485|Parsp1	0	No	Other 2 - non-redox	Cfem domain protein	No
1124037|Parsp1	0	No	Other 2 - non-redox	Chaperone protein dnaK	No
1205774|Parsp1	6e-33	No	Other 2 - non-redox	Cholera a subunit	No
1126986|Parsp1	2e-51	No	Other 2 - non-redox	CHRD superfamily protein, unknown function	No
1078150|Parsp1	1e-130	No	Other 2 - non-redox	Coantomer subunit zeta	No
1237488|Parsp1	3e-12	No	Other 2 - non-redox	Collagen alpha chain	No
1264459|Parsp1	6e-33	No	Other 2 - non-redox	Collagen-like surface protein	No
1212293|Parsp1	1e-72	No	Other 2 - non-redox	Conidiation-specific protein, putative	No
358705|Parsp1	4e-35	No	Other 2 - non-redox	Conserved fungal protein	No
1087329|Parsp1	9e-48	No	Other 2 - non-redox	Conserved fungal protein	No
1162670|Parsp1	4e-71	No	Other 2 - non-redox	conserved fungal protein	No
1163311|Parsp1	2e-25	No	Other 2 - non-redox	Conserved fungal protein	No
1088243|Parsp1	3e-44	No	Other 2 - non-redox	Conserved glycine-rich protein	No
1165417|Parsp1	2e-99	No	Other 2 - non-redox	Covalently-linked cell wall protein	No
1166794|Parsp1	1e-40	No	Other 2 - non-redox	Covalently-linked cell wall protein	No
436246|Parsp1	1e-11	No	Other 2 - non-redox	CSEP0039 putative effector protein	No
1228847|Parsp1	7e-119	No	Other 2 - non-redox	cyanophycinase protein	No
1243831|Parsp1	2e-135	No	Other 2 - non-redox	cyclase	No
1214999|Parsp1	4e-25	No	Other 2 - non-redox	Cyclin-dependent protein kinase regulator pho80	No
1160322|Parsp1	5e-97	No	Other 2 - non-redox	Cyclohexadienyl dehydratase	No
1238876|Parsp1	3e-13	No	Other 2 - non-redox	Cyclopropane-fatty-acyl-phospholipid synthase	No
1206259|Parsp1	9e-95	No	Other 2 - non-redox	Cytidine and deoxycytidylate deaminase zinc-binding region	No
1170049|Parsp1	1e-23	No	Other 2 - non-redox	Delta(3,5)-Delta(2,4)-dienoyl-CoA isomerase	No
411089|Parsp1	0	No	Other 2 - non-redox	DHH phosphoesterase	No
1169399|Parsp1	1e-74	No	Other 2 - non-redox	Dienelactone hydrolase	No
1124344|Parsp1	0	No	Other 2 - non-redox	Disulfide isomerase	No
1198734|Parsp1	0	No	Other 2 - non-redox	Disulfide isomerase	No
1204093|Parsp1	0	No	Other 2 - non-redox	Disulfide isomerase	No
1124655|Parsp1	0	No	Other 2 - non-redox	Disulfide isomerase A4	No
1165072|Parsp1	2e-64	No	Other 2 - non-redox	DJ-1 protein (glutamine amidotransferase)	No
1082426|Parsp1	3e-74	No	Other 2 - non-redox	DJ-1/Pfpi protein (glutamine amidotransferase)	No
1190348|Parsp1	5e-65	No	Other 2 - non-redox	DNA repair exonuclease SIA1	No
1079899|Parsp1	1e-77	No	Other 2 - non-redox	dna-directed rna polymerase protein	No
90|Parsp1	0	No	Other 2 - non-redox	DNAJ (Hsp40) homolog, heat shock protein	No
857578|Parsp1	0	No	Other 2 - non-redox	DNAJ domain containing protein	No
1168479|Parsp1	0	No	Other 2 - non-redox	DNAJ domain containing protein	No
1143950|Parsp1	7e-136	No	Other 2 - non-redox	Dockerin type 1	No
1261660|Parsp1	0	No	Other 2 - non-redox	Dolichyl-diphosphooligosaccharide-protein glycosyltransferase, protein glycosylation	No
1151602|Parsp1	0	No	Other 2 - non-redox	DUF1620 domain-containing protein	No
1255102|Parsp1	6e-11	No	Other 2 - non-redox	DUF862-domain-containing protein	No
1077519|Parsp1	0	No	Other 2 - non-redox	DUF907 domain protein	No
1168596|Parsp1	2e-39	No	Other 2 - non-redox	Dynactin arp1 p25 subunit protein (no info)	No
1257682|Parsp1	0	No	Other 2 - non-redox	ECM14-involved in cell wall biogenesis and architecture	No
1170196|Parsp1	3e-104	No	Other 2 - non-redox	Endonuclease/exonuclease/phosphatase	No
1210137|Parsp1	0	No	Other 2 - non-redox	Endonuclease/exonuclease/phosphatase	No
1263019|Parsp1	0	No	Other 2 - non-redox	Endonuclease/exonuclease/phosphatase	No
1165184|Parsp1	1e-87	No	Other 2 - non-redox	Endonuclease/exonuclease/phosphatase family	No
1159752|Parsp1	1e-123	No	Other 2 - non-redox	Endoplasmic reticulum vesicle protein 25	No
1159807|Parsp1	0	No	Other 2 - non-redox	Endopolyphosphatase	No
1230053|Parsp1	2e-57	No	Other 2 - non-redox	Endoribonuclease l-psp	No
1169607|Parsp1	1e-120	No	Other 2 - non-redox	Endosomal cargo receptor (Erp3)	No
1165908|Parsp1	5e-28	No	Other 2 - non-redox	Endosomal integral membrane protein	No
790269|Parsp1	3e-40	No	Other 2 - non-redox	ER membrane protein	No
1219422|Parsp1	6e-37	No	Other 2 - non-redox	Ethyl tert-butyl ether degradation	No
1220041|Parsp1	2e-28	No	Other 2 - non-redox	Exo-alpha-sialidase neuraminidase	No
1196953|Parsp1	1e-77	No	Other 2 - non-redox	Expression library immunization antigen 1	No
1009963|Parsp1	5e-61	No	Other 2 - non-redox	Extracellular serine-rich protein	No
1051067|Parsp1	1e-39	No	Other 2 - non-redox	Extracellular serine-rich protein	No
1123676|Parsp1	7e-59	No	Other 2 - non-redox	Extracellular serine-rich protein	No
1205580|Parsp1	0	No	Other 2 - non-redox	Extracellular serine-rich protein	No
1264795|Parsp1	0	No	Other 2 - non-redox	Extracellular serine-rich protein, putative	No
1162403|Parsp1	2e-115	No	Other 2 - non-redox	Extracellular serine-threonine rich protein	No
1165530|Parsp1	1e-150	No	Other 2 - non-redox	Fasciclin, extracellular cell adhesion	No
1207969|Parsp1	3e-19	No	Other 2 - non-redox	F-box and wd40 domain protein	No
705900|Parsp1	0	No	Other 2 - non-redox	Ferulic acid esterase	No
1088775|Parsp1	0	No	Other 2 - non-redox	Feruloyl esterase B	No
1145605|Parsp1	0	No	Other 2 - non-redox	Feruloyl esterase B	No
1158677|Parsp1	0	No	Other 2 - non-redox	Feruloyl esterase B	No
1159754|Parsp1	0	No	Other 2 - non-redox	Feruloyl esterase B	No
1168855|Parsp1	2e-153	No	Other 2 - non-redox	Feruloyl esterase B	No
1217197|Parsp1	3e-20	No	Other 2 - non-redox	FMRF-amide neuropeptide	No
863606|Parsp1	6e-21	No	Other 2 - non-redox	Fungal hydrophobin	No
808091|Parsp1	6e-106	No	Other 2 - non-redox	GAS1-like protein	No
1221279|Parsp1	6e-94	No	Other 2 - non-redox	Gleya adhesin domain protein	No
1219725|Parsp1	0	No	Other 2 - non-redox	Glutaminase	No
1259584|Parsp1	0	No	Other 2 - non-redox	Glutaminase A	No
1135177|Parsp1	0	No	Other 2 - non-redox	Glutaminase-asparaginase	No
1162086|Parsp1	8e-155	No	Other 2 - non-redox	Glutaminyl-peptide cyclotransferase	No
883628|Parsp1	0	No	Other 2 - non-redox	Glutamyl-tRNA(Gln) amidotransferase	No
1180731|Parsp1	0	No	Other 2 - non-redox	Glutamyl-tRNA(Gln) amidotransferase	No
427548|Parsp1	0	No	Other 2 - non-redox	Glycerophosphoryl diester phosphodiesterase family protein	No
1264196|Parsp1	8e-23	No	Other 2 - non-redox	GNAT family acetyltransferase	No
1239013|Parsp1	4e-16	No	Other 2 - non-redox	GPI anchored cell wall organization protein Ecm33	No
1210559|Parsp1	2e-90	No	Other 2 - non-redox	GPI anchored cell wall protein	No
1258657|Parsp1	8e-14	No	Other 2 - non-redox	GPI anchored cell wall protein	No
863372|Parsp1	9e-19	No	Other 2 - non-redox	GPI anchored protein	No
935611|Parsp1	8e-08	No	Other 2 - non-redox	GPI anchored protein	No
1162793|Parsp1	3e-12	No	Other 2 - non-redox	GPI anchored protein	No
1168595|Parsp1	3e-80	No	Other 2 - non-redox	GPI anchored protein	No
1175114|Parsp1	2e-68	No	Other 2 - non-redox	GPI anchored protein	No
1179057|Parsp1	3e-43	No	Other 2 - non-redox	GPI anchored serine-threonine rich protein	No
1258326|Parsp1	4e-16	No	Other 2 - non-redox	GPI anchored serine-threonine rich protein	No
1077937|Parsp1	0	No	Other 2 - non-redox	GPI anchored transamidase	No
1190875|Parsp1	0	No	Other 2 - non-redox	GPI transamidase component GPI16	No
1117426|Parsp1	3e-100	No	Other 2 - non-redox	GPI-anchored cell wall organization protein Ecm33	No
965454|Parsp1	7e-48	No	Other 2 - non-redox	Guanyl-specific ribonuclease Pb1	No
1198783|Parsp1	5e-23	No	Other 2 - non-redox	Heat shock protein 150 kDa	No
1099254|Parsp1	2e-103	No	Other 2 - non-redox	Heat shock protein 70 kDa	No
1103118|Parsp1	0	No	Other 2 - non-redox	Heat shock protein, 70 kDa	No
1104243|Parsp1	5e-66	No	Other 2 - non-redox	Heat stable antigen, 19 kDa	No
1230952|Parsp1	1e-08	No	Other 2 - non-redox	Het containing protein	No
1160341|Parsp1	0	No	Other 2 - non-redox	Heterokaryon incompatibility Het-C	No
1147100|Parsp1	0	No	Other 2 - non-redox	Hexose transporter	No
166045|Parsp1	1e-93	No	Other 2 - non-redox	Histidine acid phosphatase	No
1116079|Parsp1	0	No	Other 2 - non-redox	Histidine acid phosphatase	No
1133580|Parsp1	0	No	Other 2 - non-redox	Histidine acid phytase (acid phosphatase)	No
1217549|Parsp1	3e-68	No	Other 2 - non-redox	Hydrolase, acyltransferase	No
1177943|Parsp1	8e-16	No	Other 2 - non-redox	Hypersensitive response inducing protein 1	No
810715|Parsp1	3e-09	No	Other 2 - non-redox	IDI-2 domain protein (no info)	No
1100926|Parsp1	3e-142	No	Other 2 - non-redox	Inorganic pyrophosphatase	No
9856|Parsp1	6e-17	No	Other 2 - non-redox	Integral membrane protein	No
1158339|Parsp1	0	No	Other 2 - non-redox	Integral membrane protein	No
1173855|Parsp1	7e-16	No	Other 2 - non-redox	Integral membrane protein	No
1207354|Parsp1	3e-68	No	Other 2 - non-redox	Integral membrane protein	No
1223532|Parsp1	6e-33	No	Other 2 - non-redox	Integral membrane protein	No
1229840|Parsp1	5e-93	No	Other 2 - non-redox	Integral membrane protein	No
1172968|Parsp1	3e-146	No	Other 2 - non-redox	Isochorismatase hydrolase	No
1256775|Parsp1	8e-119	No	Other 2 - non-redox	Isochorismatase hydrolase	No
1212172|Parsp1	2e-16	No	Other 2 - non-redox	Killer toxin, pathenogenesis	No
1217468|Parsp1	3e-33	No	Other 2 - non-redox	Kinesin family protein (motor activity)	No
609825|Parsp1	6e-49	No	Other 2 - non-redox	Large tegument protein	No
12922|Parsp1	1e-104	No	Other 2 - non-redox	Lectin family integral membrane protein	No
1167021|Parsp1	7e-19	No	Other 2 - non-redox	Lipid particle protein, integral membrane component	No
1187756|Parsp1	5e-55	No	Other 2 - non-redox	Long chronological lifespan protein 2	No
1260854|Parsp1	0	No	Other 2 - non-redox	Magnesium transporter protein 1	No
1099324|Parsp1	1e-114	No	Other 2 - non-redox	Major allergen Asp f 2	No
583624|Parsp1	9e-37	No	Other 2 - non-redox	Major allergent alt	No
1083864|Parsp1	5e-55	No	Other 2 - non-redox	Major facilitator (protein transport)	No
1095450|Parsp1	2e-13	No	Other 2 - non-redox	Major facilitator (protein transport)	No
1106383|Parsp1	0	No	Other 2 - non-redox	Major facilitator (protein transport)	No
1211413|Parsp1	1e-51	No	Other 2 - non-redox	Major facilitator (protein transport)	No
1226676|Parsp1	0	No	Other 2 - non-redox	Major facilitator (protein transport)	No
763737|Parsp1	6e-155	No	Other 2 - non-redox	Major royal jelly protein	No
1215151|Parsp1	4e-145	No	Other 2 - non-redox	Mannose-6-phosphate receptor binding protein	No
1175650|Parsp1	3e-08	No	Other 2 - non-redox	Mannose-binding lectin	No
1189986|Parsp1	5e-103	No	Other 2 - non-redox	Mannosylphosphate transferase	No
1183913|Parsp1	5e-123	No	Other 2 - non-redox	MAS3 protein	No
1061080|Parsp1	7e-67	No	Other 2 - non-redox	Meiotic recombination protein dmc1 protein	No
1085824|Parsp1	2e-85	No	Other 2 - non-redox	Membrane-associated progesterone receptor component 1	No
1190264|Parsp1	5e-57	No	Other 2 - non-redox	Metallo-beta-lactamase domain protein	No
1218022|Parsp1	1e-48	No	Other 2 - non-redox	Microbial ribonuclease	No
1130794|Parsp1	3e-95	No	Other 2 - non-redox	Mitochondrial protein	No
1162430|Parsp1	0	No	Other 2 - non-redox	Mn2+ homeostasis protein Per1, transmembrane	No
1085956|Parsp1	0	No	Other 2 - non-redox	MNNG and nitrosoguanidine resistance protein, transmembrane	No
1208067|Parsp1	3e-15	No	Other 2 - non-redox	Mold-specific m46 protein	No
1070445|Parsp1	5e-25	No	Other 2 - non-redox	NACHT domain protein	No
1183914|Parsp1	1e-14	No	Other 2 - non-redox	NACHT domain protein	No
1126479|Parsp1	2e-116	No	Other 2 - non-redox	Necrosis- and ethylene-inducing protein	No
1247281|Parsp1	6e-158	No	Other 2 - non-redox	Neuraminidase	No
1211728|Parsp1	1e-19	No	Other 2 - non-redox	Neurofilament medium polypeptide	No
1216446|Parsp1	8e-25	No	Other 2 - non-redox	Neurofilament medium polypeptide	No
1211196|Parsp1	0	No	Other 2 - non-redox	Neutral ceramidase	No
1195333|Parsp1	1e-127	No	Other 2 - non-redox	Nicotinamidase pyrazinamidase	No
1164282|Parsp1	0	No	Other 2 - non-redox	NIMA-interacting protein TinC	No
876375|Parsp1	2e-56	No	Other 2 - non-redox	NPP1 domain protein, necrosis inducing	No
1153992|Parsp1	1e-154	No	Other 2 - non-redox	Nuclease PA3	No
1187681|Parsp1	2e-166	No	Other 2 - non-redox	Nuclease PA3	No
730031|Parsp1	2e-131	No	Other 2 - non-redox	Nuclease S1	No
1203058|Parsp1	3e-132	No	Other 2 - non-redox	Oligosaccharyltransferase, protein glycosylation	No
1260621|Parsp1	0	No	Other 2 - non-redox	Oligosaccharyltransferase, protein glycosylation	No
564324|Parsp1	0	No	Other 2 - non-redox	Outer membrane autotransporter	No
1093676|Parsp1	5e-36	No	Other 2 - non-redox	Outer membrane autotransporter	No
1209879|Parsp1	3e-15	No	Other 2 - non-redox	Outer membrane autotransporter	No
1176329|Parsp1	0	No	Other 2 - non-redox	Oxalate decarboxylase	No
1204135|Parsp1	0	No	Other 2 - non-redox	Oxalate decarboxylase	No
202637|Parsp1	0	No	Other 2 - non-redox	Oxalate decarboxylase oxdC	No
218587|Parsp1	7e-47	No	Other 2 - non-redox	PAF acetylhydrolase family protein	No
792734|Parsp1	5e-67	No	Other 2 - non-redox	PAF acetylhydrolase family protein	No
1148618|Parsp1	4e-146	No	Other 2 - non-redox	PAF acetylhydrolase family protein	No
1209180|Parsp1	3e-165	No	Other 2 - non-redox	PAF acetylhydrolase family protein	No
1181088|Parsp1	7e-91	No	Other 2 - non-redox	Paired amphipathic helix protein Sin3a	No
1168271|Parsp1	3e-165	No	Other 2 - non-redox	Palmitoyl-protein thioesterase 1	No
350672|Parsp1	0	No	Other 2 - non-redox	Patched sphingolipid transporter (Ncr1), vacuole, transmembrane	No
1218187|Parsp1	4e-50	No	Other 2 - non-redox	Pathogenesis-related protein	No
1093359|Parsp1	2e-18	No	Other 2 - non-redox	PEBP-like protein, PhosphatidylEthanolamine-Binding, various functions	No
1230319|Parsp1	1e-31	No	Other 2 - non-redox	PEBP-like protein, PhosphatidylEthanolamine-Binding, various functions	No
1079255|Parsp1	0	No	Other 2 - non-redox	Peptidyl-prolyl cis-trans isomerase	No
1169859|Parsp1	9e-130	No	Other 2 - non-redox	Peptidyl-prolyl cis-trans isomerase	No
1256370|Parsp1	5e-79	No	Other 2 - non-redox	Peptidyl-prolyl cis-trans isomerase	No
765835|Parsp1	3e-94	No	Other 2 - non-redox	PF07632 family protein	No
1167641|Parsp1	2e-69	No	Other 2 - non-redox	Phosphatidylglycerol/phosphatidylinositol transfer protein	No
1142452|Parsp1	3e-178	No	Other 2 - non-redox	Phosphodiesterase type 1/nucleotide pyrophosphatase	No
1127392|Parsp1	0	No	Other 2 - non-redox	Phosphodiesterase/alkaline phosphatase D	No
1067425|Parsp1	1e-145	No	Other 2 - non-redox	Phosphoglucomutase	No
1133590|Parsp1	4e-82	No	Other 2 - non-redox	Phosphoglycerate mutase	No
1203274|Parsp1	3e-30	No	Other 2 - non-redox	Plasma membrane protein Pth11-like protein	No
982553|Parsp1	2e-45	No	Other 2 - non-redox	Platelet-activating factor acetylhydrolase	No
1204102|Parsp1	7e-105	No	Other 2 - non-redox	PLC-like phosphodiesterase protein	No
1168714|Parsp1	7e-56	No	Other 2 - non-redox	P-loop containing nucleoside triphosphate hydrolase	No
1201749|Parsp1	3e-19	No	Other 2 - non-redox	P-loop containing nucleoside triphosphate hydrolase	No
7521|Parsp1	2e-63	No	Other 2 - non-redox	Pogo transposable element, putative	No
1135284|Parsp1	4e-28	No	Other 2 - non-redox	Proline-rich antigen	No
1203470|Parsp1	8e-12	No	Other 2 - non-redox	Proline-rich antigen	No
1216951|Parsp1	5e-11	No	Other 2 - non-redox	Proline-rich antigen	No
1262069|Parsp1	1e-16	No	Other 2 - non-redox	Proline-rich antigen	No
1264640|Parsp1	6e-09	No	Other 2 - non-redox	Proline-rich antigen	No
1166682|Parsp1	3e-175	No	Other 2 - non-redox	Protein elicitor peat 2, prohibitin	No
1163561|Parsp1	3e-114	No	Other 2 - non-redox	Protein GET1, intracellular protein transport	No
1250001|Parsp1	0	No	Other 2 - non-redox	Protein kinase domain-containing protein	No
1197640|Parsp1	9e-101	No	Other 2 - non-redox	Protein ROT1, chaperone, cell wall synthesis	No
1089149|Parsp1	7e-17	No	Other 2 - non-redox	Proteinase inhibitor kazal	No
434126|Parsp1	1e-53	No	Other 2 - non-redox	PRY1, extracellular antigen	No
1263256|Parsp1	1e-77	No	Other 2 - non-redox	PTH11-typeG-protein-coupled receptor	No
1126405|Parsp1	1e-162	No	Other 2 - non-redox	P-type ATPase	No
1158375|Parsp1	3e-85	No	Other 2 - non-redox	Putative secreted protein	No
1139536|Parsp1	0	No	Other 2 - non-redox	Ras-like protein, GTPase	No
1164979|Parsp1	3e-08	No	Other 2 - non-redox	RBP protein	No
1261747|Parsp1	8e-07	No	Other 2 - non-redox	Riboflavin aldehyde-forming enzyme	No
598461|Parsp1	2e-171	No	Other 2 - non-redox	Ribonuclease T2	No
801624|Parsp1	2e-32	No	Other 2 - non-redox	RIC1 protein, transmembrane	No
280989|Parsp1	0	No	Other 2 - non-redox	RING finger domain protein	No
1162395|Parsp1	2e-88	No	Other 2 - non-redox	RING finger domain protein	No
1165960|Parsp1	0	No	Other 2 - non-redox	SacI domain containing protein, phosphatidylinositol dephosphorylation	No
496797|Parsp1	1e-31	No	Other 2 - non-redox	SCP-like extracellular protein, allergen	No
1168564|Parsp1	3e-55	No	Other 2 - non-redox	SCP-like extracellular protein, allergen	No
180504|Parsp1	9e-08	No	Other 2 - non-redox	Secreted protein	No
280404|Parsp1	6e-39	No	Other 2 - non-redox	Secreted protein	No
305614|Parsp1	1e-11	No	Other 2 - non-redox	Secreted protein	No
453829|Parsp1	0	No	Other 2 - non-redox	Secreted protein	No
1099070|Parsp1	2e-77	No	Other 2 - non-redox	Secreted protein	No
1129528|Parsp1	0	No	Other 2 - non-redox	Secreted protein	No
1154077|Parsp1	5e-112	No	Other 2 - non-redox	Secreted protein	No
1163822|Parsp1	4e-60	No	Other 2 - non-redox	Secreted protein	No
1189014|Parsp1	8e-89	No	Other 2 - non-redox	Secreted protein	No
1197133|Parsp1	0	No	Other 2 - non-redox	Secreted protein	No
1201479|Parsp1	3e-18	No	Other 2 - non-redox	Secreted protein	No
1205511|Parsp1	3e-168	No	Other 2 - non-redox	Secreted protein	No
1220237|Parsp1	2e-12	No	Other 2 - non-redox	Secreted protein	No
1238105|Parsp1	2e-23	No	Other 2 - non-redox	Secreted protein	No
1260718|Parsp1	2e-111	No	Other 2 - non-redox	Secreted protein	No
1160942|Parsp1	4e-102	No	Other 2 - non-redox	secretory pathway protein Ssp120	No
1162195|Parsp1	0	No	Other 2 - non-redox	Ser/Thr protein phosphatase	No
1165905|Parsp1	4e-107	No	Other 2 - non-redox	Serine protein kinase, putative	No
1102081|Parsp1	0	No	Other 2 - non-redox	Serine/threonine-protein kinase/endoribonuclease IRE1	No
1229752|Parsp1	2e-52	No	Other 2 - non-redox	SET, intracellular protein transport, vacuole	No
1254873|Parsp1	2e-114	No	Other 2 - non-redox	SET, intracellular protein transport, vacuole	No
1159576|Parsp1	5e-128	No	Other 2 - non-redox	Signaling protein, tat pathway	No
1165469|Parsp1	5e-46	No	Other 2 - non-redox	Six-bladed beta-propeller TolB-like protein, pathenogenesis	No
1165476|Parsp1	3e-51	No	Other 2 - non-redox	Six-bladed beta-propeller TolB-like protein, pathenogenesis	No
1086370|Parsp1	1e-52	No	Other 2 - non-redox	small secreted protein	No
1101775|Parsp1	2e-49	No	Other 2 - non-redox	small secreted protein	No
1146382|Parsp1	1e-61	No	Other 2 - non-redox	Small secreted protein	No
1160812|Parsp1	7e-51	No	Other 2 - non-redox	Small secreted protein	No
1226919|Parsp1	3e-45	No	Other 2 - non-redox	Sodium transport ATPase	No
1134465|Parsp1	7e-41	No	Other 2 - non-redox	Spherulin 1A, cupin, Mn2+ binding	No
1165691|Parsp1	2e-106	No	Other 2 - non-redox	Spherulin 1A, cupin, Mn2+ binding	No
1206848|Parsp1	9e-77	No	Other 2 - non-redox	Spherulin 1A, cupin, Mn2+ binding	No
1239874|Parsp1	3e-45	No	Other 2 - non-redox	Spherulin 1A, cupin, Mn2+ binding	No
1164427|Parsp1	1e-24	No	Other 2 - non-redox	Spore germination protein	No
1259216|Parsp1	6e-43	No	Other 2 - non-redox	Staphylococcal secretory antigen ssaA acc. no. Q5HLV2	No
532025|Parsp1	0	No	Other 2 - non-redox	Stress response protein Rds1	No
1160990|Parsp1	2e-36	No	Other 2 - non-redox	Stress response RCI peptide, vacuolar membrane	No
1163756|Parsp1	1e-43	No	Other 2 - non-redox	Stress responsive A/B barrel domain containing protein	No
1141039|Parsp1	2e-157	No	Other 2 - non-redox	Stress-responsive protein Ish1	No
1088485|Parsp1	2e-167	No	Other 2 - non-redox	Tannase/feruloyl esterase	No
1143202|Parsp1	0	No	Other 2 - non-redox	Tannase/feruloyl esterase	No
1197923|Parsp1	0	No	Other 2 - non-redox	Tannase/feruloyl esterase	No
1164532|Parsp1	3e-96	No	Other 2 - non-redox	TAP domain protein, alpha/beta hydrolase	No
1213053|Parsp1	3e-107	No	Other 2 - non-redox	TAP domain protein, alpha/beta hydrolase	No
1223882|Parsp1	2e-104	No	Other 2 - non-redox	TAP domain protein, alpha/beta hydrolase	No
1158131|Parsp1	2e-94	No	Other 2 - non-redox	terminal flower 1-like protein	No
1162340|Parsp1	6e-88	No	Other 2 - non-redox	TGF beta induced protein ig-h3 (related to call adhesion)	No
879414|Parsp1	0	No	Other 2 - non-redox	Thaumatin family protein	No
583324|Parsp1	7e-71	No	Other 2 - non-redox	Translation initiation inhibitor	No
1124813|Parsp1	4e-116	No	Other 2 - non-redox	Translocon-associated protein (TRAP)	No
1163529|Parsp1	2e-30	No	Other 2 - non-redox	Transmembrane protein 167	No
1164136|Parsp1	7e-88	No	Other 2 - non-redox	Transmembrane protein 66	No
1114610|Parsp1	0	No	Other 2 - non-redox	Transmembrane protein PFT27	No
1207388|Parsp1	6e-90	No	Other 2 - non-redox	TRI14, six-blade propeller domain	No
1167412|Parsp1	1e-15	No	Other 2 - non-redox	Trichothecene 3-o-acetyltransferase	No
190285|Parsp1	9e-23	No	Other 2 - non-redox	tRNA dihydrouridine synthase (Smm1)	No
128646|Parsp1	3e-115	No	Other 2 - non-redox	Twin-arginine translocation pathway signal	No
1164124|Parsp1	0	No	Other 2 - non-redox	Twin-arginine translocation pathway signal	No
1128547|Parsp1	0	No	Other 2 - non-redox	Ubiquitin-protein ligase Sel1/Ubx2	No
960216|Parsp1	1e-14	No	Other 2 - non-redox	UVI-1, cell wall mannoprotein	No
1087802|Parsp1	5e-120	No	Other 2 - non-redox	Vacuolar sorting protein	No
1132043|Parsp1	0	No	Other 2 - non-redox	Vacuolar sorting protein	No
1167870|Parsp1	9e-158	No	Other 2 - non-redox	vacuolar sorting receptor (Mrl1)	No
1165013|Parsp1	0	No	Other 2 - non-redox	Vesicular integral-membrane protein VIP36	No
762256|Parsp1	7e-09	No	Other 2 - non-redox	WD repeat domain containing protein	No
1187720|Parsp1	0	No	Other 2 - non-redox	WD repeat-containing protein	No
1132970|Parsp1	3e-51	No	Other 2 - non-redox	WD40 repeat domain protein	No
8661|Parsp1	3e-175	No	Other 2 - non-redox	WSC domain containing protein	No
809205|Parsp1	1e-122	No	Other 2 - non-redox	WSC domain containing protein	No
1133531|Parsp1	0	No	Other 2 - non-redox	WSC domain containing protein	No
1179008|Parsp1	4e-23	No	Other 2 - non-redox	WSC domain containing protein	No
1188072|Parsp1	1e-115	No	Other 2 - non-redox	WSC domain containing protein	No
1219656|Parsp1	5e-75	No	Other 2 - non-redox	WSC domain containing protein	No
1244505|Parsp1	5e-130	No	Other 2 - non-redox	YesU, Concanavalin A-like lectin/glucanase domain	No
1238011|Parsp1	0	No	Other 2 - non-redox	YetA (no info)	No
1194752|Parsp1	0	No	Other 2 - non-redox	Zinc transporter YKE4, transmembrane	No
1198501|Parsp1	0	No	Other 2 - non-redox	Zinc/iron transporter, transmembrane	No
