# Supplementary material for: Comparative Analysis of Secretome Profiles of Manganese(II)-Oxidizing Ascomycete Fungi
Source: PLoS One. 2016 Jul 19;11(7):e0157844. doi: 10.1371/journal.pone.0157844 (PMC4951024; doi:10.1371/journal.pone.0157844)
Supplement: S4 Table — (XLSX) [file pone.0157844.s004.xlsx]

## Sheet: S4_Table
S4 Table. Full genome-based predicted secretome of Pyrenochaeta sp. (1404 proteins).
JGI Protein ID	E value for BLAST hit	CAZyme	Protein Family	Putative Function	Redox-active? (for "other" proteins only)
683728|Pyrsp1	1e-22	Yes	AA1	Copper oxidoreductase, chitin-binding	--
497265|Pyrsp1	0	Yes	AA1	Multicopper oxidase	--
316911|Pyrsp1	0	Yes	AA1_1	Laccase TilA, putative	--
548047|Pyrsp1	0	Yes	AA1_1	Laccase-2	--
248003|Pyrsp1	0	Yes	AA1_2	Iron transport multicopper oxidase FET3	--
564975|Pyrsp1	0	Yes	AA1_3	Bilirubin oxidase	--
496748|Pyrsp1	3e-46	Yes	AA1_3	Cupredoxin	--
96201|Pyrsp1	2e-158	Yes	AA1_3	Di-copper centre-containing, tyrosinase, oxidoreductase	--
641187|Pyrsp1	4e-158	Yes	AA1_3	Di-copper centre-containing, tyrosinase, oxidoreductase	--
650627|Pyrsp1	0	Yes	AA1_3	Di-copper centre-containing, tyrosinase, oxidoreductase	--
622280|Pyrsp1	0	Yes	AA1_3	L-ascorbate oxidase	--
593612|Pyrsp1	1e-47	Yes	AA1_3	Plastocyanin-like domain-containing protein, cupredoxin	--
593668|Pyrsp1	7e-47	Yes	AA1_3	Plastocyanin-like domain-containing protein, cupredoxin	--
603593|Pyrsp1	2e-47	Yes	AA1_3	Plastocyanin-like domain-containing protein, cupredoxin	--
37755|Pyrsp1	3e-99	Yes	AA1_3	Tyrosinase	--
325418|Pyrsp1	0	Yes	AA1_3	Tyrosinase	--
522609|Pyrsp1	0	Yes	AA1_3	Tyrosinase	--
200709|Pyrsp1	0	Yes	AA1_3	Tyrosinase	--
269555|Pyrsp1	0	Yes	AA1_3	Tyrosinase	--
584328|Pyrsp1	3e-96	Yes	AA1_3	Tyrosinase	--
603857|Pyrsp1	1e-170	Yes	AA1_3	Tyrosinase central domain protein	--
507179|Pyrsp1	0	Yes	AA2	Catalase	--
517649|Pyrsp1	1e-117	Yes	AA2	Chloroperoxidase	--
614745|Pyrsp1	0	Yes	AA2	Ligninase H2	--
341261|Pyrsp1	2e-122	Yes	AA2	Ligninase LG6	--
511376|Pyrsp1	0	Yes	AA3	Choline dehydrogenase	--
535418|Pyrsp1	0	Yes	AA3	Choline dehydrogenase	--
565836|Pyrsp1	0	Yes	AA3	Choline dehydrogenase	--
591804|Pyrsp1	0	Yes	AA3	Choline dehydrogenase	--
594706|Pyrsp1	0	Yes	AA3	Choline dehydrogenase	--
593629|Pyrsp1	0	Yes	AA3	Glucose-methanol-choline oxidoreductase	--
285905|Pyrsp1	4e-177	Yes	AA3	GMC oxidoreductase	--
499611|Pyrsp1	0	Yes	AA3	GMC oxidoreductase	--
517035|Pyrsp1	0	Yes	AA3	GMC oxidoreductase	--
587762|Pyrsp1	0	Yes	AA3	GMC oxidoreductase	--
648706|Pyrsp1	0	Yes	AA3	GMC oxidoreductase	--
684312|Pyrsp1	0	Yes	AA3	GMC oxidoreductase	--
608960|Pyrsp1	2e-54	Yes	AA3_1	CBD9-like protein, cellobiose dehydrogenase	--
142177|Pyrsp1	0	Yes	AA3_1	Cellobiose dehydrogenase	--
518952|Pyrsp1	0	Yes	AA3_1	Cellobiose dehydrogenase	--
590035|Pyrsp1	0	Yes	AA3_1	Cellobiose dehydrogenase	--
593277|Pyrsp1	0	Yes	AA3_1	Cellobiose dehydrogenase	--
620246|Pyrsp1	0	Yes	AA3_1	Cellobiose dehydrogenase	--
509392|Pyrsp1	0	Yes	AA3_3	FAD/FMN-containing isoamyl alcohol oxidase	--
511399|Pyrsp1	0	Yes	AA3_3	FAD/FMN-containing isoamyl alcohol oxidase	--
330323|Pyrsp1	0	Yes	AA5_2	Galactose oxidase	--
622952|Pyrsp1	0	Yes	AA5_2	galactose oxidase	--
88309|Pyrsp1	3e-143	Yes	AA5_2	Galactose oxidase/kelch beta-propeller	--
597169|Pyrsp1	3e-106	Yes	AA5_2	Galactose oxidase/kelch beta-propeller	--
590479|Pyrsp1	0	Yes	AA8	Ferric reductase transmembrane component 4	--
682667|Pyrsp1	0	Yes	AA8	Ferric-chelate reductase	--
248702|Pyrsp1	7e-38	Yes	AA9	Endoglucanase	--
594013|Pyrsp1	4e-54	Yes	AA9	Endoglucanase	--
660626|Pyrsp1	5e-24	Yes	AA9	Endoglucanase	--
543945|Pyrsp1	5e-131	Yes	AA9/GH61	Cel1 protein	--
574400|Pyrsp1	1e-146	Yes	AA9/GH61	Cel1 protein	--
469361|Pyrsp1	2e-66	Yes	AA9/GH61	cellulose binding protein CEL1	--
163689|Pyrsp1	2e-142	Yes	AA9/GH61	Endoglucanase B	--
193435|Pyrsp1	6e-154	Yes	AA9/GH61	endoglucanase II	--
278357|Pyrsp1	2e-130	Yes	AA9/GH61	Endoglucanase II	--
496996|Pyrsp1	4e-171	Yes	AA9/GH61	endoglucanase II	--
153575|Pyrsp1	4e-137	Yes	AA9/GH61	Endoglucanase IV	--
163041|Pyrsp1	1e-131	Yes	AA9/GH61	Endoglucanase IV	--
669841|Pyrsp1	4e-134	Yes	AA9/GH61	Family 61 endoglucanase	--
495634|Pyrsp1	1e-74	Yes	AA9/GH61	Fungal cellulose binding containing protein	--
156171|Pyrsp1	1e-131	Yes	AA9/GH61	fungal cellulose binding domain containing protein	--
591482|Pyrsp1	2e-135	Yes	AA9/GH61	Fungal cellulose binding domain containing protein	--
593574|Pyrsp1	7e-116	Yes	AA9/GH61	Fungal cellulose binding domain containing protein	--
607173|Pyrsp1	2e-126	Yes	AA9/GH61	Fungal cellulose binding domain containing protein	--
500495|Pyrsp1	3e-175	Yes	AA9/GH61	Glycoside hydrolase	--
598594|Pyrsp1	4e-140	Yes	AA9/GH61	Glycoside hydrolase	--
641108|Pyrsp1	3e-52	Yes	AA9/GH61	Glycoside hydrolase	--
24827|Pyrsp1	2e-109	Yes	AA9/GH61	Glycoside hydrolase family 61 protein	--
256478|Pyrsp1	3e-79	Yes	AA9/GH61	Glycoside hydrolase family 61 protein	--
334630|Pyrsp1	4e-141	Yes	AA9/GH61	glycoside hydrolase family 61 protein	--
405123|Pyrsp1	2e-162	Yes	AA9/GH61	Glycoside hydrolase family 61 protein	--
531358|Pyrsp1	5e-127	Yes	AA9/GH61	Glycoside hydrolase family 61 protein	--
543419|Pyrsp1	4e-67	Yes	AA9/GH61	Glycoside hydrolase family 61 protein	--
570336|Pyrsp1	0	Yes	AA9/GH61	Glycoside hydrolase family 61 protein	--
584309|Pyrsp1	3e-55	Yes	AA9/GH61	Glycoside hydrolase family 61 protein	--
593098|Pyrsp1	7e-114	Yes	AA9/GH61	Glycoside hydrolase family 61 protein	--
593313|Pyrsp1	2e-125	Yes	AA9/GH61	Glycoside hydrolase family 61 protein	--
620224|Pyrsp1	5e-136	Yes	AA9/GH61	Glycoside hydrolase family 61 protein	--
626478|Pyrsp1	4e-140	Yes	AA9/GH61	Glycoside hydrolase family 61 protein	--
648299|Pyrsp1	6e-128	Yes	AA9/GH61	Glycoside hydrolase family 61 protein	--
675931|Pyrsp1	3e-125	Yes	AA9/GH61	Glycoside hydrolase family 61 protein	--
90120|Pyrsp1	5e-143	Yes	AA9/GH61	Glycosyl hydrolase family 61	--
496337|Pyrsp1	3e-64	Yes	AA9/GH61	Lytic polysaccharide monooxygenase	--
612536|Pyrsp1	5e-177	Yes	AA9/GH61/CBM1	Endoglucanase II	--
589091|Pyrsp1	2e-133	Yes	CBM	Cellulose-binding family II	--
675406|Pyrsp1	1e-82	Yes	CBM	Cellulose-binding family II	--
537156|Pyrsp1	0	Yes	CBM	Sad1/UNC-like protein, galactose-binding	--
45805|Pyrsp1	8e-121	Yes	CBM01	Carbohydrate binding module	--
286885|Pyrsp1	1e-120	Yes	CBM01	Carbohydrate-binding module family 1 protein	--
395893|Pyrsp1	6e-141	Yes	CBM01	Carbohydrate-binding module family 1 protein	--
524204|Pyrsp1	3e-111	Yes	CBM01	Carbohydrate-binding module family 1 protein	--
533298|Pyrsp1	0	Yes	CBM01	Carbohydrate-binding module family 1 protein	--
644096|Pyrsp1	5e-39	Yes	CBM01	Carbohydrate-binding module family 1 protein	--
134949|Pyrsp1	0	Yes	CBM01	Endoxylanase	--
304773|Pyrsp1	9e-77	Yes	CBM13	Ricin B-like lectin	--
30096|Pyrsp1	3e-41	Yes	CBM18	Agglutinin isolectin 1	--
591334|Pyrsp1	4e-36	Yes	CBM18	Agglutinin isolectin 1	--
636746|Pyrsp1	1e-40	Yes	CBM18	Agglutinin isolectin 1	--
587761|Pyrsp1	5e-103	Yes	CBM18	Carbohydrate binding module	--
594303|Pyrsp1	0	Yes	CBM18	Carbohydrate binding module	--
639090|Pyrsp1	0	Yes	CBM18	Carbohydrate binding module	--
121174|Pyrsp1	3e-69	Yes	CBM18	Carbohydrate-binding module family 18 protein	--
490147|Pyrsp1	2e-12	Yes	CBM18	Carbohydrate-binding module family 18 protein	--
628421|Pyrsp1	4e-77	Yes	CBM18	CFEM domain-containing protein	--
480459|Pyrsp1	0	Yes	CBM18	chitin binding protein	--
347067|Pyrsp1	2e-27	Yes	CBM18	Chitin binding protein 4	--
387372|Pyrsp1	2e-44	Yes	CBM18	Chitin binding protein 4	--
9662|Pyrsp1	4e-22	Yes	CBM18	Chitin recognition protein	--
616900|Pyrsp1	0	Yes	CBM18	Class V chitinase, putative	--
594571|Pyrsp1	2e-20	Yes	CBM18	Polysaccharide deacetylase	--
631952|Pyrsp1	9e-30	Yes	CBM18	Polysaccharide deacetylase	--
290989|Pyrsp1	0	Yes	CBM35	Carbohydrate-binding module family 35 protein	--
360140|Pyrsp1	0	Yes	CBM35	Carbohydrate-binding module family 35 protein	--
523494|Pyrsp1	0	Yes	CBM50	Carbohydrate binding module	--
552678|Pyrsp1	1e-159	Yes	CBM50	Carbohydrate-binding module family 50 protein	--
566073|Pyrsp1	0	Yes	CBM50	Carbohydrate-binding module family 50 protein	--
597432|Pyrsp1	9e-12	Yes	CBM50	Cell wall hydrolase	--
586644|Pyrsp1	2e-141	Yes	CBM63	Carbohydrate binding module	--
584747|Pyrsp1	8e-131	Yes	CE01	acetylxylan esterase 1	--
537195|Pyrsp1	2e-164	Yes	CE01	Carbohydrate esterase family 1 protein	--
605146|Pyrsp1	1e-170	Yes	CE01	Carbohydrate esterase family 1 protein	--
610154|Pyrsp1	5e-98	Yes	CE01	Carbohydrate esterase family 1 protein	--
608686|Pyrsp1	0	Yes	CE01	Carboxyesterase	--
608947|Pyrsp1	1e-164	Yes	CE01	Carboxyesterase	--
609965|Pyrsp1	1e-130	Yes	CE01	Carboxyesterase	--
623900|Pyrsp1	0	Yes	CE01	Carboxyesterase	--
654757|Pyrsp1	0	Yes	CE01	Carboxylesterase type B	--
666208|Pyrsp1	2e-159	Yes	CE01	Carboxylesterase type B	--
498713|Pyrsp1	0	Yes	CE01	Carobxylesterase	--
592899|Pyrsp1	0	Yes	CE01	Carobxylesterase	--
172908|Pyrsp1	0	Yes	CE01	Carobxylesterase type b	--
629848|Pyrsp1	2e-175	Yes	CE01	Carobxylesterase type b	--
500997|Pyrsp1	6e-99	Yes	CE01	Cellulose-binding family II	--
578735|Pyrsp1	0	Yes	CE01	Chlorogenic acid esterase protein, carboxylesterase	--
514507|Pyrsp1	3e-174	Yes	CE01	Cholinesterase (carboxylesterase)	--
686024|Pyrsp1	2e-119	Yes	CE01	feruloyl esterase b protein	--
623993|Pyrsp1	1e-121	Yes	CE01	Liver carboxylesterase 1	--
600319|Pyrsp1	4e-130	Yes	CE01/CBM1	Acetylxylan esterase	--
556501|Pyrsp1	4e-93	Yes	CE03	cellulose-binding family ii protein	--
650120|Pyrsp1	8e-132	Yes	CE03	cellulose-binding family ii protein	--
70027|Pyrsp1	0	Yes	CE04	Carbohydrate esterase	--
135756|Pyrsp1	0	Yes	CE04	Carbohydrate esterase	--
289189|Pyrsp1	0	Yes	CE04	Carbohydrate esterase	--
485311|Pyrsp1	3e-10	Yes	CE04	Carbohydrate esterase family 4 protein	--
599897|Pyrsp1	0	Yes	CE04	Carbohydrate esterase family 4 protein	--
593100|Pyrsp1	3e-164	Yes	CE04	chitin deacetylase	--
513010|Pyrsp1	0	Yes	CE04	Polysaccharide deacetylase	--
550188|Pyrsp1	2e-138	Yes	CE05	Acetyl xylan esterase (Axe1), putative	--
496913|Pyrsp1	3e-171	Yes	CE05	Carbohydrate esterase	--
531132|Pyrsp1	2e-141	Yes	CE05	Carbohydrate esterase	--
618657|Pyrsp1	8e-141	Yes	CE05	Carbohydrate esterase	--
35347|Pyrsp1	5e-85	Yes	CE05	Carbohydrate esterase family 5 protein	--
360061|Pyrsp1	2e-116	Yes	CE05	Carbohydrate esterase family 5 protein	--
510269|Pyrsp1	1e-116	Yes	CE05	Carbohydrate esterase family 5 protein	--
543931|Pyrsp1	1e-105	Yes	CE05	Carbohydrate esterase family 5 protein	--
590190|Pyrsp1	9e-112	Yes	CE05	Carbohydrate esterase family 5 protein	--
111656|Pyrsp1	2e-104	Yes	CE05	Cutinase	--
683280|Pyrsp1	2e-109	Yes	CE05	Cutinase	--
594703|Pyrsp1	0	Yes	CE08	Carbohydrate esterase family 8 protein	--
513390|Pyrsp1	3e-158	Yes	CE08	Pectinesterase	--
589504|Pyrsp1	0	Yes	CE08	Pectinesterase	--
659705|Pyrsp1	0	Yes	CE08	pectinesterase family protein	--
55601|Pyrsp1	2e-134	Yes	CE12	Carbohydrate esterase family 12 protein	--
564139|Pyrsp1	7e-110	Yes	CE12	Esterase	--
528741|Pyrsp1	4e-177	Yes	CE15	Alpha/beta-Hydrolase	--
586920|Pyrsp1	0	Yes	CE15	Carbohydrate esterase family 15 protein	--
505925|Pyrsp1	6e-169	Yes	CE16	Carbohydrate esterase	--
579588|Pyrsp1	3e-78	Yes	CE16	Carbohydrate esterase family 16 protein	--
612539|Pyrsp1	2e-111	Yes	CE16	Cellulose-binding gdsl lipase acylhydrolase	--
218700|Pyrsp1	4e-171	Yes	CE16	TPA: lysophospholipase A	--
590384|Pyrsp1	0	Yes	GH unknown	Glycoside hydrolase	--
591976|Pyrsp1	1e-160	Yes	GH unknown	Trehalase	--
495494|Pyrsp1	0	Yes	GH001	Beta-glucosidase	--
584993|Pyrsp1	0	Yes	GH001	Beta-glucosidase	--
242139|Pyrsp1	0	Yes	GH001	Glycoside hydrolase	--
552198|Pyrsp1	0	Yes	GH001	Protein kinase C substrate (glucosidase 1)	--
526947|Pyrsp1	0	Yes	GH002	beta-galactosidase	--
519408|Pyrsp1	0	Yes	GH002	Glycoside hydrolase	--
106998|Pyrsp1	0	Yes	GH003	beta-glucosidase	--
49583|Pyrsp1	0	Yes	GH003	Glycoside hydrolase family 3 protein	--
574467|Pyrsp1	0	Yes	GH003	Glycoside hydrolase family 3 protein	--
551393|Pyrsp1	0	Yes	GH005	(Trans)glycosidase, cellulase	--
532007|Pyrsp1	0	Yes	GH005	Beta-1,6-galactanase	--
607833|Pyrsp1	2e-120	Yes	GH005	Cellulase family protein	--
545007|Pyrsp1	0	Yes	GH005	Endoglucanase (Endo-1,4-beta-glucanase) (Cellulase)	--
203069|Pyrsp1	0	Yes	GH005	Glucan 1,3-beta-glucosidase	--
539019|Pyrsp1	8e-176	Yes	GH005	Glucan 1,3-beta-glucosidase	--
581665|Pyrsp1	0	Yes	GH005	Glucan 1,3-beta-glucosidase	--
591723|Pyrsp1	0	Yes	GH005	Glucan 1,3-beta-glucosidase	--
619127|Pyrsp1	0	Yes	GH005	Glucan 1,3-beta-glucosidase	--
400607|Pyrsp1	0	Yes	GH005	Glycoside hydrolase	--
646907|Pyrsp1	0	Yes	GH005	Glycoside hydrolase	--
306079|Pyrsp1	6e-122	Yes	GH005	Glycoside hydrolase family 5 protein	--
672884|Pyrsp1	0	Yes	GH005	Glycoside hydrolase family 5 protein	--
646187|Pyrsp1	0	Yes	GH005	Glycosyl hydrolase family 5 protein/cellulase	--
579631|Pyrsp1	0	Yes	GH005	Mannan endo-1,4-beta-mannosidase	--
589478|Pyrsp1	0	Yes	GH005	Mannan endo-1,4-beta-mannosidase	--
680474|Pyrsp1	0	Yes	GH005	Mannan endo-1,4-beta-mannosidase A	--
421551|Pyrsp1	0	Yes	GH006	Cellobiohydrolase II	--
602592|Pyrsp1	0	Yes	GH006	Exoglucanase 3	--
499244|Pyrsp1	0	Yes	GH006	Glycoside hydrolase family 6 protein	--
549732|Pyrsp1	8e-92	Yes	GH006	Glycoside hydrolase family 6 protein	--
610250|Pyrsp1	0	Yes	GH007	Exoglucanase	--
595819|Pyrsp1	0	Yes	GH007	exoglucanase 1	--
525027|Pyrsp1	0	Yes	GH007	Glycoside hydrolase	--
597737|Pyrsp1	0	Yes	GH007	Glycoside hydrolase	--
524782|Pyrsp1	0	Yes	GH007	Glycoside hydrolase family 7 protein	--
501296|Pyrsp1	3e-134	Yes	GH010	Endo-1,4-beta xylanase	--
590430|Pyrsp1	0	Yes	GH010	Endo-1,4-beta xylanase	--
595008|Pyrsp1	0	Yes	GH010	Endo-1,4-beta xylanase	--
623111|Pyrsp1	3e-09	Yes	GH010	Endo-1,4-beta-xylanase D	--
585203|Pyrsp1	0	Yes	GH010	Glycoside hydrolase	--
345568|Pyrsp1	3e-171	Yes	GH010	XYN-L1	--
285369|Pyrsp1	2e-134	Yes	GH011	Endo-1,4-beta-xylanase	--
582421|Pyrsp1	3e-120	Yes	GH011	Endo-1,4-beta-xylanase	--
588982|Pyrsp1	4e-141	Yes	GH011	Endo-1,4-beta-xylanase	--
589910|Pyrsp1	4e-118	Yes	GH011	Endo-1,4-beta-xylanase	--
2258|Pyrsp1	6e-132	Yes	GH012	Glycoside hydrolase family 12 protein	--
123345|Pyrsp1	0	Yes	GH013	Alpha-amylase	--
548231|Pyrsp1	0	Yes	GH013	Alpha-amylase	--
512978|Pyrsp1	0	Yes	GH013	MUC1 Extracellular alpha-1,4-glucan glucosidase	--
679700|Pyrsp1	0	Yes	GH015	Glucoamylase	--
500954|Pyrsp1	0	Yes	GH015	Glucoamylase I	--
623756|Pyrsp1	3e-133	Yes	GH016	Carbohydrate binding family 6	--
516069|Pyrsp1	3e-180	Yes	GH016	cell wall glucanase	--
33381|Pyrsp1	0	Yes	GH016	Cell wall glucanase Utr2	--
13521|Pyrsp1	0	Yes	GH016	endo-1,3(4)-beta-glucanase	--
612478|Pyrsp1	5e-102	Yes	GH016	Endo-1,3(4)-beta-glucanase	--
622538|Pyrsp1	4e-84	Yes	GH016	Endo-1,3(4)-beta-glucanase, putative	--
616049|Pyrsp1	0	Yes	GH016	Extracellular cell wall glucanase Crf1	--
517683|Pyrsp1	0	Yes	GH016	Glycoside hydrolase	--
551798|Pyrsp1	0	Yes	GH016	Glycoside hydrolase	--
667081|Pyrsp1	0	Yes	GH016	Glycoside hydrolase family 16	--
683764|Pyrsp1	2e-94	Yes	GH016	Glycoside hydrolase family 16	--
176723|Pyrsp1	1e-179	Yes	GH016	Glycoside hydrolase family 16 protein	--
439551|Pyrsp1	1e-173	Yes	GH016	Glycoside hydrolase family 16 protein	--
236188|Pyrsp1	2e-87	Yes	GH016	GPI-anchored endo-1,3(4)-beta-glucanase	--
520005|Pyrsp1	3e-172	Yes	GH017	Glycoside hydrolase	--
557765|Pyrsp1	6e-142	Yes	GH017	Glycoside hydrolase family 17 protein	--
499274|Pyrsp1	0	Yes	GH017	GPI-anchored cell wall beta-1,3-endoglucanase EglC	--
531348|Pyrsp1	8e-176	Yes	GH017	soluble cell wall protein	--
43314|Pyrsp1	6e-11	Yes	GH018	Chitinase	--
587366|Pyrsp1	1e-08	Yes	GH018	Chitinase	--
602783|Pyrsp1	1e-39	Yes	GH018	Chitinase	--
484618|Pyrsp1	0	Yes	GH018	Chitinase 1	--
647762|Pyrsp1	0	Yes	GH018	Chitinase 1	--
12044|Pyrsp1	3e-139	Yes	GH018	Endochitinase 2	--
592860|Pyrsp1	0	Yes	GH018	Glycoside hydrolase	--
618901|Pyrsp1	0	Yes	GH018	Glycoside hydrolase	--
641480|Pyrsp1	1e-38	Yes	GH018	Glycoside hydrolase	--
586945|Pyrsp1	0	Yes	GH018	Glycoside hydrolase family 18 protein	--
593170|Pyrsp1	0	Yes	GH018	Glycoside hydrolase family 18 protein	--
663815|Pyrsp1	5e-140	Yes	GH018	Glycoside hydrolase family 18 protein	--
649668|Pyrsp1	0	Yes	GH020	Beta-hexosaminidase	--
654507|Pyrsp1	0	Yes	GH020	Glycoside hydrolase family 20 protein	--
646610|Pyrsp1	5e-78	Yes	GH024	Lysozyme	--
673413|Pyrsp1	2e-91	Yes	GH025	N,O-diacetyl muramidase, putative	--
624231|Pyrsp1	0	Yes	GH027	alpha-galactosidase	--
622081|Pyrsp1	3e-143	Yes	GH027	Alpha-galactosidase alpha-n-acetylgalactosaminidase	--
383152|Pyrsp1	0	Yes	GH027	Glycoside hydrolase family 27 protein	--
347058|Pyrsp1	0	Yes	GH028	Endopolygalacturonase	--
101424|Pyrsp1	5e-115	Yes	GH028	Endopolygalacturonase 3	--
583921|Pyrsp1	0	Yes	GH028	extracellular exo-polygalacturonase	--
630188|Pyrsp1	0	Yes	GH028	extracellular exo-polygalacturonase	--
638738|Pyrsp1	0	Yes	GH028	Glycoside hydrolase	--
509524|Pyrsp1	0	Yes	GH028	Glycoside hydrolase family 28 protein	--
589460|Pyrsp1	0	Yes	GH028	Glycoside hydrolase family 28 protein	--
411876|Pyrsp1	0	Yes	GH028	Rhamnogalacturonase	--
589882|Pyrsp1	0	Yes	GH028	Rhamnogalacturonase B	--
590108|Pyrsp1	1e-32	Yes	GH028/PL	Extracellular exo-protein	--
8652|Pyrsp1	0	Yes	GH030	(Trans)glycosidase	--
432202|Pyrsp1	0	Yes	GH030	endo-exoxylanase	--
322572|Pyrsp1	0	Yes	GH031	Alpha-glucosidase	--
590497|Pyrsp1	0	Yes	GH031	Alpha-glucosidase	--
644992|Pyrsp1	0	Yes	GH031	Alpha-glucosidase	--
545410|Pyrsp1	0	Yes	GH031	Glycoside hydrolase family 31 protein	--
586664|Pyrsp1	0	Yes	GH031	Glycoside hydrolase family 31 protein	--
575363|Pyrsp1	0	Yes	GH032	Glycoside hydrolase family 32	--
280059|Pyrsp1	0	Yes	GH032	Glycosyl hydrolases family 32 superfamily	--
508852|Pyrsp1	0	Yes	GH035	Beta-galactosidase	--
539901|Pyrsp1	0	Yes	GH035	Beta-galactosidase	--
642632|Pyrsp1	0	Yes	GH035	Beta-galactosidase	--
543929|Pyrsp1	0	Yes	GH037	Glycoside hydrolase family 37 protein	--
234084|Pyrsp1	0	Yes	GH043	alpha-N-arabinofuranosidase	--
153832|Pyrsp1	2e-95	Yes	GH043	Arabinan endo-1,5-alpha-L-arabinosidase	--
612893|Pyrsp1	0	Yes	GH043	Arabinan endo-1,5-alpha-L-arabinosidase	--
658375|Pyrsp1	0	Yes	GH043	Arabinosidase	--
677479|Pyrsp1	0	Yes	GH043	galactan 1,3-beta-galactosidase	--
5969|Pyrsp1	0	Yes	GH043	Glycoside hydrolase family 43 protein	--
625733|Pyrsp1	0	Yes	GH043	Glycoside hydrolase family 43 protein	--
621130|Pyrsp1	1e-170	Yes	GH043	glycosyl family protein	--
256920|Pyrsp1	0	Yes	GH043	Glycosyl hydrolase family 43 protein	--
615427|Pyrsp1	0	Yes	GH043	Glycosyl hydrolase family 43 protein	--
366620|Pyrsp1	0	Yes	GH043	xylosidase : arabinofuranosidase	--
96555|Pyrsp1	3e-70	Yes	GH045	Barwin-like endoglucanase	--
42904|Pyrsp1	9e-158	Yes	GH045	Endoglucanase	--
515685|Pyrsp1	3e-164	Yes	GH045	Endoglucanase-5	--
545499|Pyrsp1	5e-143	Yes	GH045	Family 45 beta-1,4-endoglucanase	--
586738|Pyrsp1	8e-93	Yes	GH045	Glycoside hydrolase family 45 protein	--
608905|Pyrsp1	4e-173	Yes	GH047	Alpha-mannosidase IC	--
582627|Pyrsp1	0	Yes	GH047	Glycoside hydrolase family 47 protein	--
345941|Pyrsp1	0	Yes	GH047	Mannosyl-oligosaccharide alpha-1,2-mannosidase	--
476283|Pyrsp1	0	Yes	GH051	Glycoside hydrolase family 51 protein	--
561232|Pyrsp1	0	Yes	GH053	Glycoside hydrolase family 53 protein	--
591729|Pyrsp1	0	Yes	GH054	Probable alpha-N-arabinofuranosidase B	--
641199|Pyrsp1	0	Yes	GH055	glucan-beta-glucosidase protein	--
605502|Pyrsp1	2e-22	Yes	GH055	Glycoside hydrolase family 55 protein	--
531006|Pyrsp1	0	Yes	GH055	LysM domain containing protein	--
540437|Pyrsp1	0	Yes	GH055/PL	Exo-beta 1,3-glucanase, pectin lyase	--
639141|Pyrsp1	0	Yes	GH055/PL	Exo-beta 1,3-glucanase, pectin lyase	--
499818|Pyrsp1	0	Yes	GH062	alpha-L-arabinofuranosidase	--
423450|Pyrsp1	0	Yes	GH062	Alpha-N-arabinofuranosidase	--
582927|Pyrsp1	0	Yes	GH063	Glucosidase I	--
634146|Pyrsp1	0	Yes	GH063	Glucosidase I	--
530877|Pyrsp1	0	Yes	GH067	Glycoside hydrolase family 67 protein	--
646595|Pyrsp1	0	Yes	GH071	Alpha-1,3-glucanase	--
633101|Pyrsp1	3e-42	Yes	GH072	1,3-beta-glucanosyltransferase gel2	--
576258|Pyrsp1	0	Yes	GH072	Glycoside hydrolase	--
592296|Pyrsp1	0	Yes	GH072	Glycoside hydrolase	--
595830|Pyrsp1	0	Yes	GH072	Glycoside hydrolase	--
144694|Pyrsp1	0	Yes	GH072	Glycoside hydrolase family 72 protein	--
278110|Pyrsp1	0	Yes	GH072, GT	1,3-beta-glucanosyltransferase gel4	--
576713|Pyrsp1	0	Yes	GH072, GT	Beta-1-3-glucanosyltransferase	--
225064|Pyrsp1	2e-28	Yes	GH075	Chitosanase	--
41124|Pyrsp1	5e-162	Yes	GH076	Glycosyl hydrolase	--
648063|Pyrsp1	0	Yes	GH076	Glycosyl hydrolase	--
47078|Pyrsp1	0	Yes	GH076	Mannan endo-1,6-alpha-mannosidase	--
366206|Pyrsp1	0	Yes	GH076	Mannan endo-1,6-alpha-mannosidase DCW1	--
519014|Pyrsp1	0	Yes	GH076	Mannan endo-1,6-alpha-mannosidase DCW1	--
647505|Pyrsp1	0	Yes	GH078	Alpha-L-rhamnosidase	--
531644|Pyrsp1	0	Yes	GH078	Glycoside hydrolase family 78 protein	--
222628|Pyrsp1	0	Yes	GH079	Glycoside hydrolase family 79	--
685084|Pyrsp1	7e-94	Yes	GH079	Glycoside hydrolase family 79 protein	--
226676|Pyrsp1	0	Yes	GH081	Glycoside hydrolase	--
435940|Pyrsp1	0	Yes	GH088	Glycoside hydrolase	--
637289|Pyrsp1	5e-94	Yes	GH088	Glycosyl hydrolase family 88	--
663790|Pyrsp1	0	Yes	GH088	Glycosyl hydrolase family 88	--
622080|Pyrsp1	1e-179	Yes	GH092	Glycoside hydrolase family 92	--
585663|Pyrsp1	0	Yes	GH092	Glycoside hydrolase family 92 protein	--
36273|Pyrsp1	0	Yes	GH093	BNR/Asp-box repeat domain protein	--
610161|Pyrsp1	6e-65	Yes	GH093	BNR/Asp-box repeat protein	--
522292|Pyrsp1	2e-121	Yes	GH114	Endo alpha-1,4 polygalactosaminidase precusor	--
36044|Pyrsp1	0	Yes	GH115	Glycoside hydrolase	--
6148|Pyrsp1	0	Yes	GH125	Glycoside hydrolase	--
530637|Pyrsp1	0	Yes	GH125	Glycoside hydrolase family 125 protein	--
583188|Pyrsp1	1e-140	Yes	GH128	Glycoside hydrolase	--
403427|Pyrsp1	3e-161	Yes	GH128	Glycoside hydrolase family 128 protein	--
592462|Pyrsp1	3e-175	Yes	GH128	Glycoside hydrolase family 128 protein	--
598240|Pyrsp1	1e-88	Yes	GH128	Glycoside hydrolase family 128 protein	--
615243|Pyrsp1	1e-104	Yes	GH128	Glycoside hydrolase family 128 protein	--
245084|Pyrsp1	0	Yes	GH132	Cell wall synthesis protein	--
588177|Pyrsp1	9e-48	Yes	GT	Dolichol phosphate mannosyltransferase subunit 3	--
590315|Pyrsp1	2e-63	Yes	GT01	UDP-glucuronosyltransferase 2A3	--
266385|Pyrsp1	0	Yes	GT15	Glycolipid 2-alpha-mannosyltransferase	--
590360|Pyrsp1	0	Yes	GT15	Glycosyltransferase family 15 protein	--
620812|Pyrsp1	0	Yes	GT22	Glycosyltransferase family 22 protein	--
568997|Pyrsp1	0	Yes	GT25	Glycosyltransferase family 25 protein	--
583847|Pyrsp1	0	Yes	GT31	Glycosyltransferase family 31 protein	--
388854|Pyrsp1	0	Yes	GT32	Initiation-specific alpha-1,6-mannosyltransferase	--
587881|Pyrsp1	4e-151	Yes	GT34	Glycosyltransferase family 34 protein	--
591235|Pyrsp1	4e-140	Yes	GT34	Glycosyltransferase family 34 protein	--
660131|Pyrsp1	8e-111	Yes	GT34	Glycosyltransferase family 34 protein	--
582658|Pyrsp1	0	Yes	PL unknown	Ricin B lectin, carbohydrate binding	--
611183|Pyrsp1	4e-95	Yes	PL unknown	Ricin B lectin, carbohydrate binding	--
266795|Pyrsp1	0	Yes	PL01	pectate lyase	--
544031|Pyrsp1	0	Yes	PL01	pectate lyase	--
607935|Pyrsp1	6e-158	Yes	PL01	pectate lyase	--
162466|Pyrsp1	8e-147	Yes	PL01	Pectin lyase	--
165328|Pyrsp1	4e-121	Yes	PL01	Pectin lyase	--
632885|Pyrsp1	0	Yes	PL01	Pectin lyase A	--
610119|Pyrsp1	3e-105	Yes	PL03	pectate lyase F	--
566434|Pyrsp1	2e-148	Yes	PL03	Polysaccharide lyase family 3 protein	--
588026|Pyrsp1	0	Yes	PL03	Polysaccharide lyase family 3 protein	--
648176|Pyrsp1	5e-150	Yes	PL03	Polysaccharide lyase family 3 protein	--
675389|Pyrsp1	4e-151	Yes	PL03	Polysaccharide lyase family 3 protein	--
580777|Pyrsp1	0	Yes	PL04	polysaccharide lyase family 4	--
621802|Pyrsp1	0	Yes	PL04	polysaccharide lyase family 4	--
651933|Pyrsp1	0	Yes	PL04	Polysaccharide lyase family 4 protein	--
675296|Pyrsp1	0	Yes	PL04	Rhamnogalacturonan lyase	--
507107|Pyrsp1	0	Yes	PL04	rhamnogalacturonate lyase	--
625883|Pyrsp1	0	Yes	PL09	Pectate lyase	--
561250|Pyrsp1	0	Yes	PL09	Polysaccharide lyase family 9	--
515929|Pyrsp1	0	Yes	PL01	Polysaccharide lyase	--
593535|Pyrsp1	0	Yes	PL11	Fg-gap repeat family protein	--
2573|Pyrsp1	4e-30	Yes	Unknown	Carbohydrate binding protein	--
658799|Pyrsp1	9e-49	Yes	Unknown	Carbohydrate binding protein	--
219231|Pyrsp1	7e-107	Yes	Unknown	Cellulose binding protein	--
386717|Pyrsp1	4e-72	Yes	Unknown	Chitin binding protein	--
645965|Pyrsp1	2e-174	Yes	Unknown	Chitin binding protein	--
648617|Pyrsp1	2e-81	Yes	Unknown	Chitin binding protein	--
601468|Pyrsp1	6e-22	Yes	Unknown	Chitin recognition protein	--
669588|Pyrsp1	3e-90	Yes	Unknown	Six-hairpin glycosidase	--
531372|Pyrsp1	0	Yes	Unknown	Six-hairpin glycosidase-like protein	--
677186|Pyrsp1	0	Yes	Unknown	six-hairpin glycosidase-like protein	--
9723|Pyrsp1	2e-07	No	Hypothetical	Hypothetical	--
15702|Pyrsp1	0	No	Hypothetical	Hypothetical	--
46460|Pyrsp1	8e-32	No	Hypothetical	Hypothetical	--
54975|Pyrsp1	1e-10	No	Hypothetical	Hypothetical	--
63722|Pyrsp1	2e-134	No	Hypothetical	Hypothetical	--
70092|Pyrsp1	8e-106	No	Hypothetical	Hypothetical	--
72195|Pyrsp1	8e-08	No	Hypothetical	Hypothetical	--
73612|Pyrsp1	3e-26	No	Hypothetical	Hypothetical	--
77352|Pyrsp1	0	No	Hypothetical	Hypothetical	--
80739|Pyrsp1	1e-19	No	Hypothetical	Hypothetical	--
120457|Pyrsp1	7e-47	No	Hypothetical	Hypothetical	--
139405|Pyrsp1	1e-10	No	Hypothetical	Hypothetical	--
144950|Pyrsp1	5e-09	No	Hypothetical	Hypothetical	--
153853|Pyrsp1	4e-24	No	Hypothetical	Hypothetical	--
154493|Pyrsp1	4e-39	No	Hypothetical	Hypothetical	--
171748|Pyrsp1	2e-44	No	Hypothetical	Hypothetical	--
174313|Pyrsp1	2e-178	No	Hypothetical	Hypothetical	--
178956|Pyrsp1	1e-39	No	Hypothetical	Hypothetical	--
186405|Pyrsp1	9e-175	No	Hypothetical	Hypothetical	--
202824|Pyrsp1	5e-70	No	Hypothetical	Hypothetical	--
215239|Pyrsp1	5e-07	No	Hypothetical	Hypothetical	--
272186|Pyrsp1	0	No	Hypothetical	Hypothetical	--
288762|Pyrsp1	2e-80	No	Hypothetical	Hypothetical	--
292964|Pyrsp1	1e-15	No	Hypothetical	Hypothetical	--
347315|Pyrsp1	0	No	Hypothetical	Hypothetical	--
386280|Pyrsp1	7e-113	No	Hypothetical	Hypothetical	--
403862|Pyrsp1	8e-11	No	Hypothetical	Hypothetical	--
408377|Pyrsp1	4e-77	No	Hypothetical	Hypothetical	--
488015|Pyrsp1	1e-39	No	Hypothetical	Hypothetical	--
495554|Pyrsp1	5e-35	No	Hypothetical	Hypothetical	--
496130|Pyrsp1	9e-59	No	Hypothetical	Hypothetical	--
500279|Pyrsp1	1e-15	No	Hypothetical	Hypothetical	--
501606|Pyrsp1	6e-32	No	Hypothetical	Hypothetical	--
503283|Pyrsp1	3e-87	No	Hypothetical	Hypothetical	--
505927|Pyrsp1	2e-118	No	Hypothetical	Hypothetical	--
507211|Pyrsp1	1e-11	No	Hypothetical	Hypothetical	--
508609|Pyrsp1	2e-19	No	Hypothetical	Hypothetical	--
511070|Pyrsp1	1e-68	No	Hypothetical	Hypothetical	--
513473|Pyrsp1	1e-39	No	Hypothetical	Hypothetical	--
513885|Pyrsp1	2e-30	No	Hypothetical	Hypothetical	--
515946|Pyrsp1	2e-24	No	Hypothetical	Hypothetical	--
516031|Pyrsp1	7e-24	No	Hypothetical	Hypothetical	--
521042|Pyrsp1	0	No	Hypothetical	Hypothetical	--
524422|Pyrsp1	8e-79	No	Hypothetical	Hypothetical	--
528452|Pyrsp1	1e-174	No	Hypothetical	Hypothetical	--
545552|Pyrsp1	0	No	Hypothetical	Hypothetical	--
549270|Pyrsp1	3e-149	No	Hypothetical	Hypothetical	--
550221|Pyrsp1	6e-130	No	Hypothetical	Hypothetical	--
550299|Pyrsp1	1e-34	No	Hypothetical	Hypothetical	--
555880|Pyrsp1	7e-39	No	Hypothetical	Hypothetical	--
558914|Pyrsp1	0	No	Hypothetical	Hypothetical	--
564438|Pyrsp1	2e-86	No	Hypothetical	Hypothetical	--
569301|Pyrsp1	0	No	Hypothetical	Hypothetical	--
572023|Pyrsp1	0	No	Hypothetical	Hypothetical	--
578666|Pyrsp1	5e-10	No	Hypothetical	Hypothetical	--
581722|Pyrsp1	6e-11	No	Hypothetical	Hypothetical	--
581819|Pyrsp1	1e-57	No	Hypothetical	Hypothetical	--
582657|Pyrsp1	1e-07	No	Hypothetical	Hypothetical	--
582704|Pyrsp1	1e-19	No	Hypothetical	Hypothetical	--
583096|Pyrsp1	9e-176	No	Hypothetical	Hypothetical	--
583458|Pyrsp1	3e-15	No	Hypothetical	Hypothetical	--
583731|Pyrsp1	2e-21	No	Hypothetical	Hypothetical	--
584134|Pyrsp1	2e-07	No	Hypothetical	Hypothetical	--
584165|Pyrsp1	3e-12	No	Hypothetical	Hypothetical	--
584720|Pyrsp1	6e-07	No	Hypothetical	Hypothetical	--
585167|Pyrsp1	2e-28	No	Hypothetical	Hypothetical	--
585419|Pyrsp1	2e-33	No	Hypothetical	Hypothetical	--
585432|Pyrsp1	8e-25	No	Hypothetical	Hypothetical	--
585858|Pyrsp1	1e-07	No	Hypothetical	Hypothetical	--
586567|Pyrsp1	1e-19	No	Hypothetical	Hypothetical	--
588065|Pyrsp1	1e-175	No	Hypothetical	Hypothetical	--
588750|Pyrsp1	4e-126	No	Hypothetical	Hypothetical	--
589433|Pyrsp1	2e-70	No	Hypothetical	Hypothetical	--
589512|Pyrsp1	3e-73	No	Hypothetical	Hypothetical	--
589513|Pyrsp1	2e-67	No	Hypothetical	Hypothetical	--
589575|Pyrsp1	2e-09	No	Hypothetical	Hypothetical	--
590071|Pyrsp1	2e-73	No	Hypothetical	Hypothetical	--
591527|Pyrsp1	1e-09	No	Hypothetical	Hypothetical	--
591674|Pyrsp1	3e-27	No	Hypothetical	Hypothetical	--
591692|Pyrsp1	7e-17	No	Hypothetical	Hypothetical	--
591914|Pyrsp1	4e-17	No	Hypothetical	Hypothetical	--
592113|Pyrsp1	3e-100	No	Hypothetical	Hypothetical	--
592321|Pyrsp1	1e-10	No	Hypothetical	Hypothetical	--
592644|Pyrsp1	6e-42	No	Hypothetical	Hypothetical	--
593435|Pyrsp1	2e-11	No	Hypothetical	Hypothetical	--
593480|Pyrsp1	3e-10	No	Hypothetical	Hypothetical	--
593506|Pyrsp1	1e-14	No	Hypothetical	Hypothetical	--
594992|Pyrsp1	4e-35	No	Hypothetical	Hypothetical	--
596072|Pyrsp1	3e-15	No	Hypothetical	Hypothetical	--
596498|Pyrsp1	5e-164	No	Hypothetical	Hypothetical	--
597594|Pyrsp1	2e-13	No	Hypothetical	Hypothetical	--
598452|Pyrsp1	1e-57	No	Hypothetical	Hypothetical	--
600467|Pyrsp1	1e-43	No	Hypothetical	Hypothetical	--
601463|Pyrsp1	7e-17	No	Hypothetical	Hypothetical	--
604708|Pyrsp1	6e-36	No	Hypothetical	Hypothetical	--
605068|Pyrsp1	4e-14	No	Hypothetical	Hypothetical	--
606332|Pyrsp1	5e-72	No	Hypothetical	Hypothetical	--
607646|Pyrsp1	7e-170	No	Hypothetical	Hypothetical	--
615645|Pyrsp1	1e-133	No	Hypothetical	Hypothetical	--
620948|Pyrsp1	4e-163	No	Hypothetical	Hypothetical	--
628456|Pyrsp1	9e-08	No	Hypothetical	Hypothetical	--
638608|Pyrsp1	1e-62	No	Hypothetical	Hypothetical	--
641198|Pyrsp1	1e-30	No	Hypothetical	Hypothetical	--
641979|Pyrsp1	7e-80	No	Hypothetical	Hypothetical	--
642018|Pyrsp1	3e-07	No	Hypothetical	Hypothetical	--
643014|Pyrsp1	5e-37	No	Hypothetical	Hypothetical	--
643022|Pyrsp1	6e-164	No	Hypothetical	Hypothetical	--
643172|Pyrsp1	3e-23	No	Hypothetical	Hypothetical	--
644071|Pyrsp1	0	No	Hypothetical	Hypothetical	--
644333|Pyrsp1	8e-10	No	Hypothetical	Hypothetical	--
644971|Pyrsp1	5e-32	No	Hypothetical	Hypothetical	--
647867|Pyrsp1	3e-07	No	Hypothetical	Hypothetical	--
649620|Pyrsp1	2e-93	No	Hypothetical	Hypothetical	--
649735|Pyrsp1	2e-09	No	Hypothetical	Hypothetical	--
655248|Pyrsp1	8e-148	No	Hypothetical	Hypothetical	--
661457|Pyrsp1	1e-12	No	Hypothetical	Hypothetical	--
661533|Pyrsp1	5e-14	No	Hypothetical	Hypothetical	--
663026|Pyrsp1	1e-178	No	Hypothetical	Hypothetical	--
666948|Pyrsp1	6e-11	No	Hypothetical	Hypothetical	--
668678|Pyrsp1	8e-70	No	Hypothetical	Hypothetical	--
672385|Pyrsp1	5e-73	No	Hypothetical	Hypothetical	--
673485|Pyrsp1	1e-24	No	Hypothetical	Hypothetical	--
675113|Pyrsp1	5e-18	No	Hypothetical	Hypothetical	--
675665|Pyrsp1	3e-178	No	Hypothetical	Hypothetical	--
676386|Pyrsp1	2e-10	No	Hypothetical	Hypothetical	--
677214|Pyrsp1	3e-172	No	Hypothetical	Hypothetical	--
684348|Pyrsp1	6e-07	No	Hypothetical	Hypothetical	--
685041|Pyrsp1	0	No	Hypothetical	Hypothetical	--
685977|Pyrsp1	6e-135	No	Hypothetical	Hypothetical	--
9539|Pyrsp1	#N/A	No	Hypothetical	Hypothetical	--
13318|Pyrsp1	#N/A	No	Hypothetical	Hypothetical	--
22538|Pyrsp1	#N/A	No	Hypothetical	Hypothetical	--
27823|Pyrsp1	#N/A	No	Hypothetical	Hypothetical	--
49974|Pyrsp1	#N/A	No	Hypothetical	Hypothetical	--
60976|Pyrsp1	#N/A	No	Hypothetical	Hypothetical	--
84326|Pyrsp1	#N/A	No	Hypothetical	Hypothetical	--
85750|Pyrsp1	#N/A	No	Hypothetical	Hypothetical	--
144625|Pyrsp1	#N/A	No	Hypothetical	Hypothetical	--
177239|Pyrsp1	#N/A	No	Hypothetical	Hypothetical	--
178710|Pyrsp1	#N/A	No	Hypothetical	Hypothetical	--
212620|Pyrsp1	#N/A	No	Hypothetical	Hypothetical	--
220726|Pyrsp1	#N/A	No	Hypothetical	Hypothetical	--
242857|Pyrsp1	#N/A	No	Hypothetical	Hypothetical	--
263631|Pyrsp1	#N/A	No	Hypothetical	Hypothetical	--
337264|Pyrsp1	#N/A	No	Hypothetical	Hypothetical	--
352144|Pyrsp1	#N/A	No	Hypothetical	Hypothetical	--
386603|Pyrsp1	#N/A	No	Hypothetical	Hypothetical	--
396093|Pyrsp1	#N/A	No	Hypothetical	Hypothetical	--
401747|Pyrsp1	#N/A	No	Hypothetical	Hypothetical	--
428090|Pyrsp1	#N/A	No	Hypothetical	Hypothetical	--
582199|Pyrsp1	#N/A	No	Hypothetical	Hypothetical	--
583782|Pyrsp1	#N/A	No	Hypothetical	Hypothetical	--
583866|Pyrsp1	#N/A	No	Hypothetical	Hypothetical	--
584367|Pyrsp1	#N/A	No	Hypothetical	Hypothetical	--
584375|Pyrsp1	#N/A	No	Hypothetical	Hypothetical	--
585847|Pyrsp1	#N/A	No	Hypothetical	Hypothetical	--
586881|Pyrsp1	#N/A	No	Hypothetical	Hypothetical	--
586939|Pyrsp1	#N/A	No	Hypothetical	Hypothetical	--
588009|Pyrsp1	#N/A	No	Hypothetical	Hypothetical	--
588380|Pyrsp1	#N/A	No	Hypothetical	Hypothetical	--
588585|Pyrsp1	#N/A	No	Hypothetical	Hypothetical	--
589087|Pyrsp1	#N/A	No	Hypothetical	Hypothetical	--
591153|Pyrsp1	#N/A	No	Hypothetical	Hypothetical	--
593416|Pyrsp1	#N/A	No	Hypothetical	Hypothetical	--
601965|Pyrsp1	#N/A	No	Hypothetical	Hypothetical	--
606171|Pyrsp1	#N/A	No	Hypothetical	Hypothetical	--
614110|Pyrsp1	#N/A	No	Hypothetical	Hypothetical	--
630278|Pyrsp1	#N/A	No	Hypothetical	Hypothetical	--
630649|Pyrsp1	#N/A	No	Hypothetical	Hypothetical	--
636096|Pyrsp1	#N/A	No	Hypothetical	Hypothetical	--
638757|Pyrsp1	#N/A	No	Hypothetical	Hypothetical	--
640704|Pyrsp1	#N/A	No	Hypothetical	Hypothetical	--
642457|Pyrsp1	#N/A	No	Hypothetical	Hypothetical	--
642533|Pyrsp1	#N/A	No	Hypothetical	Hypothetical	--
643993|Pyrsp1	#N/A	No	Hypothetical	Hypothetical	--
645045|Pyrsp1	#N/A	No	Hypothetical	Hypothetical	--
645377|Pyrsp1	#N/A	No	Hypothetical	Hypothetical	--
647370|Pyrsp1	#N/A	No	Hypothetical	Hypothetical	--
647858|Pyrsp1	#N/A	No	Hypothetical	Hypothetical	--
647886|Pyrsp1	#N/A	No	Hypothetical	Hypothetical	--
649331|Pyrsp1	#N/A	No	Hypothetical	Hypothetical	--
650672|Pyrsp1	#N/A	No	Hypothetical	Hypothetical	--
655771|Pyrsp1	#N/A	No	Hypothetical	Hypothetical	--
658556|Pyrsp1	#N/A	No	Hypothetical	Hypothetical	--
661264|Pyrsp1	#N/A	No	Hypothetical	Hypothetical	--
663179|Pyrsp1	#N/A	No	Hypothetical	Hypothetical	--
674983|Pyrsp1	#N/A	No	Hypothetical	Hypothetical	--
678119|Pyrsp1	#N/A	No	Hypothetical	Hypothetical	--
680256|Pyrsp1	#N/A	No	Hypothetical	Hypothetical	--
683692|Pyrsp1	#N/A	No	Hypothetical	Hypothetical	--
684547|Pyrsp1	#N/A	No	Hypothetical	Hypothetical	--
685110|Pyrsp1	#N/A	No	Hypothetical	Hypothetical	--
27152|Pyrsp1	4.4	No	Hypothetical	Hypothetical	--
30388|Pyrsp1	3.5	No	Hypothetical	Hypothetical	--
39531|Pyrsp1	3.7	No	Hypothetical	Hypothetical	--
50796|Pyrsp1	1.1	No	Hypothetical	Hypothetical	--
51423|Pyrsp1	0.82	No	Hypothetical	Hypothetical	--
57531|Pyrsp1	0.012	No	Hypothetical	Hypothetical	--
57874|Pyrsp1	1.9	No	Hypothetical	Hypothetical	--
62808|Pyrsp1	1.2	No	Hypothetical	Hypothetical	--
62988|Pyrsp1	0.0001	No	Hypothetical	Hypothetical	--
65023|Pyrsp1	0.21	No	Hypothetical	Hypothetical	--
71481|Pyrsp1	7.4	No	Hypothetical	Hypothetical	--
71688|Pyrsp1	0.4	No	Hypothetical	Hypothetical	--
73518|Pyrsp1	6.7	No	Hypothetical	Hypothetical	--
81967|Pyrsp1	4.4	No	Hypothetical	Hypothetical	--
86123|Pyrsp1	1.7	No	Hypothetical	Hypothetical	--
91497|Pyrsp1	0.18	No	Hypothetical	Hypothetical	--
98378|Pyrsp1	2.6	No	Hypothetical	Hypothetical	--
101450|Pyrsp1	3.9	No	Hypothetical	Hypothetical	--
103797|Pyrsp1	5.3	No	Hypothetical	Hypothetical	--
104975|Pyrsp1	1.4	No	Hypothetical	Hypothetical	--
109343|Pyrsp1	9.1	No	Hypothetical	Hypothetical	--
111585|Pyrsp1	2.4	No	Hypothetical	Hypothetical	--
117318|Pyrsp1	4	No	Hypothetical	Hypothetical	--
121260|Pyrsp1	3.8	No	Hypothetical	Hypothetical	--
124157|Pyrsp1	0.01	No	Hypothetical	Hypothetical	--
128673|Pyrsp1	2.1	No	Hypothetical	Hypothetical	--
133529|Pyrsp1	1.6	No	Hypothetical	Hypothetical	--
134422|Pyrsp1	0.039	No	Hypothetical	Hypothetical	--
143352|Pyrsp1	0.46	No	Hypothetical	Hypothetical	--
146369|Pyrsp1	0.14	No	Hypothetical	Hypothetical	--
150251|Pyrsp1	2.9	No	Hypothetical	Hypothetical	--
152481|Pyrsp1	0.039	No	Hypothetical	Hypothetical	--
152654|Pyrsp1	3.9	No	Hypothetical	Hypothetical	--
163323|Pyrsp1	2.2	No	Hypothetical	Hypothetical	--
169109|Pyrsp1	0.22	No	Hypothetical	Hypothetical	--
169977|Pyrsp1	2.3	No	Hypothetical	Hypothetical	--
177140|Pyrsp1	1.9	No	Hypothetical	Hypothetical	--
181950|Pyrsp1	1.4	No	Hypothetical	Hypothetical	--
182418|Pyrsp1	0.047	No	Hypothetical	Hypothetical	--
194329|Pyrsp1	1.3	No	Hypothetical	Hypothetical	--
198377|Pyrsp1	1.6	No	Hypothetical	Hypothetical	--
205221|Pyrsp1	3.4	No	Hypothetical	Hypothetical	--
211178|Pyrsp1	6.9	No	Hypothetical	Hypothetical	--
222630|Pyrsp1	0.079	No	Hypothetical	Hypothetical	--
238022|Pyrsp1	0.56	No	Hypothetical	Hypothetical	--
241684|Pyrsp1	0.001	No	Hypothetical	Hypothetical	--
247317|Pyrsp1	1.7	No	Hypothetical	Hypothetical	--
248022|Pyrsp1	2.7	No	Hypothetical	Hypothetical	--
255634|Pyrsp1	6.4	No	Hypothetical	Hypothetical	--
260583|Pyrsp1	5e-06	No	Hypothetical	Hypothetical	--
266882|Pyrsp1	3e-05	No	Hypothetical	Hypothetical	--
274792|Pyrsp1	1	No	Hypothetical	Hypothetical	--
276417|Pyrsp1	0.96	No	Hypothetical	Hypothetical	--
281754|Pyrsp1	0.97	No	Hypothetical	Hypothetical	--
284627|Pyrsp1	3.8	No	Hypothetical	Hypothetical	--
313783|Pyrsp1	0.021	No	Hypothetical	Hypothetical	--
318153|Pyrsp1	1.2	No	Hypothetical	Hypothetical	--
320839|Pyrsp1	0.007	No	Hypothetical	Hypothetical	--
329869|Pyrsp1	5.2	No	Hypothetical	Hypothetical	--
334841|Pyrsp1	1.1	No	Hypothetical	Hypothetical	--
356039|Pyrsp1	2.7	No	Hypothetical	Hypothetical	--
369351|Pyrsp1	6.6	No	Hypothetical	Hypothetical	--
380228|Pyrsp1	2.3	No	Hypothetical	Hypothetical	--
381562|Pyrsp1	0.0003	No	Hypothetical	Hypothetical	--
384270|Pyrsp1	3	No	Hypothetical	Hypothetical	--
386772|Pyrsp1	0.004	No	Hypothetical	Hypothetical	--
392697|Pyrsp1	1e-05	No	Hypothetical	Hypothetical	--
403431|Pyrsp1	0.2	No	Hypothetical	Hypothetical	--
405142|Pyrsp1	0.0003	No	Hypothetical	Hypothetical	--
418905|Pyrsp1	8.9	No	Hypothetical	Hypothetical	--
422129|Pyrsp1	4.9	No	Hypothetical	Hypothetical	--
436496|Pyrsp1	0.002	No	Hypothetical	Hypothetical	--
437599|Pyrsp1	8.6	No	Hypothetical	Hypothetical	--
439936|Pyrsp1	0.079	No	Hypothetical	Hypothetical	--
481867|Pyrsp1	3.8	No	Hypothetical	Hypothetical	--
502031|Pyrsp1	0.015	No	Hypothetical	Hypothetical	--
509705|Pyrsp1	1e-06	No	Hypothetical	Hypothetical	--
510411|Pyrsp1	0.049	No	Hypothetical	Hypothetical	--
510739|Pyrsp1	0.51	No	Hypothetical	Hypothetical	--
513743|Pyrsp1	5.7	No	Hypothetical	Hypothetical	--
519198|Pyrsp1	2e-05	No	Hypothetical	Hypothetical	--
525117|Pyrsp1	1.8	No	Hypothetical	Hypothetical	--
526326|Pyrsp1	3.2	No	Hypothetical	Hypothetical	--
568334|Pyrsp1	5e-06	No	Hypothetical	Hypothetical	--
571266|Pyrsp1	6e-06	No	Hypothetical	Hypothetical	--
575448|Pyrsp1	0.004	No	Hypothetical	Hypothetical	--
582246|Pyrsp1	0.16	No	Hypothetical	Hypothetical	--
582619|Pyrsp1	4.3	No	Hypothetical	Hypothetical	--
582631|Pyrsp1	7e-06	No	Hypothetical	Hypothetical	--
582649|Pyrsp1	0.0002	No	Hypothetical	Hypothetical	--
582685|Pyrsp1	0.053	No	Hypothetical	Hypothetical	--
582908|Pyrsp1	8.2	No	Hypothetical	Hypothetical	--
583211|Pyrsp1	1.8	No	Hypothetical	Hypothetical	--
583400|Pyrsp1	2.3	No	Hypothetical	Hypothetical	--
583565|Pyrsp1	0.32	No	Hypothetical	Hypothetical	--
583757|Pyrsp1	1.2	No	Hypothetical	Hypothetical	--
584027|Pyrsp1	4.4	No	Hypothetical	Hypothetical	--
584035|Pyrsp1	0.12	No	Hypothetical	Hypothetical	--
584329|Pyrsp1	2.8	No	Hypothetical	Hypothetical	--
584591|Pyrsp1	1.2	No	Hypothetical	Hypothetical	--
584792|Pyrsp1	0.063	No	Hypothetical	Hypothetical	--
584943|Pyrsp1	1.8	No	Hypothetical	Hypothetical	--
585387|Pyrsp1	6.6	No	Hypothetical	Hypothetical	--
585426|Pyrsp1	0.0004	No	Hypothetical	Hypothetical	--
585458|Pyrsp1	0.17	No	Hypothetical	Hypothetical	--
585739|Pyrsp1	9.3	No	Hypothetical	Hypothetical	--
585899|Pyrsp1	0.53	No	Hypothetical	Hypothetical	--
586003|Pyrsp1	4.1	No	Hypothetical	Hypothetical	--
586084|Pyrsp1	0.59	No	Hypothetical	Hypothetical	--
586148|Pyrsp1	2.8	No	Hypothetical	Hypothetical	--
586262|Pyrsp1	0.007	No	Hypothetical	Hypothetical	--
586382|Pyrsp1	0.4	No	Hypothetical	Hypothetical	--
586641|Pyrsp1	5e-06	No	Hypothetical	Hypothetical	--
586680|Pyrsp1	0.011	No	Hypothetical	Hypothetical	--
586942|Pyrsp1	0.0002	No	Hypothetical	Hypothetical	--
587068|Pyrsp1	4.5	No	Hypothetical	Hypothetical	--
587533|Pyrsp1	7.6	No	Hypothetical	Hypothetical	--
588233|Pyrsp1	4e-05	No	Hypothetical	Hypothetical	--
588272|Pyrsp1	2.7	No	Hypothetical	Hypothetical	--
588330|Pyrsp1	3.2	No	Hypothetical	Hypothetical	--
588413|Pyrsp1	0.6	No	Hypothetical	Hypothetical	--
588452|Pyrsp1	0.041	No	Hypothetical	Hypothetical	--
588465|Pyrsp1	0.77	No	Hypothetical	Hypothetical	--
588508|Pyrsp1	0.1	No	Hypothetical	Hypothetical	--
588635|Pyrsp1	0.7	No	Hypothetical	Hypothetical	--
588821|Pyrsp1	0.004	No	Hypothetical	Hypothetical	--
588930|Pyrsp1	2.4	No	Hypothetical	Hypothetical	--
589278|Pyrsp1	0.0003	No	Hypothetical	Hypothetical	--
589354|Pyrsp1	1.8	No	Hypothetical	Hypothetical	--
589515|Pyrsp1	1.3	No	Hypothetical	Hypothetical	--
589643|Pyrsp1	1.7	No	Hypothetical	Hypothetical	--
589813|Pyrsp1	0.58	No	Hypothetical	Hypothetical	--
590219|Pyrsp1	0.21	No	Hypothetical	Hypothetical	--
590226|Pyrsp1	0.24	No	Hypothetical	Hypothetical	--
590521|Pyrsp1	0.012	No	Hypothetical	Hypothetical	--
590541|Pyrsp1	0.49	No	Hypothetical	Hypothetical	--
590991|Pyrsp1	0.76	No	Hypothetical	Hypothetical	--
591088|Pyrsp1	3.3	No	Hypothetical	Hypothetical	--
591166|Pyrsp1	0.21	No	Hypothetical	Hypothetical	--
591297|Pyrsp1	0.002	No	Hypothetical	Hypothetical	--
591301|Pyrsp1	3.7	No	Hypothetical	Hypothetical	--
591327|Pyrsp1	2.7	No	Hypothetical	Hypothetical	--
591740|Pyrsp1	0.0003	No	Hypothetical	Hypothetical	--
591760|Pyrsp1	4.7	No	Hypothetical	Hypothetical	--
592088|Pyrsp1	1.9	No	Hypothetical	Hypothetical	--
592106|Pyrsp1	9.4	No	Hypothetical	Hypothetical	--
592180|Pyrsp1	2	No	Hypothetical	Hypothetical	--
592228|Pyrsp1	1.1	No	Hypothetical	Hypothetical	--
592436|Pyrsp1	3.5	No	Hypothetical	Hypothetical	--
592619|Pyrsp1	1.1	No	Hypothetical	Hypothetical	--
592688|Pyrsp1	0.002	No	Hypothetical	Hypothetical	--
592770|Pyrsp1	0.35	No	Hypothetical	Hypothetical	--
592771|Pyrsp1	3e-05	No	Hypothetical	Hypothetical	--
593081|Pyrsp1	0.12	No	Hypothetical	Hypothetical	--
593131|Pyrsp1	0.97	No	Hypothetical	Hypothetical	--
593187|Pyrsp1	0.35	No	Hypothetical	Hypothetical	--
593453|Pyrsp1	0.47	No	Hypothetical	Hypothetical	--
593478|Pyrsp1	0.004	No	Hypothetical	Hypothetical	--
593512|Pyrsp1	#N/A	No	Hypothetical	Hypothetical	--
593728|Pyrsp1	0.26	No	Hypothetical	Hypothetical	--
594062|Pyrsp1	4e-06	No	Hypothetical	Hypothetical	--
594379|Pyrsp1	0.002	No	Hypothetical	Hypothetical	--
595398|Pyrsp1	0.009	No	Hypothetical	Hypothetical	--
595495|Pyrsp1	2.3	No	Hypothetical	Hypothetical	--
595709|Pyrsp1	0.049	No	Hypothetical	Hypothetical	--
596380|Pyrsp1	0.021	No	Hypothetical	Hypothetical	--
596992|Pyrsp1	0.058	No	Hypothetical	Hypothetical	--
597716|Pyrsp1	0.86	No	Hypothetical	Hypothetical	--
598251|Pyrsp1	2.3	No	Hypothetical	Hypothetical	--
598631|Pyrsp1	7.7	No	Hypothetical	Hypothetical	--
598916|Pyrsp1	0.34	No	Hypothetical	Hypothetical	--
600185|Pyrsp1	0.45	No	Hypothetical	Hypothetical	--
600776|Pyrsp1	0.0005	No	Hypothetical	Hypothetical	--
601233|Pyrsp1	4e-05	No	Hypothetical	Hypothetical	--
601710|Pyrsp1	0.076	No	Hypothetical	Hypothetical	--
601963|Pyrsp1	1.6	No	Hypothetical	Hypothetical	--
602405|Pyrsp1	0.72	No	Hypothetical	Hypothetical	--
602934|Pyrsp1	0.001	No	Hypothetical	Hypothetical	--
603433|Pyrsp1	0.53	No	Hypothetical	Hypothetical	--
604373|Pyrsp1	0.5	No	Hypothetical	Hypothetical	--
605085|Pyrsp1	0.14	No	Hypothetical	Hypothetical	--
605211|Pyrsp1	4	No	Hypothetical	Hypothetical	--
605437|Pyrsp1	2.5	No	Hypothetical	Hypothetical	--
609030|Pyrsp1	0.56	No	Hypothetical	Hypothetical	--
616909|Pyrsp1	0.057	No	Hypothetical	Hypothetical	--
622658|Pyrsp1	0.023	No	Hypothetical	Hypothetical	--
624809|Pyrsp1	0.0001	No	Hypothetical	Hypothetical	--
628370|Pyrsp1	0.0004	No	Hypothetical	Hypothetical	--
628698|Pyrsp1	1.5	No	Hypothetical	Hypothetical	--
630472|Pyrsp1	0.17	No	Hypothetical	Hypothetical	--
630771|Pyrsp1	1.1	No	Hypothetical	Hypothetical	--
631090|Pyrsp1	2.7	No	Hypothetical	Hypothetical	--
631846|Pyrsp1	7.9	No	Hypothetical	Hypothetical	--
631847|Pyrsp1	2.9	No	Hypothetical	Hypothetical	--
632099|Pyrsp1	8e-05	No	Hypothetical	Hypothetical	--
633799|Pyrsp1	0.097	No	Hypothetical	Hypothetical	--
634568|Pyrsp1	8e-05	No	Hypothetical	Hypothetical	--
635085|Pyrsp1	6.7	No	Hypothetical	Hypothetical	--
635503|Pyrsp1	0.006	No	Hypothetical	Hypothetical	--
636231|Pyrsp1	4.3	No	Hypothetical	Hypothetical	--
637230|Pyrsp1	1.5	No	Hypothetical	Hypothetical	--
637860|Pyrsp1	0.14	No	Hypothetical	Hypothetical	--
638166|Pyrsp1	1.3	No	Hypothetical	Hypothetical	--
638722|Pyrsp1	7e-06	No	Hypothetical	Hypothetical	--
638762|Pyrsp1	0.89	No	Hypothetical	Hypothetical	--
639095|Pyrsp1	0.67	No	Hypothetical	Hypothetical	--
639121|Pyrsp1	0.21	No	Hypothetical	Hypothetical	--
639943|Pyrsp1	0.007	No	Hypothetical	Hypothetical	--
640490|Pyrsp1	0.004	No	Hypothetical	Hypothetical	--
640960|Pyrsp1	1.3	No	Hypothetical	Hypothetical	--
641481|Pyrsp1	1.5	No	Hypothetical	Hypothetical	--
641482|Pyrsp1	4	No	Hypothetical	Hypothetical	--
642054|Pyrsp1	0.19	No	Hypothetical	Hypothetical	--
643710|Pyrsp1	0.17	No	Hypothetical	Hypothetical	--
643782|Pyrsp1	3.6	No	Hypothetical	Hypothetical	--
643884|Pyrsp1	1	No	Hypothetical	Hypothetical	--
647384|Pyrsp1	0.38	No	Hypothetical	Hypothetical	--
647528|Pyrsp1	1e-06	No	Hypothetical	Hypothetical	--
647672|Pyrsp1	0.0002	No	Hypothetical	Hypothetical	--
648146|Pyrsp1	0.4	No	Hypothetical	Hypothetical	--
648209|Pyrsp1	0.77	No	Hypothetical	Hypothetical	--
648536|Pyrsp1	0.042	No	Hypothetical	Hypothetical	--
649330|Pyrsp1	1.6	No	Hypothetical	Hypothetical	--
649535|Pyrsp1	6.4	No	Hypothetical	Hypothetical	--
649794|Pyrsp1	3e-05	No	Hypothetical	Hypothetical	--
650399|Pyrsp1	1.5	No	Hypothetical	Hypothetical	--
650623|Pyrsp1	8.1	No	Hypothetical	Hypothetical	--
653203|Pyrsp1	9.1	No	Hypothetical	Hypothetical	--
654540|Pyrsp1	0.4	No	Hypothetical	Hypothetical	--
661140|Pyrsp1	2	No	Hypothetical	Hypothetical	--
661764|Pyrsp1	1.2	No	Hypothetical	Hypothetical	--
663598|Pyrsp1	0.6	No	Hypothetical	Hypothetical	--
664064|Pyrsp1	0.03	No	Hypothetical	Hypothetical	--
665196|Pyrsp1	4e-05	No	Hypothetical	Hypothetical	--
665763|Pyrsp1	1.1	No	Hypothetical	Hypothetical	--
675343|Pyrsp1	0.8	No	Hypothetical	Hypothetical	--
678478|Pyrsp1	0.22	No	Hypothetical	Hypothetical	--
679714|Pyrsp1	0.69	No	Hypothetical	Hypothetical	--
680166|Pyrsp1	0.0006	No	Hypothetical	Hypothetical	--
680460|Pyrsp1	0.095	No	Hypothetical	Hypothetical	--
681968|Pyrsp1	7e-05	No	Hypothetical	Hypothetical	--
682133|Pyrsp1	0.31	No	Hypothetical	Hypothetical	--
682365|Pyrsp1	1.4	No	Hypothetical	Hypothetical	--
684847|Pyrsp1	3.3	No	Hypothetical	Hypothetical	--
685398|Pyrsp1	0.27	No	Hypothetical	Hypothetical	--
685765|Pyrsp1	1.3	No	Hypothetical	Hypothetical	--
685786|Pyrsp1	0.0008	No	Hypothetical	Hypothetical	--
56685|Pyrsp1	N/A	No	Hypothetical	Hypothetical	--
75684|Pyrsp1	N/A	No	Hypothetical	Hypothetical	--
102494|Pyrsp1	N/A	No	Hypothetical	Hypothetical	--
115755|Pyrsp1	N/A	No	Hypothetical	Hypothetical	--
153184|Pyrsp1	N/A	No	Hypothetical	Hypothetical	--
160161|Pyrsp1	N/A	No	Hypothetical	Hypothetical	--
190278|Pyrsp1	N/A	No	Hypothetical	Hypothetical	--
256113|Pyrsp1	N/A	No	Hypothetical	Hypothetical	--
284639|Pyrsp1	N/A	No	Hypothetical	Hypothetical	--
288910|Pyrsp1	N/A	No	Hypothetical	Hypothetical	--
360107|Pyrsp1	N/A	No	Hypothetical	Hypothetical	--
382480|Pyrsp1	N/A	No	Hypothetical	Hypothetical	--
396714|Pyrsp1	N/A	No	Hypothetical	Hypothetical	--
432191|Pyrsp1	N/A	No	Hypothetical	Hypothetical	--
581575|Pyrsp1	N/A	No	Hypothetical	Hypothetical	--
585930|Pyrsp1	N/A	No	Hypothetical	Hypothetical	--
586470|Pyrsp1	N/A	No	Hypothetical	Hypothetical	--
586597|Pyrsp1	N/A	No	Hypothetical	Hypothetical	--
589878|Pyrsp1	N/A	No	Hypothetical	Hypothetical	--
590722|Pyrsp1	N/A	No	Hypothetical	Hypothetical	--
593004|Pyrsp1	N/A	No	Hypothetical	Hypothetical	--
635023|Pyrsp1	N/A	No	Hypothetical	Hypothetical	--
642539|Pyrsp1	N/A	No	Hypothetical	Hypothetical	--
650144|Pyrsp1	N/A	No	Hypothetical	Hypothetical	--
666600|Pyrsp1	N/A	No	Hypothetical	Hypothetical	--
681022|Pyrsp1	N/A	No	Hypothetical	Hypothetical	--
512308|Pyrsp1	N/A	No	Hypothetical	Hypothetical	--
593539|Pyrsp1	N/A	No	Hypothetical	Hypothetical	--
601590|Pyrsp1	1e-23	No	Lipase	Fibronectin type III domain protein	--
673091|Pyrsp1	1e-56	No	Lipase	Fibronectin type III domain protein	--
674720|Pyrsp1	0	No	Lipase	GDSL lipase	--
514689|Pyrsp1	0	No	Lipase	GDSL lipase/acylhydrolase	--
315610|Pyrsp1	1e-153	No	Lipase	Lipase	--
612487|Pyrsp1	0	No	Lipase	Lipase	--
617202|Pyrsp1	8e-143	No	Lipase	lipase	--
619817|Pyrsp1	2e-156	No	Lipase	Lipase	--
70600|Pyrsp1	0	No	Lipase	Lipase 3	--
578204|Pyrsp1	0	No	Lipase	Lipase 3	--
658386|Pyrsp1	9e-47	No	Lipase	Lipase GDSL	--
589020|Pyrsp1	0	No	Lipase	lipase II	--
513802|Pyrsp1	0	No	Lipase	Lipolytic enzyme	--
587050|Pyrsp1	0	No	Lipase	Patatin-like serine protein, triglyceride lipase	--
296829|Pyrsp1	2e-24	No	Lipase	Phospholipase A2	--
650113|Pyrsp1	9e-15	No	Lipase	Phospholipase A2	--
654624|Pyrsp1	8e-13	No	Lipase	Phospholipase A2	--
622202|Pyrsp1	1e-176	No	Lipase	Secretory lipase	--
635337|Pyrsp1	2e-19	No	Lipase	SGNH hydrolase, GDSL lipase	--
592909|Pyrsp1	0	No	Lipase	Lipase ATG15-1	--
249590|Pyrsp1	0	No	MEROPS A	Aspartic protease PEP1	--
240343|Pyrsp1	1e-46	No	MEROPS A	Aspartic-type endopeptidase	--
591934|Pyrsp1	0	No	MEROPS A	Aspartyl proteinase	--
157902|Pyrsp1	0	No	MEROPS A	Candidapepsin-4	--
372517|Pyrsp1	1e-82	No	MEROPS A1	Aspartic proteinase	--
686168|Pyrsp1	7e-116	No	MEROPS A1	Aspartyl protease	--
500048|Pyrsp1	0	No	MEROPS A1	Aspergillopepsin A	--
614969|Pyrsp1	9e-149	No	MEROPS A1	Peptidase A1	--
573755|Pyrsp1	6e-125	No	MEROPS A1	peptidase a1 protein	--
15271|Pyrsp1	2e-102	No	MEROPS A1	peptidase aspartic protein	--
593475|Pyrsp1	5e-17	No	MEROPS A1	Related to aspartyl proteinase SAP3	--
498571|Pyrsp1	6e-75	No	MEROPS A4	acid protease protein	--
591392|Pyrsp1	0	No	MEROPS C69	Dipeptidase domain containing protein	--
504228|Pyrsp1	0	No	MEROPS C83	Gamma-glutamyltranspeptidase	--
640679|Pyrsp1	9e-17	No	MEROPS M	Metalloproteases (Zincins), catalytic	--
648187|Pyrsp1	5e-78	No	MEROPS M	Metalloproteases (Zincins), catalytic	--
605065|Pyrsp1	3e-36	No	MEROPS M10	Peptidase	--
593319|Pyrsp1	0	No	MEROPS M14	Carboxypeptidase	--
584272|Pyrsp1	9e-172	No	MEROPS M14	Carboxypeptidase 2	--
625844|Pyrsp1	4e-171	No	MEROPS M14	Carboxypeptidase 2	--
344293|Pyrsp1	0	No	MEROPS M14	Carboxypeptidase A4	--
589215|Pyrsp1	0	No	MEROPS M14	metallocarboxypeptidase ECM14	--
504857|Pyrsp1	0	No	MEROPS M14	Zinc carboxypeptidase	--
591276|Pyrsp1	0	No	MEROPS M14	Zinc carboxypeptidase A1	--
45016|Pyrsp1	0	No	MEROPS M14A	Carboxypeptidase A1	--
288497|Pyrsp1	0	No	MEROPS M14A	Carboxypeptidase A1	--
595048|Pyrsp1	4e-163	No	MEROPS M28	Aminopeptidase Y	--
614732|Pyrsp1	0	No	MEROPS M28	Aminopeptidase Y	--
624760|Pyrsp1	0	No	MEROPS M28	Aminopeptidase Y	--
613349|Pyrsp1	0	No	MEROPS M28	Leucine aminopeptidase 1	--
582836|Pyrsp1	0	No	MEROPS M28	Leucyl aminopeptidase	--
272217|Pyrsp1	0	No	MEROPS M28	Leupeptin-inactivating enzyme 1	--
593196|Pyrsp1	0	No	MEROPS M28	Leupeptin-inactivating enzyme 1	--
126247|Pyrsp1	0	No	MEROPS M28	Zinc metalloprotease	--
584546|Pyrsp1	5e-148	No	MEROPS M28	Zn-dependent exopeptidase	--
583180|Pyrsp1	0	No	MEROPS M29	PA domain-containing protein	--
594044|Pyrsp1	1e-125	No	MEROPS M29	PA domain-containing protein	--
290964|Pyrsp1	1e-178	No	MEROPS M35	Neutral protease 2	--
477485|Pyrsp1	1e-180	No	MEROPS M35	Neutral protease 2	--
584195|Pyrsp1	4e-76	No	MEROPS M35	Peptidyl-lys metalloendopeptidase	--
582651|Pyrsp1	0	No	MEROPS M36	Extracellular metalloproteinase 2	--
216594|Pyrsp1	1e-136	No	MEROPS M43	Metalloprotease	--
678496|Pyrsp1	1e-19	No	MEROPS M43	Metalloprotease	--
594961|Pyrsp1	0	No	MEROPS M80	zinc metalloproteinase	--
44973|Pyrsp1	0	No	MEROPS MZ12B	ADAM 8 (metalloendopeptidase)	--
252677|Pyrsp1	1e-99	No	MEROPS S01A	Trypsin-like protease 1	--
162500|Pyrsp1	5e-102	No	MEROPS S08/S53	Intracellular serine protease protein	--
576315|Pyrsp1	4e-99	No	MEROPS S08/S53	Intracellular serine protease protein	--
590225|Pyrsp1	1e-18	No	MEROPS S08/S53	Intracellular serine protease protein	--
583204|Pyrsp1	0	No	MEROPS S08/S53	KEX1 protease, subtilisin/kexin	--
255791|Pyrsp1	0	No	MEROPS S08/S53	Oryzin	--
501916|Pyrsp1	1e-142	No	MEROPS S08/S53	Oryzin	--
586102|Pyrsp1	0	No	MEROPS S08/S53	Subtilase-type proteinase psp3	--
315432|Pyrsp1	0	No	MEROPS S08/S53	Subtilisin-like serine protease	--
585649|Pyrsp1	0	No	MEROPS S08/S53	Subtilisin-like serine protease	--
596001|Pyrsp1	0	No	MEROPS S09	Dipeptidyl peptidase V	--
614711|Pyrsp1	0	No	MEROPS S09	Dipeptidyl peptidase V	--
583844|Pyrsp1	0	No	MEROPS S09B	Dipeptidyl peptidase IV	--
586014|Pyrsp1	0	No	MEROPS S10	Carboxypeptidase	--
324247|Pyrsp1	0	No	MEROPS S10	Carboxypeptidase S1	--
511354|Pyrsp1	0	No	MEROPS S10	Carboxypeptidase S1	--
586727|Pyrsp1	0	No	MEROPS S10	Carboxypeptidase S1	--
623641|Pyrsp1	0	No	MEROPS S10	carboxypeptidase S1	--
558841|Pyrsp1	0	No	MEROPS S10	Carboxypeptidase Y	--
522535|Pyrsp1	0	No	MEROPS S10	Carboxypeptidase Y homolog A	--
516530|Pyrsp1	0	No	MEROPS S10	Pheromone-processing carboxypeptidase kex1	--
582534|Pyrsp1	0	No	MEROPS S28	Serine peptidase	--
635007|Pyrsp1	1e-21	No	MEROPS S33	prolyl aminopeptidase protein	--
166454|Pyrsp1	0	No	MEROPS S41	Peptidase	--
495802|Pyrsp1	0	No	MEROPS S41	Peptidase	--
570256|Pyrsp1	6e-108	No	MEROPS S41	Peptidase	--
518163|Pyrsp1	0	No	MEROPS S41	Peptidase S41 family protein	--
530188|Pyrsp1	0	No	MEROPS S41	Peptidase S41 family protein	--
590405|Pyrsp1	0	No	MEROPS S41	peptidase S41 family protein	--
638970|Pyrsp1	2e-138	No	MEROPS S41	Peptidase S41 family protein	--
639200|Pyrsp1	3e-134	No	MEROPS S41	Peptidase S41 family protein	--
660385|Pyrsp1	0	No	MEROPS S41	Peptidase S41 family protein	--
80946|Pyrsp1	1e-47	No	Other 1 - redox	2og-fe oxygenase family	Yes
596744|Pyrsp1	5e-32	No	Other 1 - redox	6-hydroxy-D-nicotine oxidase	Yes
610157|Pyrsp1	4e-135	No	Other 1 - redox	6-hydroxy-D-nicotine oxidase	Yes
566932|Pyrsp1	1e-112	No	Other 1 - redox	Amine oxidase, flavin-containing superfamily	Yes
567160|Pyrsp1	4e-160	No	Other 1 - redox	Aromatic compound dioxygenase	Yes
661278|Pyrsp1	0	No	Other 1 - redox	Copper amine oxidase	Yes
583939|Pyrsp1	7e-81	No	Other 1 - redox	CTR copper transporter family protein	Yes
362417|Pyrsp1	0	No	Other 1 - redox	Cytochrome b2, mitochondrial	Yes
502352|Pyrsp1	1e-149	No	Other 1 - redox	Cytochrome P450	Yes
578470|Pyrsp1	4e-83	No	Other 1 - redox	Cytochrome P450	Yes
587949|Pyrsp1	3e-42	No	Other 1 - redox	Cytochrome P450	Yes
591223|Pyrsp1	7e-26	No	Other 1 - redox	Cytochrome P450	Yes
620143|Pyrsp1	3e-91	No	Other 1 - redox	Cytochrome P450	Yes
622143|Pyrsp1	0	No	Other 1 - redox	Cytochrome P450	Yes
622635|Pyrsp1	2e-162	No	Other 1 - redox	Cytochrome P450	Yes
22268|Pyrsp1	0	No	Other 1 - redox	Cytochrome P450 2E1	Yes
392140|Pyrsp1	3e-90	No	Other 1 - redox	cytochrome P450 3A7	Yes
605208|Pyrsp1	0	No	Other 1 - redox	Cytochrome P450 76C3	Yes
581396|Pyrsp1	7e-109	No	Other 1 - redox	Cytochrome P450 alkane hydroxylase	Yes
685047|Pyrsp1	8e-173	No	Other 1 - redox	Cytochrome P450 oxidoreductase	Yes
422775|Pyrsp1	0	No	Other 1 - redox	Dehydrogenase	Yes
583456|Pyrsp1	0	No	Other 1 - redox	Endoplasmic oxidoreductin-1	Yes
584478|Pyrsp1	8e-27	No	Other 1 - redox	Extradiol ring-cleavage dioxygenase class III enzyme subunit B	Yes
49207|Pyrsp1	0	No	Other 1 - redox	FAD binding domain containing protein	Yes
335875|Pyrsp1	0	No	Other 1 - redox	FAD binding domain containing protein	Yes
363764|Pyrsp1	0	No	Other 1 - redox	FAD binding domain containing protein	Yes
530812|Pyrsp1	0	No	Other 1 - redox	FAD binding domain containing protein	Yes
547382|Pyrsp1	0	No	Other 1 - redox	FAD binding domain containing protein	Yes
549181|Pyrsp1	0	No	Other 1 - redox	FAD binding domain containing protein	Yes
583810|Pyrsp1	0	No	Other 1 - redox	FAD binding domain containing protein	Yes
604182|Pyrsp1	0	No	Other 1 - redox	FAD binding domain containing protein	Yes
515315|Pyrsp1	5e-145	No	Other 1 - redox	FAD binding domain-containing protein	Yes
552532|Pyrsp1	5e-153	No	Other 1 - redox	FAD binding domain-containing protein	Yes
556477|Pyrsp1	1e-159	No	Other 1 - redox	FAD binding domain-containing protein	Yes
639932|Pyrsp1	5e-98	No	Other 1 - redox	FAD binding domain-containing protein	Yes
625535|Pyrsp1	2e-127	No	Other 1 - redox	FAD dependent oxidoreductase-like protein	Yes
130048|Pyrsp1	3e-86	No	Other 1 - redox	FAD linked oxidase	Yes
603014|Pyrsp1	7e-83	No	Other 1 - redox	FAD linked oxidase	Yes
537766|Pyrsp1	0	No	Other 1 - redox	FAD/NAD(P)-binding protein	Yes
613041|Pyrsp1	0	No	Other 1 - redox	FAD/NAD(P)-binding protein	Yes
14078|Pyrsp1	0	No	Other 1 - redox	FAD-binding protein	Yes
589539|Pyrsp1	0	No	Other 1 - redox	FAD-binding protein	Yes
590007|Pyrsp1	0	No	Other 1 - redox	FAD-binding protein	Yes
630201|Pyrsp1	3e-173	No	Other 1 - redox	FAD-binding protein	Yes
633385|Pyrsp1	2e-79	No	Other 1 - redox	FAD-binding protein	Yes
681286|Pyrsp1	0	No	Other 1 - redox	FAD-binding protein	Yes
685325|Pyrsp1	0	No	Other 1 - redox	FAD-binding protein	Yes
535411|Pyrsp1	0	No	Other 1 - redox	FAD-linked oxidase	Yes
550948|Pyrsp1	2e-71	No	Other 1 - redox	FAD-linked oxidase	Yes
605518|Pyrsp1	7e-138	No	Other 1 - redox	Ferritin/ribonucleotide reductase-like protein	Yes
587706|Pyrsp1	3e-92	No	Other 1 - redox	FMN-binding split barrel-related protein	Yes
309470|Pyrsp1	2e-120	No	Other 1 - redox	Glucose sorbosone dehydrogenase protein	Yes
643898|Pyrsp1	3e-147	No	Other 1 - redox	Glucose sorbosone dehydrogenase protein	Yes
632510|Pyrsp1	5e-50	No	Other 1 - redox	Glyoxalase/Bleomycin resistance protein/Dihydroxybiphenyl dioxygenase	Yes
650110|Pyrsp1	4e-157	No	Other 1 - redox	Isoflavone reductase family protein	Yes
500940|Pyrsp1	0	No	Other 1 - redox	L-amino-acid oxidase	Yes
619813|Pyrsp1	0	No	Other 1 - redox	Lysyl oxidase	Yes
625348|Pyrsp1	2e-46	No	Other 1 - redox	Malate dehydrogenase	Yes
677451|Pyrsp1	5e-120	No	Other 1 - redox	Mitomycin radical oxidase	Yes
605638|Pyrsp1	0	No	Other 1 - redox	Monoamine oxidase A	Yes
591151|Pyrsp1	0	No	Other 1 - redox	NAD(P)-binding Rossmann-fold containing protein	Yes
192992|Pyrsp1	5e-140	No	Other 1 - redox	Nhl repeat-containing protein, quinoprotein	Yes
593222|Pyrsp1	2e-26	No	Other 1 - redox	NmrA-like family protein, NAD(P)-binding	Yes
102621|Pyrsp1	1e-136	No	Other 1 - redox	Oxidoreductase	Yes
429367|Pyrsp1	7e-132	No	Other 1 - redox	Oxidoreductase	Yes
518244|Pyrsp1	0	No	Other 1 - redox	Prenylcysteine oxidase 1	Yes
622496|Pyrsp1	1e-144	No	Other 1 - redox	Protocatechuate 3,4-dioxygenase beta subunit	Yes
556078|Pyrsp1	0	No	Other 1 - redox	Protocatechuate dioxygenase	Yes
239828|Pyrsp1	0	No	Other 1 - redox	Selenium binding protein, Quinoprotein amine dehydrogenase	Yes
474109|Pyrsp1	2e-116	No	Other 1 - redox	Short-chain dehydrogenase	Yes
591792|Pyrsp1	8e-31	No	Other 1 - redox	Short-chain dehydrogenase, putative	Yes
682984|Pyrsp1	8e-51	No	Other 1 - redox	Short-chain dehydrogenase/reductase, putative	Yes
581632|Pyrsp1	4e-143	No	Other 1 - redox	Succinate dehydrogenase subunit sdh protein	Yes
598243|Pyrsp1	3e-146	No	Other 1 - redox	Superoxide dismutase	Yes
566897|Pyrsp1	1e-69	No	Other 1 - redox	Superoxide dismutase, cytosolic	Yes
137280|Pyrsp1	2e-79	No	Other 2 - non-redox	Pon2; paraoxonase 2	No
499576|Pyrsp1	5e-151	No	Other 2 - non-redox	3-carboxymuconate cyclase	No
547644|Pyrsp1	8e-110	No	Other 2 - non-redox	3-carboxymuconate cyclase	No
665038|Pyrsp1	3e-166	No	Other 2 - non-redox	3-hydroxybenzoate 6-hydroxylase 1	No
685541|Pyrsp1	7e-176	No	Other 2 - non-redox	3-Phytase (acid phosphatase)	No
675927|Pyrsp1	0	No	Other 2 - non-redox	5-methylthioadenosine/S-adenosylhomocysteine deaminase n1	No
644588|Pyrsp1	0	No	Other 2 - non-redox	6-phosphogluconolactonase	No
569776|Pyrsp1	1e-142	No	Other 2 - non-redox	ABC-type Fe3+ transporter	No
593528|Pyrsp1	3e-30	No	Other 2 - non-redox	Accumulation-associated protein	No
496828|Pyrsp1	0	No	Other 2 - non-redox	Acetylcholinesterase	No
504733|Pyrsp1	0	No	Other 2 - non-redox	Acetylcholinesterase	No
55890|Pyrsp1	0	No	Other 2 - non-redox	Acetyl-lysine deacetylase	No
588564|Pyrsp1	0	No	Other 2 - non-redox	acetylornithine deacetylase	No
570470|Pyrsp1	0	No	Other 2 - non-redox	Acetyltransferase	No
310775|Pyrsp1	1e-112	No	Other 2 - non-redox	Acid phosphatase	No
527651|Pyrsp1	0	No	Other 2 - non-redox	Acid phosphatase	No
542699|Pyrsp1	0	No	Other 2 - non-redox	Acid phosphatase	No
597862|Pyrsp1	4e-163	No	Other 2 - non-redox	Acid phosphatase	No
510011|Pyrsp1	0	No	Other 2 - non-redox	Agmatinase (Mn-binding)	No
566974|Pyrsp1	0	No	Other 2 - non-redox	Agmatinase (Mn-binding)	No
504811|Pyrsp1	0	No	Other 2 - non-redox	Aldose 1-epimerase	No
588172|Pyrsp1	0	No	Other 2 - non-redox	Aldose 1-epimerase	No
505477|Pyrsp1	0	No	Other 2 - non-redox	Alkaline phosphatase	No
582337|Pyrsp1	0	No	Other 2 - non-redox	Alkaline phosphatase	No
591541|Pyrsp1	4e-119	No	Other 2 - non-redox	Alkaline phosphatase	No
88989|Pyrsp1	5e-15	No	Other 2 - non-redox	Allergen Asp F 7	No
497522|Pyrsp1	0	No	Other 2 - non-redox	Alpha/beta hydrolase	No
526845|Pyrsp1	4e-138	No	Other 2 - non-redox	Alpha/beta hydrolase	No
558982|Pyrsp1	9e-76	No	Other 2 - non-redox	Alpha/beta hydrolase	No
576511|Pyrsp1	0	No	Other 2 - non-redox	Alpha/beta hydrolase	No
608901|Pyrsp1	7e-109	No	Other 2 - non-redox	Alpha/beta hydrolase	No
614778|Pyrsp1	1e-88	No	Other 2 - non-redox	Alpha/beta hydrolase	No
642089|Pyrsp1	2e-174	No	Other 2 - non-redox	Alpha/beta hydrolase	No
642412|Pyrsp1	2e-110	No	Other 2 - non-redox	Alpha/beta hydrolase	No
645041|Pyrsp1	0	No	Other 2 - non-redox	Alpha/beta hydrolase	No
654515|Pyrsp1	4e-61	No	Other 2 - non-redox	Alpha/beta hydrolase	No
671749|Pyrsp1	7e-59	No	Other 2 - non-redox	Alpha/beta hydrolase	No
654945|Pyrsp1	4e-63	No	Other 2 - non-redox	Alpha/beta hydrolase fold-1	No
520208|Pyrsp1	3e-54	No	Other 2 - non-redox	Alt a 1 major allergen	No
573867|Pyrsp1	0	No	Other 2 - non-redox	Amidase	No
643581|Pyrsp1	1e-89	No	Other 2 - non-redox	Amino acid transporter	No
645177|Pyrsp1	1e-23	No	Other 2 - non-redox	Ankryin repeat S-palmitoyl transferase	No
682762|Pyrsp1	6e-27	No	Other 2 - non-redox	Ankyrin unc44	No
519216|Pyrsp1	2e-10	No	Other 2 - non-redox	Antigenic cell wall galactomannoprotein, structural component of cell wall	No
270607|Pyrsp1	0	No	Other 2 - non-redox	Arginase (Mn-binding)	No
567863|Pyrsp1	0	No	Other 2 - non-redox	Arylsulfatase, alkaline phosphatase	No
593840|Pyrsp1	0	No	Other 2 - non-redox	Arylsulfatase, alkaline phosphatase	No
498982|Pyrsp1	1e-78	No	Other 2 - non-redox	Arylsulfotransferase	No
582119|Pyrsp1	0	No	Other 2 - non-redox	ATP-binding cassette sub-family G member 2	No
586240|Pyrsp1	3e-19	No	Other 2 - non-redox	Autoinducer 2 sensor kinase/phosphatase luxQ	No
578642|Pyrsp1	0	No	Other 2 - non-redox	Autophagy protein Atg27, integral membrane component	No
677187|Pyrsp1	8e-07	No	Other 2 - non-redox	Autotransporter beta-domain protein, cell adhesion	No
644222|Pyrsp1	5e-10	No	Other 2 - non-redox	Avr-Pi54 protein (no info)	No
104787|Pyrsp1	3e-45	No	Other 2 - non-redox	Basic proline-rich protein, integral membrane component	No
585702|Pyrsp1	1e-122	No	Other 2 - non-redox	Beta transducin	No
589481|Pyrsp1	6e-109	No	Other 2 - non-redox	Beta-1,6-glucan boisynthesis protein (Knh1)	No
42434|Pyrsp1	3e-149	No	Other 2 - non-redox	Beta-Ig-H3/Fasciclin domain, extracellular cell adhesion	No
58233|Pyrsp1	5e-128	No	Other 2 - non-redox	Beta-Ig-H3/Fasciclin domain, extracellular cell adhesion	No
593112|Pyrsp1	4e-125	No	Other 2 - non-redox	Beta-Ig-H3/Fasciclin domain, extracellular cell adhesion	No
602773|Pyrsp1	7e-62	No	Other 2 - non-redox	Beta-Ig-H3/Fasciclin domain, extracellular cell adhesion	No
665674|Pyrsp1	0	No	Other 2 - non-redox	Beta-Ig-H3/Fasciclin domain, extracellular cell adhesion	No
332089|Pyrsp1	3e-62	No	Other 2 - non-redox	Beta-lactamase	No
592125|Pyrsp1	2e-59	No	Other 2 - non-redox	Beta-lactamase	No
627459|Pyrsp1	0	No	Other 2 - non-redox	Beta-lactamase	No
637256|Pyrsp1	0	No	Other 2 - non-redox	Beta-lactamase	No
652479|Pyrsp1	6e-90	No	Other 2 - non-redox	Beta-lactamase	No
72602|Pyrsp1	4e-56	No	Other 2 - non-redox	Biotrophy-associated secreted protein 2	No
642183|Pyrsp1	5e-32	No	Other 2 - non-redox	Biotrophy-associated secreted protein 2	No
505178|Pyrsp1	5e-17	No	Other 2 - non-redox	BYS1 domtain containing protein	No
585939|Pyrsp1	4e-47	No	Other 2 - non-redox	BYS1 domtain containing protein	No
629994|Pyrsp1	1e-14	No	Other 2 - non-redox	BYS1 domtain containing protein	No
46169|Pyrsp1	9e-10	No	Other 2 - non-redox	b-zip transcription factor (Eurofung)	No
597416|Pyrsp1	1e-30	No	Other 2 - non-redox	C protein immunoglobulin-A-binding beta antigen	No
648893|Pyrsp1	1e-14	No	Other 2 - non-redox	C2H2 transcription factor	No
214127|Pyrsp1	3e-23	No	Other 2 - non-redox	Ca2+-modulated nonselective cation channel polycystin	No
611740|Pyrsp1	3e-11	No	Other 2 - non-redox	Ca2+-modulated nonselective cation channel polycystin	No
162452|Pyrsp1	0	No	Other 2 - non-redox	Calcium channel subunit Mid1	No
529649|Pyrsp1	0	No	Other 2 - non-redox	Calreticulin, protein chaperone, unfolded protein response	No
21561|Pyrsp1	7e-129	No	Other 2 - non-redox	Carbonic anhydrase	No
310270|Pyrsp1	5e-128	No	Other 2 - non-redox	Carbonic anhydrase	No
594611|Pyrsp1	2e-13	No	Other 2 - non-redox	Carboxy-muconate cyclase	No
615574|Pyrsp1	4e-90	No	Other 2 - non-redox	CAS1 appressorium specific protein, host infection	No
247457|Pyrsp1	5e-40	No	Other 2 - non-redox	Cdp-alcohol phosphatidyltransferase	No
587584|Pyrsp1	4e-115	No	Other 2 - non-redox	Cell death protein	No
591227|Pyrsp1	1e-125	No	Other 2 - non-redox	Cell division control protein dna repair exonuclease	No
556826|Pyrsp1	7e-146	No	Other 2 - non-redox	Cell surface protein (Mas1)	No
165338|Pyrsp1	3e-100	No	Other 2 - non-redox	Cell wall anchored protein, putative	No
536566|Pyrsp1	2e-70	No	Other 2 - non-redox	Cell wall mannoprotein	No
89697|Pyrsp1	5e-13	No	Other 2 - non-redox	Cell wall protein	No
605728|Pyrsp1	8e-10	No	Other 2 - non-redox	Cell wall protein	No
200623|Pyrsp1	5e-37	No	Other 2 - non-redox	Cell wall protein PhiA	No
587728|Pyrsp1	2e-35	No	Other 2 - non-redox	Cellulose-growth-specific protein	No
8208|Pyrsp1	4e-17	No	Other 2 - non-redox	Cfem domain protein	No
253119|Pyrsp1	0	No	Other 2 - non-redox	Cfem domain protein	No
585261|Pyrsp1	1e-15	No	Other 2 - non-redox	Cfem domain protein	No
657784|Pyrsp1	5e-153	No	Other 2 - non-redox	Cfem domain protein	No
660462|Pyrsp1	2e-123	No	Other 2 - non-redox	Cfem domain protein	No
682501|Pyrsp1	2e-82	No	Other 2 - non-redox	Cfem domain protein	No
613736|Pyrsp1	0	No	Other 2 - non-redox	Chitin-binding protein	No
497498|Pyrsp1	6e-48	No	Other 2 - non-redox	CHRD superfamily protein, unknown function	No
592025|Pyrsp1	5e-69	No	Other 2 - non-redox	CHRD superfamily protein, unknown function	No
616070|Pyrsp1	2e-135	No	Other 2 - non-redox	Coantomer subunit zeta	No
215887|Pyrsp1	9e-33	No	Other 2 - non-redox	Conserved fungal protein	No
584793|Pyrsp1	7e-43	No	Other 2 - non-redox	Conserved glycine-rich protein	No
590708|Pyrsp1	2e-39	No	Other 2 - non-redox	Covalently-linked cell wall protein	No
663855|Pyrsp1	8e-137	No	Other 2 - non-redox	cyanophycinase protein	No
524604|Pyrsp1	2e-26	No	Other 2 - non-redox	Cyclin-dependent protein kinase regulator pho80	No
656319|Pyrsp1	6e-57	No	Other 2 - non-redox	cyclin-dependent protein kinase regulator pho80 protein	No
439752|Pyrsp1	0	No	Other 2 - non-redox	Cycloinulo-oligosaccharide fructanotransferase	No
607868|Pyrsp1	6e-07	No	Other 2 - non-redox	Cysteine-rich secretory protein	No
158435|Pyrsp1	5e-152	No	Other 2 - non-redox	Dienelactone hydrolase	No
613397|Pyrsp1	0	No	Other 2 - non-redox	Disulfide isomerase	No
140344|Pyrsp1	0	No	Other 2 - non-redox	Disulfide isomerase A4	No
682622|Pyrsp1	3e-33	No	Other 2 - non-redox	Disulfide-isomerase	No
529539|Pyrsp1	0	No	Other 2 - non-redox	Disulfide-isomerase MPD1	No
600249|Pyrsp1	2e-111	No	Other 2 - non-redox	DJ-1 protein (glutamine amidotransferase)	No
382866|Pyrsp1	0	No	Other 2 - non-redox	D-lactonohydrolase	No
351306|Pyrsp1	2e-57	No	Other 2 - non-redox	DNA mismatch repair protein msh-2	No
560645|Pyrsp1	1e-95	No	Other 2 - non-redox	DNA repair exonuclease SIA1	No
143090|Pyrsp1	2e-59	No	Other 2 - non-redox	DNA-directed RNA polymerase	No
566550|Pyrsp1	9e-59	No	Other 2 - non-redox	dna-directed rna polymerase protein	No
583916|Pyrsp1	0	No	Other 2 - non-redox	DNAJ (Hsp40) homolog, heat shock protein	No
588542|Pyrsp1	0	No	Other 2 - non-redox	DNAJ domain containing protein	No
591838|Pyrsp1	0	No	Other 2 - non-redox	DNAJ domain containing protein	No
683789|Pyrsp1	0	No	Other 2 - non-redox	Dockerin type 1	No
586197|Pyrsp1	0	No	Other 2 - non-redox	Dolichyl-diphosphooligosaccharide-protein glycosyltransferase, protein glycosylation	No
36367|Pyrsp1	0	No	Other 2 - non-redox	Dual specificity phosphatase	No
507409|Pyrsp1	2e-12	No	Other 2 - non-redox	Duf1620 domain-containing protein	No
523550|Pyrsp1	0	No	Other 2 - non-redox	DUF1620 domain-containing protein	No
521194|Pyrsp1	0	No	Other 2 - non-redox	DUF21 and CBS domain protein (Mam3)	No
604007|Pyrsp1	0	No	Other 2 - non-redox	DUF907 domain protein	No
588643|Pyrsp1	2e-39	No	Other 2 - non-redox	Dynactin arp1 p25 subunit protein (no info)	No
589815|Pyrsp1	0	No	Other 2 - non-redox	ECM14-involved in cell wall biogenesis and architecture	No
590969|Pyrsp1	9e-38	No	Other 2 - non-redox	Efflux pump antibiotic resistance protein	No
506627|Pyrsp1	0	No	Other 2 - non-redox	Endonuclease/exonuclease/phosphatase	No
510927|Pyrsp1	0	No	Other 2 - non-redox	Endonuclease/exonuclease/phosphatase	No
589694|Pyrsp1	0	No	Other 2 - non-redox	Endonuclease/exonuclease/phosphatase	No
640811|Pyrsp1	5e-139	No	Other 2 - non-redox	Endoplasmic reticulum vesicle protein 25	No
587239|Pyrsp1	0	No	Other 2 - non-redox	Endopolyphosphatase	No
590467|Pyrsp1	2e-127	No	Other 2 - non-redox	Endosomal cargo receptor (Erp3)	No
232918|Pyrsp1	8e-35	No	Other 2 - non-redox	Endosomal integral membrane protein	No
402497|Pyrsp1	0	No	Other 2 - non-redox	Endosomal integral membrane protein (P24a)	No
524430|Pyrsp1	9e-170	No	Other 2 - non-redox	Esterase family protein	No
586693|Pyrsp1	1e-64	No	Other 2 - non-redox	Expression library immunization antigen 1	No
253327|Pyrsp1	1e-24	No	Other 2 - non-redox	Extracellular matrix protein	No
96774|Pyrsp1	2e-36	No	Other 2 - non-redox	Extracellular serine-rich protein	No
263644|Pyrsp1	4e-70	No	Other 2 - non-redox	Extracellular serine-rich protein	No
597086|Pyrsp1	0	No	Other 2 - non-redox	Extracellular serine-rich protein	No
524565|Pyrsp1	2e-170	No	Other 2 - non-redox	Extracellular serine-threonine rich protein	No
570407|Pyrsp1	2e-142	No	Other 2 - non-redox	Extracellular solute-binding protein family 1	No
601822|Pyrsp1	2e-09	No	Other 2 - non-redox	Extracellular thaumatin domain-containing protein	No
597665|Pyrsp1	0	No	Other 2 - non-redox	Farnesyltransferase/geranylgeranyltransferase type I alpha subunit	No
583392|Pyrsp1	2e-125	No	Other 2 - non-redox	FAS1 domain-containing protein	No
620846|Pyrsp1	0	No	Other 2 - non-redox	F-box domain containing protein	No
581713|Pyrsp1	1e-74	No	Other 2 - non-redox	F-box domain-containing protein	No
586318|Pyrsp1	0	No	Other 2 - non-redox	Feruloyl esterase	No
374288|Pyrsp1	3e-155	No	Other 2 - non-redox	Feruloyl esterase B	No
495720|Pyrsp1	3e-130	No	Other 2 - non-redox	Feruloyl esterase B	No
515872|Pyrsp1	0	No	Other 2 - non-redox	feruloyl esterase B	No
516065|Pyrsp1	0	No	Other 2 - non-redox	feruloyl esterase B	No
672372|Pyrsp1	1e-18	No	Other 2 - non-redox	FG-GAP repeat domain protein	No
506901|Pyrsp1	6e-20	No	Other 2 - non-redox	Fungal hydrophobin	No
581736|Pyrsp1	6e-121	No	Other 2 - non-redox	GAR1-domain-containing protein, ribosome biogenesis	No
671511|Pyrsp1	6e-105	No	Other 2 - non-redox	GAS1-like protein	No
563017|Pyrsp1	0	No	Other 2 - non-redox	Glucose-regulated protein, 78 kDa	No
677657|Pyrsp1	0	No	Other 2 - non-redox	Glutaminase A	No
552936|Pyrsp1	1e-160	No	Other 2 - non-redox	Glutaminyl-peptide cyclotransferase	No
563401|Pyrsp1	0	No	Other 2 - non-redox	Glutaminyl-peptide cyclotransferase	No
502726|Pyrsp1	0	No	Other 2 - non-redox	Glutamyl-tRNA(Gln) amidotransferase	No
505892|Pyrsp1	0	No	Other 2 - non-redox	Glutamyl-tRNA(Gln) amidotransferase	No
550892|Pyrsp1	0	No	Other 2 - non-redox	Glutamyl-tRNA(Gln) amidotransferase	No
603778|Pyrsp1	4e-74	No	Other 2 - non-redox	Glutamyl-tRNA(Gln) amidotransferase	No
615575|Pyrsp1	0	No	Other 2 - non-redox	Glutamyl-tRNA(Gln) amidotransferase	No
625885|Pyrsp1	0	No	Other 2 - non-redox	Glycogen debranching enzyme	No
235841|Pyrsp1	2e-07	No	Other 2 - non-redox	GPI anchored cell wall organization protein Ecm33	No
582247|Pyrsp1	7e-20	No	Other 2 - non-redox	GPI anchored cell wall protein	No
588847|Pyrsp1	3e-12	No	Other 2 - non-redox	GPI anchored cell wall protein	No
436932|Pyrsp1	4e-42	No	Other 2 - non-redox	GPI anchored CFEM domain containing protein	No
666090|Pyrsp1	4e-09	No	Other 2 - non-redox	GPI anchored CFEM domain containing protein	No
411795|Pyrsp1	3e-22	No	Other 2 - non-redox	GPI anchored protein	No
506253|Pyrsp1	3e-55	No	Other 2 - non-redox	GPI anchored protein	No
602561|Pyrsp1	9e-60	No	Other 2 - non-redox	GPI anchored protein	No
612618|Pyrsp1	1e-83	No	Other 2 - non-redox	GPI anchored protein	No
680079|Pyrsp1	3e-21	No	Other 2 - non-redox	GPI anchored protein	No
588916|Pyrsp1	3e-16	No	Other 2 - non-redox	GPI anchored serine-threonine rich protein	No
640039|Pyrsp1	2e-09	No	Other 2 - non-redox	GPI anchored serine-threonine rich protein	No
585517|Pyrsp1	0	No	Other 2 - non-redox	GPI anchored transamidase	No
563010|Pyrsp1	0	No	Other 2 - non-redox	GPI transamidase component GPI16	No
681424|Pyrsp1	0	No	Other 2 - non-redox	GPI-anchored cell wall organization protein Ecm33	No
602866|Pyrsp1	2e-54	No	Other 2 - non-redox	Guanyl-specific ribonuclease Pb1	No
505570|Pyrsp1	4e-42	No	Other 2 - non-redox	Heat shock protein 150 kDa	No
581671|Pyrsp1	0	No	Other 2 - non-redox	Heat shock protein 70 kDa	No
648188|Pyrsp1	1e-17	No	Other 2 - non-redox	Heat shock protein 70 kDa	No
512158|Pyrsp1	2e-156	No	Other 2 - non-redox	hemerythrin HHE cation binding domain-containing protein	No
587140|Pyrsp1	0	No	Other 2 - non-redox	HET domain containing protein HetC	No
634187|Pyrsp1	2e-46	No	Other 2 - non-redox	Heterokaryon incompatibility	No
544273|Pyrsp1	0	No	Other 2 - non-redox	Heterokaryon incompatibility protein	No
23029|Pyrsp1	6e-31	No	Other 2 - non-redox	heterokaryon incompatibility protein (Het-6OR allele)	No
592852|Pyrsp1	1e-47	No	Other 2 - non-redox	Heterokaryon incompatibility protein 6, OR allele	No
405596|Pyrsp1	0	No	Other 2 - non-redox	Histidine acid phosphatase	No
585145|Pyrsp1	6e-159	No	Other 2 - non-redox	Histidine acid phosphatase	No
587018|Pyrsp1	8e-120	No	Other 2 - non-redox	Histidine acid phosphatase	No
647216|Pyrsp1	0	No	Other 2 - non-redox	Hydrolases or acyltransferase	No
103223|Pyrsp1	2e-56	No	Other 2 - non-redox	Hypersensitive response inducing protein 1	No
104452|Pyrsp1	1e-11	No	Other 2 - non-redox	IDI-3 domain protein (no info)	No
624283|Pyrsp1	5e-160	No	Other 2 - non-redox	IFN-inducible and antiviral protein	No
232229|Pyrsp1	2e-38	No	Other 2 - non-redox	IgE-binding protein (no info)	No
542941|Pyrsp1	3e-125	No	Other 2 - non-redox	Inorganic pyrophosphatase	No
360096|Pyrsp1	3e-13	No	Other 2 - non-redox	Integral membrane protein	No
508243|Pyrsp1	0	No	Other 2 - non-redox	Integral membrane protein	No
590727|Pyrsp1	0	No	Other 2 - non-redox	Integral membrane protein	No
597761|Pyrsp1	3e-150	No	Other 2 - non-redox	Integral membrane protein	No
677757|Pyrsp1	7e-08	No	Other 2 - non-redox	Integral membrane protein	No
381889|Pyrsp1	2e-151	No	Other 2 - non-redox	Isochorismatase hydrolase	No
622133|Pyrsp1	2e-109	No	Other 2 - non-redox	Isochorismatase hydrolase	No
553454|Pyrsp1	0	No	Other 2 - non-redox	Lactonohydrolase	No
608374|Pyrsp1	3e-143	No	Other 2 - non-redox	L-asparaginase	No
203977|Pyrsp1	7e-77	No	Other 2 - non-redox	LicD-like protein	No
585943|Pyrsp1	1e-08	No	Other 2 - non-redox	Lipid particle protein, integral membrane component	No
589682|Pyrsp1	6e-14	No	Other 2 - non-redox	Lipid particle protein, integral membrane component	No
211190|Pyrsp1	8e-59	No	Other 2 - non-redox	Lipocalin-like domain-containing protein	No
524899|Pyrsp1	3e-67	No	Other 2 - non-redox	Long chronological lifespan protein 2	No
295839|Pyrsp1	2e-07	No	Other 2 - non-redox	Long-chain-fatty-acid--CoA ligase	No
655006|Pyrsp1	3e-07	No	Other 2 - non-redox	Long-chain-fatty-acid--CoA ligase	No
559420|Pyrsp1	7e-07	No	Other 2 - non-redox	Low-density lipoprotein receptor YWTD	No
596255|Pyrsp1	6e-41	No	Other 2 - non-redox	LsyM domain containing protein	No
676948|Pyrsp1	0	No	Other 2 - non-redox	LsyM domain containing protein	No
681077|Pyrsp1	1e-120	No	Other 2 - non-redox	LsyM domain containing protein	No
564591|Pyrsp1	0	No	Other 2 - non-redox	Magnesium transporter protein 1	No
638677|Pyrsp1	1e-72	No	Other 2 - non-redox	Major allergen Asp f 2-like protein	No
563752|Pyrsp1	8e-122	No	Other 2 - non-redox	Major allergen Asp F2	No
582190|Pyrsp1	5e-48	No	Other 2 - non-redox	Major allergent alt	No
584124|Pyrsp1	3e-114	No	Other 2 - non-redox	Major facilitator (protein transport)	No
519186|Pyrsp1	7e-56	No	Other 2 - non-redox	Mannose-6-phosphate isomerase	No
578946|Pyrsp1	9e-158	No	Other 2 - non-redox	Mannose-6-phosphate receptor binding protein	No
649235|Pyrsp1	5e-124	No	Other 2 - non-redox	MAS3 protein	No
611877|Pyrsp1	3e-49	No	Other 2 - non-redox	Membrane protein	No
576704|Pyrsp1	2e-26	No	Other 2 - non-redox	Metal tolerance protein 3 protein, transmembrane	No
299892|Pyrsp1	0	No	Other 2 - non-redox	Mn2+ homeostasis protein Per1, transmembrane	No
604529|Pyrsp1	1e-20	No	Other 2 - non-redox	Mold-specific m46 protein	No
539439|Pyrsp1	7e-25	No	Other 2 - non-redox	Mucin (no info)	No
473293|Pyrsp1	3e-23	No	Other 2 - non-redox	NACHT domain protein	No
518875|Pyrsp1	2e-111	No	Other 2 - non-redox	Necrosis- and ethylene-inducing protein	No
304499|Pyrsp1	1e-162	No	Other 2 - non-redox	Neuraminidase	No
521883|Pyrsp1	8e-18	No	Other 2 - non-redox	Neurofilament medium polypeptide	No
609948|Pyrsp1	2e-19	No	Other 2 - non-redox	Neurofilament medium polypeptide	No
587716|Pyrsp1	6e-134	No	Other 2 - non-redox	Nicotinamidase pyrazinamidase	No
678523|Pyrsp1	0	No	Other 2 - non-redox	Niemann-Pick C1 protein, vacuole cholesterol transport	No
609367|Pyrsp1	0	No	Other 2 - non-redox	NIMA-interacting protein TinC	No
136432|Pyrsp1	0	No	Other 2 - non-redox	Nitrilase family protein (Nit3)	No
414904|Pyrsp1	8e-168	No	Other 2 - non-redox	Nuclease PA3	No
502838|Pyrsp1	2e-178	No	Other 2 - non-redox	Nuclease PA3	No
546985|Pyrsp1	3e-08	No	Other 2 - non-redox	Nucleus protein, putative	No
594212|Pyrsp1	2e-130	No	Other 2 - non-redox	Oligosaccharyltransferase, protein glycosylation	No
635860|Pyrsp1	0	No	Other 2 - non-redox	Oligosaccharyltransferase, protein glycosylation	No
283043|Pyrsp1	5e-46	No	Other 2 - non-redox	Outer membrane autotransporter	No
521635|Pyrsp1	0	No	Other 2 - non-redox	Oxalate decarboxylase	No
675546|Pyrsp1	0	No	Other 2 - non-redox	Oxalate decarboxylase oxdD	No
253020|Pyrsp1	4e-164	No	Other 2 - non-redox	PAF acetylhydrolase family protein	No
588423|Pyrsp1	2e-46	No	Other 2 - non-redox	PAF acetylhydrolase family protein	No
685810|Pyrsp1	4e-140	No	Other 2 - non-redox	PAF acetylhydrolase family protein	No
647757|Pyrsp1	5e-28	No	Other 2 - non-redox	Paired amphipathic helix protein Sin3a	No
666242|Pyrsp1	9e-98	No	Other 2 - non-redox	Paired amphipathic helix protein Sin3a	No
119216|Pyrsp1	0	No	Other 2 - non-redox	Palmitoyl-protein thioesterase 1	No
601941|Pyrsp1	3e-110	No	Other 2 - non-redox	Pappalysin-2, integral membrane component	No
50451|Pyrsp1	0	No	Other 2 - non-redox	Para-nitrobenzyl esterase	No
72249|Pyrsp1	1e-26	No	Other 2 - non-redox	PEBP-like protein, PhosphatidylEthanolamine-Binding, various functions	No
631036|Pyrsp1	1e-24	No	Other 2 - non-redox	PEBP-like protein, PhosphatidylEthanolamine-Binding, various functions	No
606547|Pyrsp1	2e-11	No	Other 2 - non-redox	PE-PGRS family protein	No
581837|Pyrsp1	8e-77	No	Other 2 - non-redox	Peptidyl-prolyl cis-trans isomerase	No
586238|Pyrsp1	0	No	Other 2 - non-redox	Peptidyl-prolyl cis-trans isomerase	No
588611|Pyrsp1	9e-127	No	Other 2 - non-redox	Peptidyl-prolyl cis-trans isomerase	No
610724|Pyrsp1	7e-125	No	Other 2 - non-redox	Periplasmic binding protein-like II	No
589591|Pyrsp1	8e-94	No	Other 2 - non-redox	Phosphatidylglycerol/phosphatidylinositol transfer protein	No
504777|Pyrsp1	1e-179	No	Other 2 - non-redox	Phosphoglycerate mutase	No
565414|Pyrsp1	0	No	Other 2 - non-redox	Phytase	No
580765|Pyrsp1	0	No	Other 2 - non-redox	Phytase	No
585183|Pyrsp1	2e-29	No	Other 2 - non-redox	Piso0_003304 protein	No
632884|Pyrsp1	6e-179	No	Other 2 - non-redox	PKD (polycystic kidney disease) domain, extracellular glycoprotein	No
266306|Pyrsp1	2e-87	No	Other 2 - non-redox	Plasma membrane G-protein coupled receptor	No
423235|Pyrsp1	8e-26	No	Other 2 - non-redox	P-loop containing nucleoside triphosphate hydrolase	No
260839|Pyrsp1	2e-39	No	Other 2 - non-redox	Pogo transposable element, putative	No
638144|Pyrsp1	6e-11	No	Other 2 - non-redox	Polyketide cyclase dehydrase protein	No
385106|Pyrsp1	3e-07	No	Other 2 - non-redox	PPE pentapeptide	No
597214|Pyrsp1	4e-31	No	Other 2 - non-redox	Prenyl cysteine carboxyl methyltransferase, putative	No
642512|Pyrsp1	2e-13	No	Other 2 - non-redox	Proline-rich antigen	No
163406|Pyrsp1	7e-21	No	Other 2 - non-redox	Protease propeptide/inhibitor	No
561928|Pyrsp1	1e-43	No	Other 2 - non-redox	Protein big1, ATP synthase	No
647028|Pyrsp1	0	No	Other 2 - non-redox	Protein elicitor peat 2, prohibitin	No
675257|Pyrsp1	7e-179	No	Other 2 - non-redox	Protein kinase-like (PK-like)	No
589343|Pyrsp1	8e-120	No	Other 2 - non-redox	Protein ROT1, chaperone, cell wall synthesis	No
554533|Pyrsp1	2e-19	No	Other 2 - non-redox	Proteinase inhibitor kazal	No
70509|Pyrsp1	2e-112	No	Other 2 - non-redox	PRY1, extracellular antigen	No
646782|Pyrsp1	3e-68	No	Other 2 - non-redox	PTH11-typeG-protein-coupled receptor	No
579076|Pyrsp1	3e-172	No	Other 2 - non-redox	Ribonuclease T2	No
300518|Pyrsp1	8e-93	No	Other 2 - non-redox	RING finger domain protein	No
525417|Pyrsp1	0	No	Other 2 - non-redox	SacI domain containing protein, phosphatidylinositol dephosphorylation	No
562329|Pyrsp1	4e-54	No	Other 2 - non-redox	SCP-like extracellular protein, allergen	No
70765|Pyrsp1	2e-70	No	Other 2 - non-redox	Secreted protein	No
233348|Pyrsp1	2e-128	No	Other 2 - non-redox	Secreted protein	No
536482|Pyrsp1	9e-94	No	Other 2 - non-redox	Secreted protein	No
546683|Pyrsp1	0	No	Other 2 - non-redox	Secreted protein	No
553666|Pyrsp1	2e-23	No	Other 2 - non-redox	Secreted protein	No
553778|Pyrsp1	1e-23	No	Other 2 - non-redox	Secreted protein	No
575967|Pyrsp1	9e-31	No	Other 2 - non-redox	Secreted protein	No
584371|Pyrsp1	3e-21	No	Other 2 - non-redox	Secreted protein	No
592585|Pyrsp1	2e-11	No	Other 2 - non-redox	Secreted protein	No
593586|Pyrsp1	2e-22	No	Other 2 - non-redox	Secreted protein	No
607431|Pyrsp1	1e-78	No	Other 2 - non-redox	Secreted protein	No
613862|Pyrsp1	3e-38	No	Other 2 - non-redox	Secreted protein	No
620305|Pyrsp1	0	No	Other 2 - non-redox	Secreted protein	No
681264|Pyrsp1	1e-15	No	Other 2 - non-redox	Secreted protein	No
681288|Pyrsp1	7e-18	No	Other 2 - non-redox	Secreted protein	No
682656|Pyrsp1	1e-67	No	Other 2 - non-redox	Secreted protein	No
626247|Pyrsp1	0	No	Other 2 - non-redox	Secreted protein 2	No
583583|Pyrsp1	1e-121	No	Other 2 - non-redox	secretory pathway protein Ssp120	No
568159|Pyrsp1	0	No	Other 2 - non-redox	Ser/Thr protein phosphatase	No
619752|Pyrsp1	0	No	Other 2 - non-redox	Serine/threonine-protein kinase/endoribonuclease IRE1	No
591061|Pyrsp1	5e-82	No	Other 2 - non-redox	Serine-theronine rich protein	No
589865|Pyrsp1	8e-50	No	Other 2 - non-redox	SET, intracellular protein transport, vacuole	No
206793|Pyrsp1	2e-23	No	Other 2 - non-redox	signal peptide-containing protein	No
587558|Pyrsp1	8e-52	No	Other 2 - non-redox	Six-bladed beta-propeller TolB-like protein, pathenogenesis	No
645974|Pyrsp1	8e-07	No	Other 2 - non-redox	S-layer y domain protein	No
683003|Pyrsp1	5e-81	No	Other 2 - non-redox	Small s protein	No
520363|Pyrsp1	3e-40	No	Other 2 - non-redox	Small secreted protein	No
250772|Pyrsp1	2e-54	No	Other 2 - non-redox	snoal-like polyketide cyclase family protein	No
549336|Pyrsp1	1e-45	No	Other 2 - non-redox	snoal-like polyketide cyclase family protein	No
520847|Pyrsp1	3e-123	No	Other 2 - non-redox	Spherulin 1A, cupin, Mn2+ binding	No
648839|Pyrsp1	5e-125	No	Other 2 - non-redox	Spherulin 1A, cupin, Mn2+ binding	No
602290|Pyrsp1	1e-10	No	Other 2 - non-redox	Spore germination protein	No
654198|Pyrsp1	0	No	Other 2 - non-redox	Stress response protein Rds1	No
540962|Pyrsp1	2e-145	No	Other 2 - non-redox	stress-responsive protein ish1 protein	No
642222|Pyrsp1	2e-14	No	Other 2 - non-redox	Sulfate permease ii, sulfate transport across membrane	No
582005|Pyrsp1	8e-175	No	Other 2 - non-redox	Tannase/feruloyl esterase	No
576308|Pyrsp1	3e-90	No	Other 2 - non-redox	TAP domain protein, alpha/beta hydrolase	No
576326|Pyrsp1	3e-64	No	Other 2 - non-redox	TAP domain protein, alpha/beta hydrolase	No
586367|Pyrsp1	5e-75	No	Other 2 - non-redox	ThiJ/PfpI family protein (diverse functions)	No
628528|Pyrsp1	8e-79	No	Other 2 - non-redox	ThiJ/PfpI family protein (diverse functions)	No
618163|Pyrsp1	7e-38	No	Other 2 - non-redox	tos1 protein	No
596249|Pyrsp1	7e-68	No	Other 2 - non-redox	Translation initiation inhibitor	No
590732|Pyrsp1	1e-115	No	Other 2 - non-redox	Translocon-associated protein (TRAP) alpha subunit	No
640013|Pyrsp1	2e-137	No	Other 2 - non-redox	transmembrane emp24 domain containing protein 2	No
645614|Pyrsp1	2e-134	No	Other 2 - non-redox	transmembrane emp24 domain-containing protein 9	No
588688|Pyrsp1	7e-42	No	Other 2 - non-redox	Transmembrane protein 167	No
59890|Pyrsp1	0	No	Other 2 - non-redox	Transmembrane protein PFT27	No
105543|Pyrsp1	5e-22	No	Other 2 - non-redox	tRNA dihydrouridine synthase (Smm1)	No
436378|Pyrsp1	5e-117	No	Other 2 - non-redox	Twin-arginine translocation pathway signal	No
592892|Pyrsp1	0	No	Other 2 - non-redox	Twin-arginine translocation pathway signal	No
590106|Pyrsp1	0	No	Other 2 - non-redox	Ubiquitin-protein ligase Sel1/Ubx2	No
498139|Pyrsp1	1e-52	No	Other 2 - non-redox	UPF0480 protein	No
662472|Pyrsp1	3e-54	No	Other 2 - non-redox	vacuolar h+-atpase assembly protein	No
649622|Pyrsp1	0	No	Other 2 - non-redox	Vacuolar protein sorting/targeting protein 10	No
554638|Pyrsp1	4e-125	No	Other 2 - non-redox	Vacuolar protein sorting-associated protein 62	No
583083|Pyrsp1	4e-168	No	Other 2 - non-redox	Vacuolar sorting receptor Mrl1	No
601626|Pyrsp1	0	No	Other 2 - non-redox	Vesicular integral-membrane protein VIP36	No
573786|Pyrsp1	0	No	Other 2 - non-redox	WD repeat containing protein 26	No
628737|Pyrsp1	8e-07	No	Other 2 - non-redox	WD repeat domain containing protein	No
661540|Pyrsp1	5e-12	No	Other 2 - non-redox	WD repeat domain containing protein	No
679853|Pyrsp1	7e-09	No	Other 2 - non-redox	WD repeat domain containing protein	No
551511|Pyrsp1	4e-49	No	Other 2 - non-redox	WD40 repeat domain protein	No
144720|Pyrsp1	0	No	Other 2 - non-redox	WSC domain containing protein	No
584002|Pyrsp1	9e-103	No	Other 2 - non-redox	WSC domain containing protein	No
645775|Pyrsp1	1e-53	No	Other 2 - non-redox	WSC domain containing protein	No
676707|Pyrsp1	8e-128	No	Other 2 - non-redox	YesU, Concanavalin A-like lectin/glucanase domain	No
503945|Pyrsp1	0	No	Other 2 - non-redox	YetA (no info)	No
610408|Pyrsp1	0	No	Other 2 - non-redox	Zinc/iron transporter, transmembrane	No
