# Supplementary material for: Comparative Analysis of Secretome Profiles of Manganese(II)-Oxidizing Ascomycete Fungi
Source: PLoS One. 2016 Jul 19;11(7):e0157844. doi: 10.1371/journal.pone.0157844 (PMC4951024; doi:10.1371/journal.pone.0157844)
Supplement: S5 Table — (XLSX) [file pone.0157844.s005.xlsx]

## Sheet: S5_Table
S5 Table. Full genome-based predicted secretome of Stagonospora sp. (1527 proteins).
JGI Protein ID	E value for BLAST hit	CAZyme	Protein Family	Putative Function	Redox-active? (for "other" proteins only)
267087|Stasp1	0	Yes	AA1	Copper oxidoreductase, chitin-binding	--
16589|Stasp1	0	Yes	AA1	Multicopper oxidase	--
321074|Stasp1	0	Yes	AA1	Multicopper oxidase, Gip1	--
24095|Stasp1	0	Yes	AA1_1	Dihydrogeodin oxidase laccase, extracellular; blue copper oxidase	--
81659|Stasp1	0	Yes	AA1_1	Laccase	--
101561|Stasp1	0	Yes	AA1_1	Laccase	--
101701|Stasp1	0	Yes	AA1_2	Iron transport multicopper oxidase FET3	--
231770|Stasp1	0	Yes	AA1_3	Bilirubin oxidase	--
119700|Stasp1	0	Yes	AA1_3	Bilirubin oxidase	--
350338|Stasp1	1e-159	Yes	AA1_3	Di-copper centre-containing, tyrosinase, oxidoreductase	--
351168|Stasp1	0	Yes	AA1_3	Di-copper centre-containing, tyrosinase, oxidoreductase	--
258487|Stasp1	0	Yes	AA1_3	L-ascorbate oxidase	--
352753|Stasp1	7e-51	Yes	AA1_3	Plastocyanin-like domain-containing protein, cupredoxin	--
330190|Stasp1	1e-96	Yes	AA1_3	Tyrosinase	--
358288|Stasp1	1e-89	Yes	AA1_3	Tyrosinase	--
372917|Stasp1	7e-134	Yes	AA1_3	Tyrosinase	--
211028|Stasp1	3e-108	Yes	AA1_3	Tyrosinase	--
215375|Stasp1	0	Yes	AA1_3	Tyrosinase	--
268079|Stasp1	6e-155	Yes	AA1_3	Tyrosinase	--
282573|Stasp1	1e-97	Yes	AA1_3	Tyrosinase	--
336482|Stasp1	0	Yes	AA1_3	Tyrosinase	--
289370|Stasp1	0	Yes	AA1_3	Tyrosinase central domain protein	--
360928|Stasp1	3e-97	Yes	AA1_3	Tyrosinase central domain protein	--
325933|Stasp1	0	Yes	AA2	Catalase	--
311225|Stasp1	0	Yes	AA2	Chloroperoxidase	--
277320|Stasp1	4e-171	Yes	AA2	Cloroperoxidase	--
363789|Stasp1	1e-103	Yes	AA2	Cloroperoxidase	--
324229|Stasp1	0	Yes	AA2	Heme peroxidase protein	--
375775|Stasp1	5e-132	Yes	AA2	Heme-dependent peroxidase	--
283601|Stasp1	3e-167	Yes	AA2	Heme-thiolate peroxidase aromatic peroxygenase protein	--
277177|Stasp1	3e-128	Yes	AA2	Ligninase (heme peroxidase)	--
333379|Stasp1	0	Yes	AA2	Ligninase H2	--
284039|Stasp1	7e-99	Yes	AA2	ligninase h2 protein	--
155182|Stasp1	4e-107	Yes	AA2	Sterigmatocystin biosynthesis peroxidase stcC	--
212011|Stasp1	1e-65	Yes	AA2	Sterigmatocystin biosynthesis peroxidase stcC	--
299491|Stasp1	7e-57	Yes	AA2	Sterigmatocystin biosynthesis peroxidase stcC	--
265353|Stasp1	0	Yes	AA3	Choline dehydrogenase	--
365085|Stasp1	0	Yes	AA3	Choline dehydrogenase	--
328936|Stasp1	0	Yes	AA3	Choline dehydrogenase, mitochondrial	--
288387|Stasp1	0	Yes	AA3	Glucose-methanol-choline oxidoreductase	--
33498|Stasp1	0	Yes	AA3	GMC oxidoreductase	--
222896|Stasp1	0	Yes	AA3	GMC oxidoreductase	--
261684|Stasp1	0	Yes	AA3	GMC oxidoreductase	--
262713|Stasp1	0	Yes	AA3	GMC oxidoreductase	--
264365|Stasp1	0	Yes	AA3	GMC oxidoreductase	--
268906|Stasp1	0	Yes	AA3	GMC oxidoreductase	--
278957|Stasp1	3e-160	Yes	AA3	GMC oxidoreductase	--
330737|Stasp1	0	Yes	AA3	GMC oxidoreductase	--
313217|Stasp1	4e-67	Yes	AA3_1	CBD9-like protein, cellobiose dehydrogenase	--
325788|Stasp1	7e-40	Yes	AA3_1	CBD9-like protein, cellobiose dehydrogenase	--
359776|Stasp1	5e-49	Yes	AA3_1	CBD9-like protein, cellobiose dehydrogenase	--
214351|Stasp1	0	Yes	AA3_1	Cellobiose dehydrogenase	--
352318|Stasp1	0	Yes	AA3_1	Cellobiose dehydrogenase	--
360005|Stasp1	0	Yes	AA3_1	Cellobiose dehydrogenase	--
361401|Stasp1	0	Yes	AA3_1	Cellobiose dehydrogenase	--
208816|Stasp1	0	Yes	AA3_3	FAD/FMN-containing isoamyl alcohol oxidase MreA	--
357375|Stasp1	0	Yes	AA3_3	FAD/FMN-containing isoamyl alcohol oxidase MreA	--
243679|Stasp1	0	Yes	AA3_3	Isoamyl alcohol oxidase	--
348626|Stasp1	0	Yes	AA3_3	Isoamyl alcohol oxidase	--
370419|Stasp1	0	Yes	AA3_3	Isoamyl alcohol oxidase	--
378767|Stasp1	0	Yes	AA3_3	Isoamyl alcohol oxidase	--
296107|Stasp1	0	Yes	AA5	Copper radical oxidase	--
323207|Stasp1	0	Yes	AA5_1	Glyoxal oxidase	--
216041|Stasp1	6e-174	Yes	AA5_2	Galactose oxidase	--
242847|Stasp1	0	Yes	AA5_2	galactose oxidase	--
361435|Stasp1	0	Yes	AA5_2	galactose oxidase	--
56630|Stasp1	1e-141	Yes	AA5_2	Galactose oxidase/kelch beta-propeller	--
150823|Stasp1	0	Yes	AA5_2	Galactose oxidase/kelch beta-propeller	--
296486|Stasp1	2e-111	Yes	AA5_2	Kelch repeat protein (galactose oxidase-like)	--
377285|Stasp1	0	Yes	AA7	Glucooligosaccharide oxidase	--
369732|Stasp1	2e-12	Yes	AA7	Glucooligosaccharide oxidase	--
280887|Stasp1	0	Yes	AA8	Ferric-chelate reductase	--
296201|Stasp1	0	Yes	AA8	Ferric-chelate reductase protein	--
323878|Stasp1	5e-43	Yes	AA9	Endoglucanase	--
307187|Stasp1	2e-54	Yes	AA9	Endoglucanase, putative	--
333607|Stasp1	6e-134	Yes	AA9/GH61	Cel1 protein	--
364029|Stasp1	2e-139	Yes	AA9/GH61	Cel1 protein	--
342505|Stasp1	1e-99	Yes	AA9/GH61	Cellulose-growth-specific protein	--
306352|Stasp1	0	Yes	AA9/GH61	Endoglucanase B	--
310256|Stasp1	2e-139	Yes	AA9/GH61	endoglucanase II	--
320423|Stasp1	4e-109	Yes	AA9/GH61	Endoglucanase II	--
329849|Stasp1	5e-134	Yes	AA9/GH61	Endoglucanase II	--
307750|Stasp1	4e-49	Yes	AA9/GH61	Endoglucanase, putative	--
240564|Stasp1	2e-99	Yes	AA9/GH61	Endoglucanase, putative (AFU_orthologue AFUA_2G14540)	--
236404|Stasp1	4e-166	Yes	AA9/GH61	Fungal cellulose binding domain containing protein	--
313166|Stasp1	2e-125	Yes	AA9/GH61	Fungal cellulose binding domain containing protein	--
313294|Stasp1	2e-78	Yes	AA9/GH61	Fungal cellulose binding domain containing protein	--
334598|Stasp1	6e-50	Yes	AA9/GH61	Fungal cellulose binding domain-containing protein	--
100958|Stasp1	7e-136	Yes	AA9/GH61	Glycoside hydrolase	--
241883|Stasp1	9e-131	Yes	AA9/GH61	Glycoside hydrolase	--
111973|Stasp1	3e-169	Yes	AA9/GH61	Glycoside hydrolase family 61 protein	--
132294|Stasp1	3e-165	Yes	AA9/GH61	Glycoside hydrolase family 61 protein	--
139636|Stasp1	2e-129	Yes	AA9/GH61	Glycoside hydrolase family 61 protein	--
234093|Stasp1	1e-138	Yes	AA9/GH61	Glycoside hydrolase family 61 protein	--
254321|Stasp1	6e-148	Yes	AA9/GH61	glycoside hydrolase family 61 protein	--
265558|Stasp1	3e-137	Yes	AA9/GH61	Glycoside hydrolase family 61 protein	--
284085|Stasp1	0	Yes	AA9/GH61	Glycoside hydrolase family 61 protein	--
346252|Stasp1	4e-145	Yes	AA9/GH61	Glycoside hydrolase family 61 protein	--
356206|Stasp1	3e-108	Yes	AA9/GH61	Glycoside hydrolase family 61 protein	--
364463|Stasp1	8e-121	Yes	AA9/GH61	glycoside hydrolase family 61 protein	--
370375|Stasp1	2e-130	Yes	AA9/GH61	Glycoside hydrolase family 61 protein	--
370714|Stasp1	5e-132	Yes	AA9/GH61	Glycoside hydrolase family 61 protein	--
375929|Stasp1	3e-124	Yes	AA9/GH61	Glycoside hydrolase family 61 protein	--
255593|Stasp1	1e-139	Yes	AA9/GH61	Glycosyl hydrolase family 61	--
308868|Stasp1	6e-71	Yes	CBM	Cellulose-binding family II	--
292062|Stasp1	0	Yes	CBM	Sad1/UNC-like protein, galactose-binding	--
282110|Stasp1	0	Yes	CBM01	Carbohydrate binding module	--
337532|Stasp1	4e-123	Yes	CBM01	Carbohydrate binding module	--
293321|Stasp1	9e-138	Yes	CBM01	Carbohydrate-binding module family 1 protein	--
349960|Stasp1	4e-109	Yes	CBM01	Carbohydrate-binding module family 1 protein	--
365204|Stasp1	2e-112	Yes	CBM01	Carbohydrate-binding module family 1 protein	--
337303|Stasp1	7e-07	Yes	CBM04	Carbohydrate binding protein	--
349697|Stasp1	9e-40	Yes	CBM18	Bifunctional xylanase/deacetylase acc. no. P54865	--
246350|Stasp1	0	Yes	CBM18	Carbohydrate binding module	--
253298|Stasp1	2e-111	Yes	CBM18	Carbohydrate-binding module family 18 protein	--
278597|Stasp1	0	Yes	CBM18	Carbohydrate-binding module family 18 protein	--
293033|Stasp1	3e-28	Yes	CBM18	Carbohydrate-binding module family 18 protein	--
310315|Stasp1	8e-13	Yes	CBM18	Carbohydrate-binding module family 18 protein	--
110359|Stasp1	1e-18	Yes	CBM18	Chitin binding 13	--
337488|Stasp1	8e-99	Yes	CBM18	Chitin binding protein	--
332796|Stasp1	3e-33	Yes	CBM18	Chitin binding protein 4	--
292194|Stasp1	0	Yes	CBM20	Starch binding domain containing protein	--
293716|Stasp1	0	Yes	CBM32	Carbohydrate-binding module family 32 protein	--
311683|Stasp1	0	Yes	CBM35	Carbohydrate-binding module family 35 protein	--
330555|Stasp1	0	Yes	CBM35	Carbohydrate-binding module family 35 protein	--
330675|Stasp1	0	Yes	CBM35	Carbohydrate-binding module family 35 protein	--
333891|Stasp1	0	Yes	CBM43	Carbohydrate binding module	--
117578|Stasp1	9e-132	Yes	CBM63	Carbohydrate-binding module family 63 protein	--
307165|Stasp1	0	Yes	CE01	acetylxylan esterase 1	--
318594|Stasp1	0	Yes	CE01	acetylxylan esterase 1	--
318462|Stasp1	0	Yes	CE01	Alpha/beta-Hydrolase	--
77586|Stasp1	6e-168	Yes	CE01	Carbohydrate esterase family 1 protein	--
100721|Stasp1	5e-138	Yes	CE01	Carbohydrate esterase family 1 protein	--
282190|Stasp1	6e-112	Yes	CE01	Carbohydrate esterase family 1 protein	--
228006|Stasp1	7e-107	Yes	CE01	Carboxyesterase	--
247088|Stasp1	0	Yes	CE01	Carboxyesterase	--
293230|Stasp1	0	Yes	CE01	Carboxylesterase type B	--
297098|Stasp1	0	Yes	CE01	Carobxylesterase	--
377480|Stasp1	0	Yes	CE01	Carobxylesterase	--
357639|Stasp1	8e-137	Yes	CE01	Cellulase	--
362526|Stasp1	0	Yes	CE01	Chlorogenic acid esterase protein, carboxylesterase	--
314277|Stasp1	0	Yes	CE01	Cholinesterase (carboxylesterase)	--
326432|Stasp1	3e-165	Yes	CE01	Cholinesterase (carboxylesterase)	--
99202|Stasp1	6e-132	Yes	CE01	Feruloyl esterase B	--
272022|Stasp1	0	Yes	CE01	Para-nitrobenzyl esterase (carboxylesterase type B)	--
241579|Stasp1	5e-172	Yes	CE01/CBM1	Acetylxylan esterase 1	--
113951|Stasp1	6e-85	Yes	CE03	Carbohydrate esterase	--
279866|Stasp1	1e-118	Yes	CE03	Carbohydrate esterase family 3 protein	--
307218|Stasp1	2e-89	Yes	CE03	Carbohydrate esterase family 3 protein	--
227495|Stasp1	2e-87	Yes	CE03	cellulose-binding family ii protein	--
306571|Stasp1	1e-130	Yes	CE03	cellulose-binding family ii protein	--
18557|Stasp1	0	Yes	CE04	Carbohydrate esterase	--
93377|Stasp1	0	Yes	CE04	Carbohydrate esterase	--
260475|Stasp1	0	Yes	CE04	Carbohydrate esterase family 4 protein	--
354070|Stasp1	2e-166	Yes	CE04	chitin deacetylase	--
27179|Stasp1	5e-132	Yes	CE05	Acetylxylan esterase	--
216525|Stasp1	5e-155	Yes	CE05	Carbohydrate esterase	--
274666|Stasp1	9e-112	Yes	CE05	Carbohydrate esterase	--
287383|Stasp1	2e-141	Yes	CE05	Carbohydrate esterase	--
288851|Stasp1	2e-102	Yes	CE05	Carbohydrate esterase	--
44824|Stasp1	1e-122	Yes	CE05	Carbohydrate esterase family 5 protein	--
219650|Stasp1	2e-137	Yes	CE05	Carbohydrate esterase family 5 protein	--
251354|Stasp1	2e-86	Yes	CE05	Carbohydrate esterase family 5 protein	--
276737|Stasp1	9e-132	Yes	CE05	Carbohydrate esterase family 5 protein	--
294704|Stasp1	3e-106	Yes	CE05	Carbohydrate esterase family 5 protein	--
299253|Stasp1	1e-103	Yes	CE05	Carbohydrate esterase family 5 protein	--
357116|Stasp1	9e-111	Yes	CE05	Carbohydrate esterase family 5 protein	--
370233|Stasp1	9e-83	Yes	CE05	Carbohydrate esterase family 5 protein	--
155395|Stasp1	2e-88	Yes	CE05	Cutinase	--
367508|Stasp1	7e-109	Yes	CE05	cutinase 1	--
87158|Stasp1	0	Yes	CE08	Pectin methylesterase	--
358739|Stasp1	0	Yes	CE08	Pectinesterase	--
374615|Stasp1	0	Yes	CE08	Pectinesterase	--
368998|Stasp1	2e-103	Yes	CE12	Esterase	--
316662|Stasp1	3e-121	Yes	CE12	Rhamnogalacturonan acetylesterase	--
324813|Stasp1	0	Yes	CE15	Cip2	--
50708|Stasp1	1e-167	Yes	CE16	Carbohydrate esterase family 16 protein	--
109057|Stasp1	0	Yes	CE16	GDSL lipase/acylhydrolase family protein	--
276846|Stasp1	0	Yes	GH unknown	Glycoside hydrolase	--
306245|Stasp1	0	Yes	GH unknown	Glycoside hydrolase	--
270201|Stasp1	3e-123	Yes	GH unknown	Glycoside hydrolase superfamily	--
294511|Stasp1	0	Yes	GH001	Beta-glucosidase	--
327069|Stasp1	0	Yes	GH001	Beta-glucosidase	--
213267|Stasp1	0	Yes	GH001	Glycoside hydrolase family 1 protein	--
290493|Stasp1	0	Yes	GH002	Exo-beta-D-glucosaminidase	--
346785|Stasp1	0	Yes	GH002	Glycoside hydrolase	--
259900|Stasp1	0	Yes	GH002	Glycoside hydrolase family 2 protein	--
263977|Stasp1	0	Yes	GH003	Beta-xylosidase	--
245015|Stasp1	0	Yes	GH003	Glycoside hydrolase family 3 protein	--
259348|Stasp1	0	Yes	GH003	Glycoside hydrolase family 3 protein	--
287748|Stasp1	0	Yes	GH003	Glycoside hydrolase family 3 protein	--
298357|Stasp1	0	Yes	GH003	Glycoside hydrolase family 3 protein	--
318894|Stasp1	0	Yes	GH003	Glycoside hydrolase family 3 protein	--
363258|Stasp1	0	Yes	GH003	Glycoside hydrolase family 3 protein	--
265794|Stasp1	0	Yes	GH005	Beta-1,3-mannanase	--
283450|Stasp1	0	Yes	GH005	Endoglucanase (Endo-1,4-beta-glucanase) (Cellulase)	--
48098|Stasp1	0	Yes	GH005	Glucan 1,3-beta-glucosidase	--
87487|Stasp1	0	Yes	GH005	Glucan 1,3-beta-glucosidase	--
212017|Stasp1	0	Yes	GH005	Glucan 1,3-beta-glucosidase	--
337926|Stasp1	0	Yes	GH005	Glycoside hydrolase	--
318129|Stasp1	0	Yes	GH005	Glycoside hydrolase family 5 protein	--
328991|Stasp1	0	Yes	GH005	Glycoside hydrolase family 5 protein	--
339072|Stasp1	0	Yes	GH005	Glycoside hydrolase family 5 protein	--
366442|Stasp1	0	Yes	GH005	Glycoside hydrolase family 5 protein	--
366023|Stasp1	0	Yes	GH005	Glycosyl hydrolase family 5 protein/cellulase	--
295824|Stasp1	0	Yes	GH005	Mannan endo-1,4-beta-mannosidase A	--
321260|Stasp1	0	Yes	GH005	Mannan endo-1,4-beta-mannosidase C	--
56427|Stasp1	0	Yes	GH006	cellobiohydrolase II	--
245479|Stasp1	0	Yes	GH006	cellobiohydrolase II	--
272926|Stasp1	0	Yes	GH006	Glycoside hydrolase	--
229169|Stasp1	2e-84	Yes	GH006	Glycoside hydrolase family 6 protein	--
311682|Stasp1	0	Yes	GH007	Exoglucanase	--
153778|Stasp1	0	Yes	GH007	Glycoside hydrolase family 7 protein	--
217425|Stasp1	0	Yes	GH007	Glycoside hydrolase family 7 protein	--
270238|Stasp1	0	Yes	GH007	Glycoside hydrolase family 7 protein	--
213278|Stasp1	0	Yes	GH010	Endo-beta-1,4 xylanase	--
305302|Stasp1	0	Yes	GH010	Endoxylanase	--
298821|Stasp1	1e-177	Yes	GH010	Glycoside hydrolase	--
320732|Stasp1	0	Yes	GH010	Glycoside hydrolase family 10 protein	--
356191|Stasp1	1e-164	Yes	GH010	Glycoside hydrolase family 10 protein	--
360544|Stasp1	0	Yes	GH010	Glycoside hydrolase family 10 protein	--
38002|Stasp1	0	Yes	GH010	Xylanase 1	--
210061|Stasp1	0	Yes	GH010	Xylanase 2	--
277138|Stasp1	7e-168	Yes	GH010	XYN-L1	--
42514|Stasp1	1e-146	Yes	GH011	Endo-1,4-beta-xylanase	--
207756|Stasp1	9e-118	Yes	GH011	Endo-1,4-beta-xylanase	--
215156|Stasp1	8e-56	Yes	GH011	Endo-1,4-beta-xylanase	--
250288|Stasp1	4e-159	Yes	GH011	Endo-1,4-beta-xylanase	--
301811|Stasp1	4e-133	Yes	GH011	Endo-1,4-beta-xylanase	--
333916|Stasp1	2e-138	Yes	GH011	Endo-1,4-beta-xylanase	--
355168|Stasp1	4e-149	Yes	GH011	Endo-1,4-beta-xylanase	--
363770|Stasp1	7e-124	Yes	GH011	Endo-1,4-beta-xylanase	--
358457|Stasp1	3e-123	Yes	GH011	Glycoside hydrolase family 11 protein	--
359024|Stasp1	2e-119	Yes	GH012	Concanavalin A-like lectins/glucanase	--
345214|Stasp1	2e-123	Yes	GH012	endoglucanase A	--
365437|Stasp1	5e-134	Yes	GH012	Glycoside hydrolase family 12 protein	--
322608|Stasp1	0	Yes	GH013	Alpha-1,3-glucan synthase	--
217423|Stasp1	0	Yes	GH013	Alpha-amylase	--
336259|Stasp1	0	Yes	GH013	Glucosidase 2 subunit beta, alpha-1,4-glucosidase	--
294810|Stasp1	0	Yes	GH013/CBM20	Glycogen debranching enzyme	--
348212|Stasp1	0	Yes	GH013/GH027	Alpha-galactosidase	--
282016|Stasp1	0	Yes	GH013/GH5	Alpha-1,3-glucan synthase	--
271508|Stasp1	0	Yes	GH015	GH15 1,4-alpha-D-glucan glucohydrolase	--
304709|Stasp1	0	Yes	GH015	GH15 1,4-alpha-D-glucan glucohydrolase	--
270346|Stasp1	0	Yes	GH015	Glucoamylase I	--
254638|Stasp1	0	Yes	GH016	Cell wall glucanase	--
330253|Stasp1	0	Yes	GH016	Cell wall glucanase Utr2	--
72936|Stasp1	1e-162	Yes	GH016	endo-1,3(4)-beta-glucanase	--
356098|Stasp1	0	Yes	GH016	Extracellular cell wall glucanase Crf1	--
9400|Stasp1	0	Yes	GH016	Glycoside hydrolase	--
298772|Stasp1	0	Yes	GH016	Glycoside hydrolase	--
336827|Stasp1	0	Yes	GH016	Glycoside hydrolase family 16	--
344521|Stasp1	4e-91	Yes	GH016	Glycoside hydrolase family 16	--
84221|Stasp1	2e-164	Yes	GH016	Glycoside hydrolase family 16 protein	--
300545|Stasp1	8e-177	Yes	GH016	Glycoside hydrolase family 16 protein	--
361085|Stasp1	9e-145	Yes	GH016	Mixed-linked glucanase	--
113154|Stasp1	2e-170	Yes	GH017	Glycoside hydrolase	--
189411|Stasp1	8e-78	Yes	GH017	Glycoside hydrolase family 17 protein	--
281285|Stasp1	4e-119	Yes	GH017	Glycoside hydrolase family 17 protein	--
303998|Stasp1	8e-175	Yes	GH017	GPI-anchored cell wall beta-1,3-endoglucanase EglC	--
329721|Stasp1	4e-154	Yes	GH017	soluble cell wall protein	--
65793|Stasp1	0	Yes	GH018	Chitinase 1	--
272183|Stasp1	0	Yes	GH018	Chitinase 1	--
244800|Stasp1	0	Yes	GH018	Glycoside hydrolase	--
290122|Stasp1	1e-121	Yes	GH018	Glycoside hydrolase	--
305300|Stasp1	3e-16	Yes	GH018	Glycoside hydrolase family 18 protein	--
349802|Stasp1	2e-08	Yes	GH018	Glycoside hydrolase family 18 protein	--
363826|Stasp1	5e-07	Yes	GH018	Glycoside hydrolase family 18 protein	--
378028|Stasp1	2e-38	Yes	Gh018	Glycoside hydrolase family 18 protein	--
300826|Stasp1	3e-12	Yes	GH018	Glycosyl hydrolases family 18 protein	--
329632|Stasp1	0	Yes	GH020	Beta-hexosaminidase	--
363814|Stasp1	0	Yes	GH020	Beta-hexosaminidase	--
297812|Stasp1	0	Yes	GH020	Glycoside hydrolase	--
303502|Stasp1	9e-85	Yes	GH024	Glycoside hydrolase family 24	--
69965|Stasp1	0	Yes	GH027	Alpha-galactosidase	--
263623|Stasp1	0	Yes	GH027	Alpha-galactosidase	--
333456|Stasp1	4e-24	Yes	GH027	Glycoside hydrolase family 27 protein	--
224097|Stasp1	0	Yes	GH028	endopolygalacturonase protein	--
269017|Stasp1	0	Yes	GH028	Glycoside hydrolase family 28 protein	--
277850|Stasp1	0	Yes	GH028	Glycoside hydrolase family 28 protein	--
298615|Stasp1	0	Yes	GH028	Glycoside hydrolase family 28 protein	--
343807|Stasp1	0	Yes	GH028	Polygalacturonase	--
356386|Stasp1	0	Yes	GH030	endo-exoxylanase	--
354234|Stasp1	0	Yes	GH030	Glycoside hydrolase family 30 protein	--
258863|Stasp1	0	Yes	GH031	Alpha-glucosidase	--
287398|Stasp1	0	Yes	GH031	Alpha-glucosidase	--
373589|Stasp1	0	Yes	GH031	Glycoside hydrolase	--
379574|Stasp1	0	Yes	GH031	Glycoside hydrolase	--
294376|Stasp1	0	Yes	GH031	Glycoside hydrolase family 31 protein	--
352738|Stasp1	0	Yes	GH031	Glycoside hydrolase family 31 protein	--
323587|Stasp1	0	Yes	GH032	Glycoside hydrolase	--
285487|Stasp1	0	Yes	GH032	Glycoside hydrolase family 32 protein	--
298968|Stasp1	0	Yes	GH032	Glycoside hydrolase family 32 protein	--
277882|Stasp1	0	Yes	GH035	Beta-galactosidase	--
327640|Stasp1	0	Yes	GH035	Glycoside hydrolase family 35 protein	--
277255|Stasp1	0	Yes	GH036	Glycoside hydrolase	--
269574|Stasp1	0	Yes	GH037	Glycoside hydrolase family 37 protein	--
293527|Stasp1	0	Yes	GH043	alpha-N-arabinofuranosidase	--
308670|Stasp1	0	Yes	GH043	Arabinan endo-1,5-alpha-L-arabinosidase	--
372908|Stasp1	6e-94	Yes	GH043	Arabinan endo-1,5-alpha-L-arabinosidase	--
96113|Stasp1	0	Yes	GH043	Arabinosidase	--
154014|Stasp1	0	Yes	GH043	Carbohydrate binding module	--
379608|Stasp1	0	Yes	GH043	Galactan 1,3-beta-galactosidase	--
241020|Stasp1	0	Yes	GH043	Glycoside hydrolase family 43 protein	--
367269|Stasp1	0	Yes	GH043	Glycosyl hydrolase family 43	--
292474|Stasp1	2e-36	Yes	GH043	Glycosyl hydrolase family 43 protein	--
270560|Stasp1	0	Yes	GH043	Xylosidase arabinofuranosidase	--
281158|Stasp1	7e-79	Yes	GH045	Barwin-like endoglucanase	--
345951|Stasp1	5e-157	Yes	GH045	Endoglucanase-5	--
28352|Stasp1	6e-135	Yes	GH045	Family 45 beta-1,4-endoglucanase	--
35400|Stasp1	4e-140	Yes	GH045	Glycoside hydrolase family 45 protein	--
355904|Stasp1	0	Yes	GH047	Glycoside hydrolase	--
97085|Stasp1	0	Yes	GH051	Glycoside hydrolase family 51 protein	--
16033|Stasp1	0	Yes	GH053	Glycoside hydrolase family 53 protein	--
368645|Stasp1	0	Yes	GH054	Probable alpha-N-arabinofuranosidase B	--
339518|Stasp1	2e-15	Yes	GH055	Glycoside hydrolase	--
331628|Stasp1	1e-08	Yes	GH055	Glycoside hydrolase family 55 protein	--
352735|Stasp1	5e-13	Yes	GH055	Glycoside hydrolase family 55 protein	--
291049|Stasp1	0	Yes	GH055/PL	Exo-beta 1,3-glucanase, pectin lyase	--
305412|Stasp1	0	Yes	GH055/PL	Exo-beta 1,3-glucanase, pectin lyase	--
289209|Stasp1	1e-174	Yes	GH062	alpha-L-arabinofuranosidase	--
346332|Stasp1	4e-164	Yes	GH062	Alpha-L-arabinofuranosidase axhA-2	--
381177|Stasp1	3e-176	Yes	GH062	Cellulose-binding family II	--
98845|Stasp1	1e-162	Yes	GH062	Glycoside hydrolase family 62 protein	--
246814|Stasp1	0	Yes	GH063	Glycoside hydrolase family 63 protein	--
269700|Stasp1	0	Yes	GH067	Glycoside hydrolase family 67 protein	--
214518|Stasp1	0	Yes	GH072	Glycoside hydrolase	--
270483|Stasp1	0	Yes	GH072	Glycoside hydrolase	--
273302|Stasp1	0	Yes	GH072	Glycoside hydrolase	--
284632|Stasp1	0	Yes	GH072	Glycoside hydrolase	--
284080|Stasp1	2e-34	Yes	GH072	Glycoside hydrolase family 72 protein	--
339955|Stasp1	0	Yes	GH072, GT	1,3-beta-glucanosyltransferase gel4	--
236366|Stasp1	1e-18	Yes	GH075	Chitosanase	--
321925|Stasp1	1e-15	Yes	GH075	Chitosanase	--
345576|Stasp1	7e-19	Yes	GH075	Chitosanase	--
317527|Stasp1	4e-120	Yes	GH076	Glycoside hydrolase family 76 protein	--
253732|Stasp1	0	Yes	GH076	Mannan endo-1,6-alpha-mannosidase	--
230466|Stasp1	0	Yes	GH076	mannan endo-1,6-alpha-mannosidase DCW1	--
264979|Stasp1	0	Yes	GH078	Glycoside hydrolase family 78 protein	--
281936|Stasp1	0	Yes	GH078	Glycoside hydrolase family 78 protein	--
244439|Stasp1	0	Yes	GH079	Glycoside hydrolase	--
357643|Stasp1	8e-105	Yes	GH079	Glycoside hydrolase family 79 protein	--
80736|Stasp1	0	Yes	GH081	Glycoside hydrolase	--
295255|Stasp1	0	Yes	GH088	Glycoside hydrolase	--
241438|Stasp1	0	Yes	GH092	Alpha-1,2-mannosidase	--
256300|Stasp1	0	Yes	GH092	Glycoside hydrolase	--
373363|Stasp1	0	Yes	GH092	Glycoside hydrolase	--
212954|Stasp1	0	Yes	GH093	BNR/Asp-box repeat domain protein	--
229537|Stasp1	2e-50	Yes	GH093	BNR/Asp-box repeat protein	--
100738|Stasp1	0	Yes	GH093	Glycoside hydrolase family 93 protein	--
374087|Stasp1	1e-151	Yes	GH105	Glycoside hydrolase	--
210185|Stasp1	1e-118	Yes	GH114	Endo alpha-1,4 polygalactosaminidase precusor	--
382276|Stasp1	0	Yes	GH115	Glycoside hydrolase family 115 protein	--
323852|Stasp1	0	Yes	GH125	Glycoside hydrolase	--
215680|Stasp1	0	Yes	GH125	Glycoside hydrolase family 125 protein	--
210051|Stasp1	6e-119	Yes	GH128	Glycoside hydrolase	--
233218|Stasp1	2e-126	Yes	GH128	Glycoside hydrolase family 128 protein	--
234271|Stasp1	4e-76	Yes	GH128	Glycoside hydrolase family 128 protein	--
290782|Stasp1	7e-161	Yes	GH128	Glycoside hydrolase family 128 protein	--
293486|Stasp1	3e-161	Yes	GH128	Glycoside hydrolase family 128 protein	--
331230|Stasp1	3e-90	Yes	GH131	Glycoside hydrolase	--
262317|Stasp1	8e-25	Yes	GT	Alpha-1,2-mannosyltransferase, GT, membrane component	--
257894|Stasp1	0	Yes	GT04	Alpha-1,2-mannosyltransferase ALG11	--
294780|Stasp1	2e-147	Yes	GT08	Glycosyltransferase family 8 protein	--
291972|Stasp1	0	Yes	GT22	Glycosyltransferase family 22 protein	--
309803|Stasp1	0	Yes	GT25	Glycosyltransferase family 25 protein	--
364800|Stasp1	2e-60	Yes	GT25	Glycosyltransferase family 25 protein	--
284817|Stasp1	0	Yes	GT31	Glycosyltransferase family 31 protein	--
136439|Stasp1	0	Yes	GT32	Initiation-specific alpha-1,6-mannosyltransferase	--
12801|Stasp1	2e-101	Yes	GT34	Glycosyltransferase family 34 protein	--
344064|Stasp1	1e-172	Yes	PL unknown	Parallel beta-helix repeat protein, PL fold, virulence	--
292026|Stasp1	1e-90	Yes	PL unknown	Ricin B lectin, carbohydrate binding	--
284901|Stasp1	3e-150	Yes	PL unknown	xylanase A, pectin lyase	--
292583|Stasp1	0	Yes	PL unknown	Beta-1,3-exoglucanase, pectin lyase	--
269383|Stasp1	0	Yes	PL01	pectate lyase	--
222517|Stasp1	0	Yes	PL01	Pectin lyase A	--
230894|Stasp1	1e-178	Yes	PL01	Polysaccharide lyase family 1 protein	--
375014|Stasp1	2e-152	Yes	PL01	Polysaccharide lyase family 1 protein	--
249035|Stasp1	2e-155	Yes	PL03	Polysaccharide lyase family 3 protein	--
332857|Stasp1	0	Yes	PL04	polysaccharide lyase family 4	--
212390|Stasp1	0	Yes	PL04	Polysaccharide lyase family 4 protein	--
102772|Stasp1	5e-30	Yes	Unknown	Carbohydrate binding protein	--
243261|Stasp1	6e-59	Yes	Unknown	Carbohydrate binding protein	--
331978|Stasp1	2e-07	Yes	Unknown	Carbohydrate binding protein	--
316132|Stasp1	2e-71	Yes	Unknown	Chitin binding protein	--
73286|Stasp1	2e-57	Yes	Unknown	chitin-domain 3 protein	--
333323|Stasp1	0	Yes	Unknown	Six-hairpin glycosidase	--
224328|Stasp1	0	Yes	Unknown	Six-hairpin glycosidase-like protein	--
3391|Stasp1	5e-80	No	Hypothetical	Hypothetical	--
3691|Stasp1	2e-27	No	Hypothetical	Hypothetical	--
7149|Stasp1	2e-100	No	Hypothetical	Hypothetical	--
37834|Stasp1	6e-07	No	Hypothetical	Hypothetical	--
40266|Stasp1	6e-22	No	Hypothetical	Hypothetical	--
43313|Stasp1	3e-17	No	Hypothetical	Hypothetical	--
44414|Stasp1	4e-19	No	Hypothetical	Hypothetical	--
49244|Stasp1	1e-32	No	Hypothetical	Hypothetical	--
57296|Stasp1	7e-16	No	Hypothetical	Hypothetical	--
57540|Stasp1	7e-23	No	Hypothetical	Hypothetical	--
77797|Stasp1	7e-39	No	Hypothetical	Hypothetical	--
84010|Stasp1	0	No	Hypothetical	Hypothetical	--
98993|Stasp1	9e-34	No	Hypothetical	Hypothetical	--
101497|Stasp1	2e-12	No	Hypothetical	Hypothetical	--
108362|Stasp1	1e-12	No	Hypothetical	Hypothetical	--
111179|Stasp1	3e-74	No	Hypothetical	Hypothetical	--
111223|Stasp1	0	No	Hypothetical	Hypothetical	--
116929|Stasp1	6e-24	No	Hypothetical	Hypothetical	--
123516|Stasp1	1e-34	No	Hypothetical	Hypothetical	--
127512|Stasp1	2e-47	No	Hypothetical	Hypothetical	--
128498|Stasp1	1e-101	No	Hypothetical	Hypothetical	--
131038|Stasp1	1e-38	No	Hypothetical	Hypothetical	--
131340|Stasp1	1e-21	No	Hypothetical	Hypothetical	--
134391|Stasp1	8e-11	No	Hypothetical	Hypothetical	--
137661|Stasp1	4e-114	No	Hypothetical	Hypothetical	--
153083|Stasp1	5e-130	No	Hypothetical	Hypothetical	--
187127|Stasp1	1e-38	No	Hypothetical	Hypothetical	--
196550|Stasp1	2e-17	No	Hypothetical	Hypothetical	--
198930|Stasp1	3e-38	No	Hypothetical	Hypothetical	--
200470|Stasp1	4e-15	No	Hypothetical	Hypothetical	--
208074|Stasp1	2e-37	No	Hypothetical	Hypothetical	--
209488|Stasp1	3e-176	No	Hypothetical	Hypothetical	--
211210|Stasp1	2e-18	No	Hypothetical	Hypothetical	--
213830|Stasp1	1e-67	No	Hypothetical	Hypothetical	--
218321|Stasp1	2e-08	No	Hypothetical	Hypothetical	--
219004|Stasp1	5e-35	No	Hypothetical	Hypothetical	--
221146|Stasp1	3e-78	No	Hypothetical	Hypothetical	--
227172|Stasp1	2e-79	No	Hypothetical	Hypothetical	--
228053|Stasp1	1e-41	No	Hypothetical	Hypothetical	--
228318|Stasp1	3e-95	No	Hypothetical	Hypothetical	--
228848|Stasp1	6e-157	No	Hypothetical	Hypothetical	--
229891|Stasp1	1e-160	No	Hypothetical	Hypothetical	--
230201|Stasp1	3e-115	No	Hypothetical	Hypothetical	--
231159|Stasp1	0	No	Hypothetical	Hypothetical	--
231425|Stasp1	2e-45	No	Hypothetical	Hypothetical	--
232163|Stasp1	1e-33	No	Hypothetical	Hypothetical	--
232333|Stasp1	9e-35	No	Hypothetical	Hypothetical	--
240600|Stasp1	8e-141	No	Hypothetical	Hypothetical	--
243390|Stasp1	2e-71	No	Hypothetical	Hypothetical	--
248011|Stasp1	0	No	Hypothetical	Hypothetical	--
248032|Stasp1	2e-11	No	Hypothetical	Hypothetical	--
250089|Stasp1	0	No	Hypothetical	Hypothetical	--
253040|Stasp1	4e-29	No	Hypothetical	Hypothetical	--
255254|Stasp1	1e-32	No	Hypothetical	Hypothetical	--
257830|Stasp1	1e-34	No	Hypothetical	Hypothetical	--
261272|Stasp1	1e-75	No	Hypothetical	Hypothetical	--
263048|Stasp1	7e-17	No	Hypothetical	Hypothetical	--
265305|Stasp1	1e-68	No	Hypothetical	Hypothetical	--
265723|Stasp1	6e-34	No	Hypothetical	Hypothetical	--
266535|Stasp1	1e-179	No	Hypothetical	Hypothetical	--
267583|Stasp1	1e-68	No	Hypothetical	Hypothetical	--
268727|Stasp1	4e-145	No	Hypothetical	Hypothetical	--
269298|Stasp1	4e-72	No	Hypothetical	Hypothetical	--
271080|Stasp1	4e-164	No	Hypothetical	Hypothetical	--
276782|Stasp1	7e-19	No	Hypothetical	Hypothetical	--
279914|Stasp1	2e-36	No	Hypothetical	Hypothetical	--
283695|Stasp1	4e-129	No	Hypothetical	Hypothetical	--
285829|Stasp1	2e-93	No	Hypothetical	Hypothetical	--
288691|Stasp1	2e-29	No	Hypothetical	Hypothetical	--
289190|Stasp1	3e-45	No	Hypothetical	Hypothetical	--
289764|Stasp1	4e-140	No	Hypothetical	Hypothetical	--
291258|Stasp1	2e-64	No	Hypothetical	Hypothetical	--
291261|Stasp1	4e-120	No	Hypothetical	Hypothetical	--
292359|Stasp1	2e-10	No	Hypothetical	Hypothetical	--
292702|Stasp1	3e-18	No	Hypothetical	Hypothetical	--
293211|Stasp1	9e-08	No	Hypothetical	Hypothetical	--
293540|Stasp1	3e-08	No	Hypothetical	Hypothetical	--
295077|Stasp1	1e-22	No	Hypothetical	Hypothetical	--
295168|Stasp1	4e-20	No	Hypothetical	Hypothetical	--
296170|Stasp1	8e-78	No	Hypothetical	Hypothetical	--
296642|Stasp1	4e-25	No	Hypothetical	Hypothetical	--
297825|Stasp1	3e-100	No	Hypothetical	Hypothetical	--
297873|Stasp1	4e-37	No	Hypothetical	Hypothetical	--
298338|Stasp1	1e-66	No	Hypothetical	Hypothetical	--
298578|Stasp1	4e-12	No	Hypothetical	Hypothetical	--
298760|Stasp1	2e-07	No	Hypothetical	Hypothetical	--
298765|Stasp1	6e-64	No	Hypothetical	Hypothetical	--
298983|Stasp1	2e-60	No	Hypothetical	Hypothetical	--
300631|Stasp1	2e-07	No	Hypothetical	Hypothetical	--
302789|Stasp1	2e-29	No	Hypothetical	Hypothetical	--
302839|Stasp1	2e-18	No	Hypothetical	Hypothetical	--
304582|Stasp1	8e-60	No	Hypothetical	Hypothetical	--
305705|Stasp1	3e-42	No	Hypothetical	Hypothetical	--
310937|Stasp1	5e-15	No	Hypothetical	Hypothetical	--
312892|Stasp1	1e-15	No	Hypothetical	Hypothetical	--
315399|Stasp1	3e-14	No	Hypothetical	Hypothetical	--
315513|Stasp1	4e-175	No	Hypothetical	Hypothetical	--
318455|Stasp1	6e-92	No	Hypothetical	Hypothetical	--
318770|Stasp1	9e-161	No	Hypothetical	Hypothetical	--
325541|Stasp1	6e-80	No	Hypothetical	Hypothetical	--
325685|Stasp1	3e-47	No	Hypothetical	Hypothetical	--
332093|Stasp1	2e-20	No	Hypothetical	Hypothetical	--
333874|Stasp1	3e-17	No	Hypothetical	Hypothetical	--
334638|Stasp1	5e-08	No	Hypothetical	Hypothetical	--
335319|Stasp1	0	No	Hypothetical	Hypothetical	--
335871|Stasp1	2e-164	No	Hypothetical	Hypothetical	--
336169|Stasp1	2e-41	No	Hypothetical	Hypothetical	--
337349|Stasp1	0	No	Hypothetical	Hypothetical	--
338853|Stasp1	1e-10	No	Hypothetical	Hypothetical	--
338997|Stasp1	1e-12	No	Hypothetical	Hypothetical	--
342880|Stasp1	5e-15	No	Hypothetical	Hypothetical	--
343338|Stasp1	5e-111	No	Hypothetical	Hypothetical	--
343891|Stasp1	2e-13	No	Hypothetical	Hypothetical	--
345295|Stasp1	5e-33	No	Hypothetical	Hypothetical	--
346787|Stasp1	5e-36	No	Hypothetical	Hypothetical	--
349017|Stasp1	2e-22	No	Hypothetical	Hypothetical	--
353054|Stasp1	3e-99	No	Hypothetical	Hypothetical	--
353193|Stasp1	2e-11	No	Hypothetical	Hypothetical	--
353323|Stasp1	5e-10	No	Hypothetical	Hypothetical	--
354186|Stasp1	2e-23	No	Hypothetical	Hypothetical	--
354424|Stasp1	3e-148	No	Hypothetical	Hypothetical	--
355490|Stasp1	3e-15	No	Hypothetical	Hypothetical	--
357570|Stasp1	0	No	Hypothetical	Hypothetical	--
358154|Stasp1	3e-62	No	Hypothetical	Hypothetical	--
358578|Stasp1	4e-30	No	Hypothetical	Hypothetical	--
360413|Stasp1	6e-173	No	Hypothetical	Hypothetical	--
363118|Stasp1	4e-13	No	Hypothetical	Hypothetical	--
364254|Stasp1	1e-160	No	Hypothetical	Hypothetical	--
364974|Stasp1	2e-119	No	Hypothetical	Hypothetical	--
367646|Stasp1	3e-11	No	Hypothetical	Hypothetical	--
368505|Stasp1	2e-08	No	Hypothetical	Hypothetical	--
371845|Stasp1	1e-12	No	Hypothetical	Hypothetical	--
372576|Stasp1	1e-14	No	Hypothetical	Hypothetical	--
372622|Stasp1	9e-09	No	Hypothetical	Hypothetical	--
372655|Stasp1	0	No	Hypothetical	Hypothetical	--
372842|Stasp1	2e-88	No	Hypothetical	Hypothetical	--
374081|Stasp1	4e-151	No	Hypothetical	Hypothetical	--
376423|Stasp1	5e-111	No	Hypothetical	Hypothetical	--
378133|Stasp1	2e-49	No	Hypothetical	Hypothetical	--
379204|Stasp1	3e-23	No	Hypothetical	Hypothetical	--
379571|Stasp1	8e-26	No	Hypothetical	Hypothetical	--
380611|Stasp1	6e-57	No	Hypothetical	Hypothetical	--
2735|Stasp1	#N/A	No	Hypothetical	Hypothetical	--
22559|Stasp1	#N/A	No	Hypothetical	Hypothetical	--
30408|Stasp1	#N/A	No	Hypothetical	Hypothetical	--
53932|Stasp1	#N/A	No	Hypothetical	Hypothetical	--
57505|Stasp1	#N/A	No	Hypothetical	Hypothetical	--
60546|Stasp1	#N/A	No	Hypothetical	Hypothetical	--
65554|Stasp1	#N/A	No	Hypothetical	Hypothetical	--
69075|Stasp1	#N/A	No	Hypothetical	Hypothetical	--
74774|Stasp1	#N/A	No	Hypothetical	Hypothetical	--
93329|Stasp1	#N/A	No	Hypothetical	Hypothetical	--
99934|Stasp1	#N/A	No	Hypothetical	Hypothetical	--
107944|Stasp1	#N/A	No	Hypothetical	Hypothetical	--
110292|Stasp1	#N/A	No	Hypothetical	Hypothetical	--
113298|Stasp1	#N/A	No	Hypothetical	Hypothetical	--
117065|Stasp1	#N/A	No	Hypothetical	Hypothetical	--
120217|Stasp1	#N/A	No	Hypothetical	Hypothetical	--
137095|Stasp1	#N/A	No	Hypothetical	Hypothetical	--
226944|Stasp1	#N/A	No	Hypothetical	Hypothetical	--
227653|Stasp1	#N/A	No	Hypothetical	Hypothetical	--
232736|Stasp1	#N/A	No	Hypothetical	Hypothetical	--
236435|Stasp1	#N/A	No	Hypothetical	Hypothetical	--
258547|Stasp1	#N/A	No	Hypothetical	Hypothetical	--
265449|Stasp1	#N/A	No	Hypothetical	Hypothetical	--
283091|Stasp1	#N/A	No	Hypothetical	Hypothetical	--
286939|Stasp1	#N/A	No	Hypothetical	Hypothetical	--
292135|Stasp1	#N/A	No	Hypothetical	Hypothetical	--
292418|Stasp1	#N/A	No	Hypothetical	Hypothetical	--
293699|Stasp1	#N/A	No	Hypothetical	Hypothetical	--
293943|Stasp1	#N/A	No	Hypothetical	Hypothetical	--
294648|Stasp1	#N/A	No	Hypothetical	Hypothetical	--
295587|Stasp1	#N/A	No	Hypothetical	Hypothetical	--
296963|Stasp1	#N/A	No	Hypothetical	Hypothetical	--
297842|Stasp1	#N/A	No	Hypothetical	Hypothetical	--
298862|Stasp1	#N/A	No	Hypothetical	Hypothetical	--
299677|Stasp1	#N/A	No	Hypothetical	Hypothetical	--
299980|Stasp1	#N/A	No	Hypothetical	Hypothetical	--
301525|Stasp1	#N/A	No	Hypothetical	Hypothetical	--
302556|Stasp1	#N/A	No	Hypothetical	Hypothetical	--
303080|Stasp1	#N/A	No	Hypothetical	Hypothetical	--
303081|Stasp1	#N/A	No	Hypothetical	Hypothetical	--
304691|Stasp1	#N/A	No	Hypothetical	Hypothetical	--
305451|Stasp1	#N/A	No	Hypothetical	Hypothetical	--
305952|Stasp1	#N/A	No	Hypothetical	Hypothetical	--
305980|Stasp1	#N/A	No	Hypothetical	Hypothetical	--
306509|Stasp1	#N/A	No	Hypothetical	Hypothetical	--
310864|Stasp1	#N/A	No	Hypothetical	Hypothetical	--
311360|Stasp1	#N/A	No	Hypothetical	Hypothetical	--
312761|Stasp1	#N/A	No	Hypothetical	Hypothetical	--
330279|Stasp1	#N/A	No	Hypothetical	Hypothetical	--
332426|Stasp1	#N/A	No	Hypothetical	Hypothetical	--
335245|Stasp1	#N/A	No	Hypothetical	Hypothetical	--
335273|Stasp1	#N/A	No	Hypothetical	Hypothetical	--
335670|Stasp1	#N/A	No	Hypothetical	Hypothetical	--
337470|Stasp1	#N/A	No	Hypothetical	Hypothetical	--
340789|Stasp1	#N/A	No	Hypothetical	Hypothetical	--
343615|Stasp1	#N/A	No	Hypothetical	Hypothetical	--
345169|Stasp1	#N/A	No	Hypothetical	Hypothetical	--
346023|Stasp1	#N/A	No	Hypothetical	Hypothetical	--
346715|Stasp1	#N/A	No	Hypothetical	Hypothetical	--
347217|Stasp1	#N/A	No	Hypothetical	Hypothetical	--
347869|Stasp1	#N/A	No	Hypothetical	Hypothetical	--
347870|Stasp1	#N/A	No	Hypothetical	Hypothetical	--
347873|Stasp1	#N/A	No	Hypothetical	Hypothetical	--
347932|Stasp1	#N/A	No	Hypothetical	Hypothetical	--
347951|Stasp1	#N/A	No	Hypothetical	Hypothetical	--
348367|Stasp1	#N/A	No	Hypothetical	Hypothetical	--
350645|Stasp1	#N/A	No	Hypothetical	Hypothetical	--
351135|Stasp1	#N/A	No	Hypothetical	Hypothetical	--
351167|Stasp1	#N/A	No	Hypothetical	Hypothetical	--
351788|Stasp1	#N/A	No	Hypothetical	Hypothetical	--
351983|Stasp1	#N/A	No	Hypothetical	Hypothetical	--
352802|Stasp1	#N/A	No	Hypothetical	Hypothetical	--
353429|Stasp1	#N/A	No	Hypothetical	Hypothetical	--
353449|Stasp1	#N/A	No	Hypothetical	Hypothetical	--
353471|Stasp1	#N/A	No	Hypothetical	Hypothetical	--
353674|Stasp1	#N/A	No	Hypothetical	Hypothetical	--
354238|Stasp1	#N/A	No	Hypothetical	Hypothetical	--
354364|Stasp1	#N/A	No	Hypothetical	Hypothetical	--
357905|Stasp1	#N/A	No	Hypothetical	Hypothetical	--
360231|Stasp1	#N/A	No	Hypothetical	Hypothetical	--
367335|Stasp1	#N/A	No	Hypothetical	Hypothetical	--
367990|Stasp1	#N/A	No	Hypothetical	Hypothetical	--
373509|Stasp1	#N/A	No	Hypothetical	Hypothetical	--
375633|Stasp1	#N/A	No	Hypothetical	Hypothetical	--
375957|Stasp1	#N/A	No	Hypothetical	Hypothetical	--
379939|Stasp1	#N/A	No	Hypothetical	Hypothetical	--
380108|Stasp1	#N/A	No	Hypothetical	Hypothetical	--
381216|Stasp1	#N/A	No	Hypothetical	Hypothetical	--
146|Stasp1	4.4	No	Hypothetical	Hypothetical	--
5342|Stasp1	0.85	No	Hypothetical	Hypothetical	--
6265|Stasp1	5e-05	No	Hypothetical	Hypothetical	--
10938|Stasp1	4.7	No	Hypothetical	Hypothetical	--
15746|Stasp1	0.81	No	Hypothetical	Hypothetical	--
16918|Stasp1	8.8	No	Hypothetical	Hypothetical	--
19472|Stasp1	0.96	No	Hypothetical	Hypothetical	--
19609|Stasp1	0.12	No	Hypothetical	Hypothetical	--
19632|Stasp1	0.14	No	Hypothetical	Hypothetical	--
19819|Stasp1	4.9	No	Hypothetical	Hypothetical	--
20493|Stasp1	0.18	No	Hypothetical	Hypothetical	--
23226|Stasp1	0.14	No	Hypothetical	Hypothetical	--
24323|Stasp1	0.3	No	Hypothetical	Hypothetical	--
27125|Stasp1	0.8	No	Hypothetical	Hypothetical	--
29940|Stasp1	0.063	No	Hypothetical	Hypothetical	--
31988|Stasp1	0.014	No	Hypothetical	Hypothetical	--
32695|Stasp1	1.8	No	Hypothetical	Hypothetical	--
34521|Stasp1	1.3	No	Hypothetical	Hypothetical	--
39276|Stasp1	3.8	No	Hypothetical	Hypothetical	--
40508|Stasp1	0.044	No	Hypothetical	Hypothetical	--
50272|Stasp1	9.7	No	Hypothetical	Hypothetical	--
61135|Stasp1	0.0002	No	Hypothetical	Hypothetical	--
61845|Stasp1	2e-05	No	Hypothetical	Hypothetical	--
62503|Stasp1	0.37	No	Hypothetical	Hypothetical	--
65083|Stasp1	4.1	No	Hypothetical	Hypothetical	--
66121|Stasp1	1.7	No	Hypothetical	Hypothetical	--
85117|Stasp1	0.027	No	Hypothetical	Hypothetical	--
87423|Stasp1	0.0005	No	Hypothetical	Hypothetical	--
89315|Stasp1	1.3	No	Hypothetical	Hypothetical	--
94273|Stasp1	6.7	No	Hypothetical	Hypothetical	--
105792|Stasp1	1.3	No	Hypothetical	Hypothetical	--
107122|Stasp1	1e-06	No	Hypothetical	Hypothetical	--
107751|Stasp1	0.89	No	Hypothetical	Hypothetical	--
108000|Stasp1	0.73	No	Hypothetical	Hypothetical	--
109529|Stasp1	0.19	No	Hypothetical	Hypothetical	--
111060|Stasp1	3.5	No	Hypothetical	Hypothetical	--
113572|Stasp1	0.001	No	Hypothetical	Hypothetical	--
118790|Stasp1	2.2	No	Hypothetical	Hypothetical	--
119077|Stasp1	1.5	No	Hypothetical	Hypothetical	--
119667|Stasp1	2.5	No	Hypothetical	Hypothetical	--
126965|Stasp1	2	No	Hypothetical	Hypothetical	--
129229|Stasp1	0.24	No	Hypothetical	Hypothetical	--
135897|Stasp1	0.65	No	Hypothetical	Hypothetical	--
147483|Stasp1	2e-05	No	Hypothetical	Hypothetical	--
148984|Stasp1	8.9	No	Hypothetical	Hypothetical	--
149760|Stasp1	0.002	No	Hypothetical	Hypothetical	--
149894|Stasp1	2.1	No	Hypothetical	Hypothetical	--
154182|Stasp1	0.9	No	Hypothetical	Hypothetical	--
208247|Stasp1	2.6	No	Hypothetical	Hypothetical	--
211757|Stasp1	1.3	No	Hypothetical	Hypothetical	--
217532|Stasp1	0.0002	No	Hypothetical	Hypothetical	--
220568|Stasp1	3.9	No	Hypothetical	Hypothetical	--
223155|Stasp1	0.52	No	Hypothetical	Hypothetical	--
228662|Stasp1	0.51	No	Hypothetical	Hypothetical	--
230738|Stasp1	0.037	No	Hypothetical	Hypothetical	--
230829|Stasp1	0.006	No	Hypothetical	Hypothetical	--
231128|Stasp1	0.96	No	Hypothetical	Hypothetical	--
231299|Stasp1	0.063	No	Hypothetical	Hypothetical	--
233909|Stasp1	0.98	No	Hypothetical	Hypothetical	--
234125|Stasp1	0.17	No	Hypothetical	Hypothetical	--
234302|Stasp1	3	No	Hypothetical	Hypothetical	--
248744|Stasp1	0.11	No	Hypothetical	Hypothetical	--
262492|Stasp1	1.9	No	Hypothetical	Hypothetical	--
265056|Stasp1	5.6	No	Hypothetical	Hypothetical	--
267102|Stasp1	1.8	No	Hypothetical	Hypothetical	--
270058|Stasp1	0.006	No	Hypothetical	Hypothetical	--
272760|Stasp1	6.1	No	Hypothetical	Hypothetical	--
278590|Stasp1	7e-06	No	Hypothetical	Hypothetical	--
281125|Stasp1	1.7	No	Hypothetical	Hypothetical	--
287084|Stasp1	2.2	No	Hypothetical	Hypothetical	--
288777|Stasp1	0.0008	No	Hypothetical	Hypothetical	--
288908|Stasp1	5.1	No	Hypothetical	Hypothetical	--
289327|Stasp1	0.083	No	Hypothetical	Hypothetical	--
289726|Stasp1	0.023	No	Hypothetical	Hypothetical	--
290222|Stasp1	4e-06	No	Hypothetical	Hypothetical	--
290588|Stasp1	0.002	No	Hypothetical	Hypothetical	--
290861|Stasp1	0.37	No	Hypothetical	Hypothetical	--
290957|Stasp1	3.6	No	Hypothetical	Hypothetical	--
291122|Stasp1	2.6	No	Hypothetical	Hypothetical	--
291228|Stasp1	2.8	No	Hypothetical	Hypothetical	--
291297|Stasp1	8.3	No	Hypothetical	Hypothetical	--
291453|Stasp1	2.4	No	Hypothetical	Hypothetical	--
291585|Stasp1	2e-06	No	Hypothetical	Hypothetical	--
291828|Stasp1	0.82	No	Hypothetical	Hypothetical	--
292947|Stasp1	1.3	No	Hypothetical	Hypothetical	--
292957|Stasp1	0.0007	No	Hypothetical	Hypothetical	--
293000|Stasp1	1.9	No	Hypothetical	Hypothetical	--
293167|Stasp1	1e-05	No	Hypothetical	Hypothetical	--
293292|Stasp1	3.6	No	Hypothetical	Hypothetical	--
293543|Stasp1	0.009	No	Hypothetical	Hypothetical	--
293603|Stasp1	0.016	No	Hypothetical	Hypothetical	--
294123|Stasp1	0.0002	No	Hypothetical	Hypothetical	--
294124|Stasp1	0.087	No	Hypothetical	Hypothetical	--
294347|Stasp1	1.1	No	Hypothetical	Hypothetical	--
294777|Stasp1	#N/A	No	Hypothetical	Hypothetical	--
295337|Stasp1	6	No	Hypothetical	Hypothetical	--
295379|Stasp1	2.8	No	Hypothetical	Hypothetical	--
295404|Stasp1	1.6	No	Hypothetical	Hypothetical	--
295532|Stasp1	0.012	No	Hypothetical	Hypothetical	--
295533|Stasp1	2.8	No	Hypothetical	Hypothetical	--
295760|Stasp1	7.9	No	Hypothetical	Hypothetical	--
295823|Stasp1	1.7	No	Hypothetical	Hypothetical	--
296081|Stasp1	0.15	No	Hypothetical	Hypothetical	--
296096|Stasp1	7.3	No	Hypothetical	Hypothetical	--
296311|Stasp1	9.9	No	Hypothetical	Hypothetical	--
296497|Stasp1	7	No	Hypothetical	Hypothetical	--
296822|Stasp1	0.093	No	Hypothetical	Hypothetical	--
296924|Stasp1	1e-06	No	Hypothetical	Hypothetical	--
297097|Stasp1	0.002	No	Hypothetical	Hypothetical	--
297293|Stasp1	5	No	Hypothetical	Hypothetical	--
297458|Stasp1	8.3	No	Hypothetical	Hypothetical	--
297569|Stasp1	2e-05	No	Hypothetical	Hypothetical	--
298040|Stasp1	0.01	No	Hypothetical	Hypothetical	--
298194|Stasp1	3.2	No	Hypothetical	Hypothetical	--
298467|Stasp1	2.2	No	Hypothetical	Hypothetical	--
298658|Stasp1	0.6	No	Hypothetical	Hypothetical	--
298849|Stasp1	4e-06	No	Hypothetical	Hypothetical	--
299047|Stasp1	1.2	No	Hypothetical	Hypothetical	--
299069|Stasp1	4.6	No	Hypothetical	Hypothetical	--
299101|Stasp1	0.0005	No	Hypothetical	Hypothetical	--
299208|Stasp1	0.69	No	Hypothetical	Hypothetical	--
299260|Stasp1	4	No	Hypothetical	Hypothetical	--
299312|Stasp1	0.0002	No	Hypothetical	Hypothetical	--
301150|Stasp1	0.35	No	Hypothetical	Hypothetical	--
301152|Stasp1	0.093	No	Hypothetical	Hypothetical	--
301266|Stasp1	4.6	No	Hypothetical	Hypothetical	--
301334|Stasp1	6.2	No	Hypothetical	Hypothetical	--
301478|Stasp1	0.0005	No	Hypothetical	Hypothetical	--
301520|Stasp1	1.4	No	Hypothetical	Hypothetical	--
301687|Stasp1	0.0003	No	Hypothetical	Hypothetical	--
301693|Stasp1	0.8	No	Hypothetical	Hypothetical	--
301981|Stasp1	0.005	No	Hypothetical	Hypothetical	--
302018|Stasp1	2e-06	No	Hypothetical	Hypothetical	--
302146|Stasp1	0.008	No	Hypothetical	Hypothetical	--
302174|Stasp1	4.1	No	Hypothetical	Hypothetical	--
302386|Stasp1	0.002	No	Hypothetical	Hypothetical	--
302454|Stasp1	1.5	No	Hypothetical	Hypothetical	--
302894|Stasp1	0.31	No	Hypothetical	Hypothetical	--
304563|Stasp1	6.6	No	Hypothetical	Hypothetical	--
304712|Stasp1	0.0001	No	Hypothetical	Hypothetical	--
305423|Stasp1	0.0004	No	Hypothetical	Hypothetical	--
305731|Stasp1	0.091	No	Hypothetical	Hypothetical	--
305978|Stasp1	0.27	No	Hypothetical	Hypothetical	--
306140|Stasp1	3.6	No	Hypothetical	Hypothetical	--
306274|Stasp1	0.16	No	Hypothetical	Hypothetical	--
306445|Stasp1	0.033	No	Hypothetical	Hypothetical	--
307486|Stasp1	3e-05	No	Hypothetical	Hypothetical	--
307583|Stasp1	0.005	No	Hypothetical	Hypothetical	--
307648|Stasp1	7.6	No	Hypothetical	Hypothetical	--
307649|Stasp1	0.47	No	Hypothetical	Hypothetical	--
307690|Stasp1	0.025	No	Hypothetical	Hypothetical	--
307735|Stasp1	1.8	No	Hypothetical	Hypothetical	--
308110|Stasp1	3.1	No	Hypothetical	Hypothetical	--
308421|Stasp1	0.29	No	Hypothetical	Hypothetical	--
308525|Stasp1	0.85	No	Hypothetical	Hypothetical	--
308827|Stasp1	6.4	No	Hypothetical	Hypothetical	--
308866|Stasp1	4e-06	No	Hypothetical	Hypothetical	--
308882|Stasp1	2.5	No	Hypothetical	Hypothetical	--
308902|Stasp1	0.013	No	Hypothetical	Hypothetical	--
308922|Stasp1	8.7	No	Hypothetical	Hypothetical	--
309145|Stasp1	0.24	No	Hypothetical	Hypothetical	--
309518|Stasp1	0.91	No	Hypothetical	Hypothetical	--
309835|Stasp1	1.1	No	Hypothetical	Hypothetical	--
310549|Stasp1	1.3	No	Hypothetical	Hypothetical	--
310737|Stasp1	7	No	Hypothetical	Hypothetical	--
310784|Stasp1	0.63	No	Hypothetical	Hypothetical	--
310957|Stasp1	1	No	Hypothetical	Hypothetical	--
310961|Stasp1	0.58	No	Hypothetical	Hypothetical	--
311498|Stasp1	0.003	No	Hypothetical	Hypothetical	--
311575|Stasp1	1.4	No	Hypothetical	Hypothetical	--
311602|Stasp1	0.004	No	Hypothetical	Hypothetical	--
311624|Stasp1	0.002	No	Hypothetical	Hypothetical	--
327209|Stasp1	0.15	No	Hypothetical	Hypothetical	--
329359|Stasp1	2.3	No	Hypothetical	Hypothetical	--
330771|Stasp1	1.8	No	Hypothetical	Hypothetical	--
331659|Stasp1	4e-05	No	Hypothetical	Hypothetical	--
332283|Stasp1	0.24	No	Hypothetical	Hypothetical	--
332314|Stasp1	2.2	No	Hypothetical	Hypothetical	--
332766|Stasp1	0.95	No	Hypothetical	Hypothetical	--
333123|Stasp1	3.9	No	Hypothetical	Hypothetical	--
334878|Stasp1	0.021	No	Hypothetical	Hypothetical	--
334936|Stasp1	1.4	No	Hypothetical	Hypothetical	--
335022|Stasp1	0.005	No	Hypothetical	Hypothetical	--
335223|Stasp1	1	No	Hypothetical	Hypothetical	--
335305|Stasp1	1e-06	No	Hypothetical	Hypothetical	--
335875|Stasp1	2.4	No	Hypothetical	Hypothetical	--
335899|Stasp1	0.22	No	Hypothetical	Hypothetical	--
335900|Stasp1	0.3	No	Hypothetical	Hypothetical	--
336306|Stasp1	0.12	No	Hypothetical	Hypothetical	--
336319|Stasp1	7.7	No	Hypothetical	Hypothetical	--
337876|Stasp1	0.17	No	Hypothetical	Hypothetical	--
338115|Stasp1	0.043	No	Hypothetical	Hypothetical	--
338244|Stasp1	1.7	No	Hypothetical	Hypothetical	--
338409|Stasp1	3.6	No	Hypothetical	Hypothetical	--
338927|Stasp1	5e-05	No	Hypothetical	Hypothetical	--
339226|Stasp1	0.023	No	Hypothetical	Hypothetical	--
339684|Stasp1	1e-05	No	Hypothetical	Hypothetical	--
339809|Stasp1	3.6	No	Hypothetical	Hypothetical	--
339962|Stasp1	1.1	No	Hypothetical	Hypothetical	--
340497|Stasp1	0.17	No	Hypothetical	Hypothetical	--
341882|Stasp1	7.3	No	Hypothetical	Hypothetical	--
342313|Stasp1	6.1	No	Hypothetical	Hypothetical	--
342456|Stasp1	0.71	No	Hypothetical	Hypothetical	--
342457|Stasp1	0.68	No	Hypothetical	Hypothetical	--
342643|Stasp1	0.0008	No	Hypothetical	Hypothetical	--
342700|Stasp1	8.9	No	Hypothetical	Hypothetical	--
342867|Stasp1	2.2	No	Hypothetical	Hypothetical	--
342910|Stasp1	3	No	Hypothetical	Hypothetical	--
342953|Stasp1	8	No	Hypothetical	Hypothetical	--
343520|Stasp1	6.1	No	Hypothetical	Hypothetical	--
343735|Stasp1	8.9	No	Hypothetical	Hypothetical	--
343771|Stasp1	0.048	No	Hypothetical	Hypothetical	--
343890|Stasp1	9.8	No	Hypothetical	Hypothetical	--
344394|Stasp1	0.0006	No	Hypothetical	Hypothetical	--
344479|Stasp1	1.4	No	Hypothetical	Hypothetical	--
344662|Stasp1	0.011	No	Hypothetical	Hypothetical	--
344908|Stasp1	0.013	No	Hypothetical	Hypothetical	--
345463|Stasp1	0.016	No	Hypothetical	Hypothetical	--
345965|Stasp1	1.7	No	Hypothetical	Hypothetical	--
346457|Stasp1	0.36	No	Hypothetical	Hypothetical	--
346869|Stasp1	0.028	No	Hypothetical	Hypothetical	--
347466|Stasp1	3.2	No	Hypothetical	Hypothetical	--
347703|Stasp1	0.19	No	Hypothetical	Hypothetical	--
347744|Stasp1	1.8	No	Hypothetical	Hypothetical	--
348210|Stasp1	1.5	No	Hypothetical	Hypothetical	--
348916|Stasp1	1e-06	No	Hypothetical	Hypothetical	--
349035|Stasp1	2.8	No	Hypothetical	Hypothetical	--
350096|Stasp1	0.11	No	Hypothetical	Hypothetical	--
350186|Stasp1	2.3	No	Hypothetical	Hypothetical	--
350237|Stasp1	0.026	No	Hypothetical	Hypothetical	--
350320|Stasp1	0.041	No	Hypothetical	Hypothetical	--
350452|Stasp1	6.6	No	Hypothetical	Hypothetical	--
350575|Stasp1	0.011	No	Hypothetical	Hypothetical	--
350794|Stasp1	3.1	No	Hypothetical	Hypothetical	--
350941|Stasp1	0.31	No	Hypothetical	Hypothetical	--
350973|Stasp1	3.5	No	Hypothetical	Hypothetical	--
351411|Stasp1	8.9	No	Hypothetical	Hypothetical	--
351555|Stasp1	0.74	No	Hypothetical	Hypothetical	--
351562|Stasp1	0.49	No	Hypothetical	Hypothetical	--
351697|Stasp1	2.9	No	Hypothetical	Hypothetical	--
351734|Stasp1	0.005	No	Hypothetical	Hypothetical	--
352017|Stasp1	1.2	No	Hypothetical	Hypothetical	--
352176|Stasp1	0.86	No	Hypothetical	Hypothetical	--
352330|Stasp1	0.18	No	Hypothetical	Hypothetical	--
352408|Stasp1	2.3	No	Hypothetical	Hypothetical	--
352935|Stasp1	1.4	No	Hypothetical	Hypothetical	--
353365|Stasp1	1.8	No	Hypothetical	Hypothetical	--
353460|Stasp1	0.14	No	Hypothetical	Hypothetical	--
353516|Stasp1	1.9	No	Hypothetical	Hypothetical	--
353619|Stasp1	0.004	No	Hypothetical	Hypothetical	--
353817|Stasp1	0.55	No	Hypothetical	Hypothetical	--
354044|Stasp1	0.0001	No	Hypothetical	Hypothetical	--
354365|Stasp1	1.2	No	Hypothetical	Hypothetical	--
354529|Stasp1	0.085	No	Hypothetical	Hypothetical	--
355665|Stasp1	0.052	No	Hypothetical	Hypothetical	--
355807|Stasp1	0.94	No	Hypothetical	Hypothetical	--
356133|Stasp1	2.1	No	Hypothetical	Hypothetical	--
356578|Stasp1	2.2	No	Hypothetical	Hypothetical	--
357083|Stasp1	0.68	No	Hypothetical	Hypothetical	--
357310|Stasp1	0.0007	No	Hypothetical	Hypothetical	--
357636|Stasp1	0.91	No	Hypothetical	Hypothetical	--
358896|Stasp1	5.1	No	Hypothetical	Hypothetical	--
361093|Stasp1	0.12	No	Hypothetical	Hypothetical	--
362028|Stasp1	0.0006	No	Hypothetical	Hypothetical	--
363498|Stasp1	2.6	No	Hypothetical	Hypothetical	--
365879|Stasp1	0.39	No	Hypothetical	Hypothetical	--
367484|Stasp1	6.6	No	Hypothetical	Hypothetical	--
367784|Stasp1	3.4	No	Hypothetical	Hypothetical	--
369350|Stasp1	0.17	No	Hypothetical	Hypothetical	--
370014|Stasp1	0.0003	No	Hypothetical	Hypothetical	--
370276|Stasp1	3e-06	No	Hypothetical	Hypothetical	--
372005|Stasp1	0.049	No	Hypothetical	Hypothetical	--
373789|Stasp1	0.22	No	Hypothetical	Hypothetical	--
374428|Stasp1	0.016	No	Hypothetical	Hypothetical	--
374485|Stasp1	8.5	No	Hypothetical	Hypothetical	--
374777|Stasp1	2.4	No	Hypothetical	Hypothetical	--
374870|Stasp1	0.017	No	Hypothetical	Hypothetical	--
375036|Stasp1	0.018	No	Hypothetical	Hypothetical	--
375956|Stasp1	2e-05	No	Hypothetical	Hypothetical	--
376024|Stasp1	1.4	No	Hypothetical	Hypothetical	--
376040|Stasp1	8.4	No	Hypothetical	Hypothetical	--
376188|Stasp1	8.4	No	Hypothetical	Hypothetical	--
376267|Stasp1	2	No	Hypothetical	Hypothetical	--
376934|Stasp1	3.6	No	Hypothetical	Hypothetical	--
378064|Stasp1	0.64	No	Hypothetical	Hypothetical	--
378755|Stasp1	2.6	No	Hypothetical	Hypothetical	--
378858|Stasp1	0.11	No	Hypothetical	Hypothetical	--
378928|Stasp1	3.7	No	Hypothetical	Hypothetical	--
380357|Stasp1	0.35	No	Hypothetical	Hypothetical	--
380486|Stasp1	0.68	No	Hypothetical	Hypothetical	--
381116|Stasp1	0.59	No	Hypothetical	Hypothetical	--
381152|Stasp1	9e-05	No	Hypothetical	Hypothetical	--
381758|Stasp1	1e-06	No	Hypothetical	Hypothetical	--
382054|Stasp1	0.18	No	Hypothetical	Hypothetical	--
382196|Stasp1	0.5	No	Hypothetical	Hypothetical	--
12685|Stasp1	N/A	No	Hypothetical	Hypothetical	--
13845|Stasp1	N/A	No	Hypothetical	Hypothetical	--
30339|Stasp1	N/A	No	Hypothetical	Hypothetical	--
56084|Stasp1	N/A	No	Hypothetical	Hypothetical	--
69292|Stasp1	N/A	No	Hypothetical	Hypothetical	--
69687|Stasp1	N/A	No	Hypothetical	Hypothetical	--
73124|Stasp1	N/A	No	Hypothetical	Hypothetical	--
82675|Stasp1	N/A	No	Hypothetical	Hypothetical	--
82789|Stasp1	N/A	No	Hypothetical	Hypothetical	--
97249|Stasp1	N/A	No	Hypothetical	Hypothetical	--
102704|Stasp1	N/A	No	Hypothetical	Hypothetical	--
121536|Stasp1	N/A	No	Hypothetical	Hypothetical	--
289760|Stasp1	N/A	No	Hypothetical	Hypothetical	--
291627|Stasp1	N/A	No	Hypothetical	Hypothetical	--
292151|Stasp1	N/A	No	Hypothetical	Hypothetical	--
296318|Stasp1	N/A	No	Hypothetical	Hypothetical	--
296922|Stasp1	N/A	No	Hypothetical	Hypothetical	--
298053|Stasp1	N/A	No	Hypothetical	Hypothetical	--
299653|Stasp1	N/A	No	Hypothetical	Hypothetical	--
305281|Stasp1	N/A	No	Hypothetical	Hypothetical	--
308496|Stasp1	N/A	No	Hypothetical	Hypothetical	--
347872|Stasp1	N/A	No	Hypothetical	Hypothetical	--
350662|Stasp1	N/A	No	Hypothetical	Hypothetical	--
351607|Stasp1	N/A	No	Hypothetical	Hypothetical	--
354851|Stasp1	N/A	No	Hypothetical	Hypothetical	--
366934|Stasp1	N/A	No	Hypothetical	Hypothetical	--
379740|Stasp1	N/A	No	Hypothetical	Hypothetical	--
269901|Stasp1	N/A	No	Hypothetical	Hypothetical	--
289292|Stasp1	N/A	No	Hypothetical	Hypothetical	--
5332|Stasp1	0	No	Lipase	Lipase	--
266347|Stasp1	8e-137	No	Lipase	lipase	--
296513|Stasp1	0	No	Lipase	Lipase	--
351897|Stasp1	4e-136	No	Lipase	Lipase	--
211560|Stasp1	2e-82	No	Lipase	lipase 2 protein	--
232129|Stasp1	0	No	Lipase	Lipase 3	--
352660|Stasp1	0	No	Lipase	Lipase 3	--
294051|Stasp1	0	No	Lipase	lipase ATG15-1	--
99528|Stasp1	0	No	Lipase	Lipase B	--
328271|Stasp1	0	No	Lipase	lipase II	--
319131|Stasp1	0	No	Lipase	Lipolytic enzyme	--
215530|Stasp1	2e-116	No	Lipase	Lipolytic protein G-D-S-L family	--
306361|Stasp1	3e-51	No	Lipase	Phospholipase P15	--
215719|Stasp1	8e-83	No	Lipase	Triacylglycerol lipase	--
344361|Stasp1	0	No	MEROPS A	Aspartic protease PEP1	--
126940|Stasp1	0	No	MEROPS A	Candidapepsin-4	--
376474|Stasp1	3e-167	No	MEROPS A	Candidapepsin-4	--
294125|Stasp1	0	No	MEROPS A	Rhizopuspepsin-1	--
308745|Stasp1	4e-66	No	MEROPS A1	Aspartic proteinase	--
314616|Stasp1	0	No	MEROPS A1	Aspergillopepsin A	--
376341|Stasp1	8e-147	No	MEROPS A1	Peptidase A1	--
241546|Stasp1	1e-122	No	MEROPS A1	peptidase a1 protein	--
346073|Stasp1	2e-54	No	MEROPS A1	peptidase aspartic protein	--
219358|Stasp1	2e-71	No	MEROPS A4	acid protease protein	--
292977|Stasp1	0	No	MEROPS C69	Dipeptidase domain containing protein	--
127567|Stasp1	3e-113	No	MEROPS M	Metalloprotease MEP1	--
362715|Stasp1	3e-68	No	MEROPS M	Metalloproteases (Zincins), catalytic	--
372088|Stasp1	0	No	MEROPS M06	Metalloprotease	--
253145|Stasp1	0	No	MEROPS M12B	ADAM 8 (metalloendopeptidase)	--
312635|Stasp1	0	No	MEROPS M13	Neprilysin	--
323395|Stasp1	2e-172	No	MEROPS M14	Carboxypeptidase 2	--
277696|Stasp1	0	No	MEROPS M14	Carboxypeptidase A4	--
328368|Stasp1	0	No	MEROPS M14	metallocarboxypeptidase ECM14	--
237938|Stasp1	0	No	MEROPS M14	Peptidase	--
133045|Stasp1	0	No	MEROPS M14	Zinc carboxypeptidase A 1	--
89682|Stasp1	0	No	MEROPS M14A	Carboxypeptidase A1	--
337651|Stasp1	0	No	MEROPS M14A	Carboxypeptidase A1	--
239314|Stasp1	0	No	MEROPS M20	Aminobenzoyl-glutamate utilization protein B	--
216176|Stasp1	0	No	MEROPS M28	Aminopeptidase Y	--
259745|Stasp1	5e-158	No	MEROPS M28	Aminopeptidase Y	--
292700|Stasp1	6e-167	No	MEROPS M28	Aminopeptidase Y	--
218593|Stasp1	0	No	MEROPS M28	Glutamate carboxypeptidase 2	--
374730|Stasp1	0	No	MEROPS M28	Leucine aminopeptidase 1	--
257088|Stasp1	3e-150	No	MEROPS M28	Leucine aminopeptidase A	--
320105|Stasp1	1e-117	No	MEROPS M28	leucine aminopeptidase MCYG_04170	--
219242|Stasp1	0	No	MEROPS M28	leucyl aminopeptidase	--
275629|Stasp1	0	No	MEROPS M28	Leupeptin-inactivating enzyme 1	--
291458|Stasp1	0	No	MEROPS M28	Leupeptin-inactivating enzyme 1	--
6233|Stasp1	0	No	MEROPS M28	Zinc metalloprotease	--
283273|Stasp1	0	No	MEROPS M28	Zinc metalloprotease	--
264449|Stasp1	0	No	MEROPS M29	PA domain-containing protein	--
254916|Stasp1	0	No	MEROPS M35	Neutral protease 2	--
309791|Stasp1	0	No	MEROPS M35	Neutral protease 2	--
148671|Stasp1	0	No	MEROPS M36	Extracellular metalloproteinase 1	--
298356|Stasp1	7e-37	No	MEROPS M42	Extracellular metalloprotease 1	--
336628|Stasp1	3e-31	No	MEROPS M42	Extracellular metalloprotease 1	--
365150|Stasp1	2e-69	No	MEROPS M43	Metalloprotease	--
320525|Stasp1	1e-179	No	MEROPS S01/S06	Chymotrypsin hap	--
219853|Stasp1	3e-114	No	MEROPS S01A	Trypsin-like protease 1	--
289547|Stasp1	9e-38	No	MEROPS S08/S53	Intracellular serine protease protein	--
289043|Stasp1	0	No	MEROPS S08/S53	KEX1 protease, subtilisin/kexin	--
7140|Stasp1	0	No	MEROPS S08/S53	Oryzin	--
229086|Stasp1	2e-175	No	MEROPS S08/S53	Oryzin	--
247800|Stasp1	0	No	MEROPS S08/S53	Subtilase-type proteinase psp3	--
17966|Stasp1	4e-37	No	MEROPS S08/S53	Subtilisin-like protein	--
329943|Stasp1	3e-19	No	MEROPS S08/S53	Subtilisin-like protein	--
78588|Stasp1	0	No	MEROPS S08/S53	Subtilisin-like serine protease	--
87620|Stasp1	0	No	MEROPS S09	Dipeptidyl peptidase V	--
333691|Stasp1	0	No	MEROPS S09	Dipeptidyl peptidase V	--
243823|Stasp1	0	No	MEROPS S09B	Dipeptidyl peptidase IV	--
369080|Stasp1	0	No	MEROPS S10	Carboxypeptidase	--
245385|Stasp1	0	No	MEROPS S10	Carboxypeptidase S1	--
282318|Stasp1	0	No	MEROPS S10	Carboxypeptidase S1	--
292797|Stasp1	0	No	MEROPS S10	Carboxypeptidase S1	--
328884|Stasp1	0	No	MEROPS S10	Carboxypeptidase S1	--
373691|Stasp1	0	No	MEROPS S10	Carboxypeptidase S1	--
291416|Stasp1	0	No	MEROPS S10	Carboxypeptidase Y	--
323747|Stasp1	0	No	MEROPS S10	Carboxypeptidase Y	--
283918|Stasp1	0	No	MEROPS S10	Pheromone-processing carboxypeptidase KEX1	--
296470|Stasp1	0	No	MEROPS S28	Peptidase	--
290650|Stasp1	0	No	MEROPS S28	Serine peptidase	--
288376|Stasp1	1e-104	No	MEROPS S33	Prolyl aminopeptidase	--
352977|Stasp1	1e-21	No	MEROPS S33	prolyl aminopeptidase protein	--
266710|Stasp1	0	No	MEROPS S41	Peptidase	--
126291|Stasp1	0	No	MEROPS S41	peptidase S41 family protein	--
238524|Stasp1	0	No	MEROPS S41	Peptidase S41 family protein	--
238713|Stasp1	0	No	MEROPS S41	peptidase s41 family protein	--
329226|Stasp1	7e-112	No	MEROPS S41	Peptidase S41 family protein	--
352960|Stasp1	0	No	MEROPS S41	Peptidase S41 family protein	--
359310|Stasp1	4e-120	No	MEROPS S41	Peptidase S41 family protein	--
16899|Stasp1	0	No	MEROPS S53	Tripeptidyl peptidase	--
223579|Stasp1	0	No	MEROPS S53	Tripeptidyl peptidase 1	--
290944|Stasp1	0	No	MEROPS S53	Tripeptidyl peptidase 1	--
255645|Stasp1	0	No	MEROPS S53	Tripeptidyl-peptidase 1	--
260603|Stasp1	0	No	MEROPS S53	Tripeptidyl-peptidase 1	--
322793|Stasp1	3e-135	No	Other 1 - redox	15-hydroxyprostaglandin dehydrogenase (NAD(+))	Yes
230867|Stasp1	8e-84	No	Other 1 - redox	2OG-Fe(II) oxygenase superfamily protein	Yes
283177|Stasp1	3e-101	No	Other 1 - redox	6-hydroxy-D-nicotine oxidase	Yes
69778|Stasp1	3e-110	No	Other 1 - redox	6-hydroxy-D-nicotine oxidase, putative	Yes
302244|Stasp1	6e-14	No	Other 1 - redox	Aldo/keto reductase	Yes
357238|Stasp1	0	No	Other 1 - redox	Amine oxidase	Yes
280435|Stasp1	4e-154	No	Other 1 - redox	Amine oxidase, flavin-containing superfamily	Yes
329723|Stasp1	0	No	Other 1 - redox	Amine oxidase, flavin-containing superfamily	Yes
277263|Stasp1	8e-129	No	Other 1 - redox	Bifunctional solanapyrone synthase (FAD oxidoreductase)	Yes
48856|Stasp1	0	No	Other 1 - redox	Cytochrome b2, microsomal	Yes
350418|Stasp1	4e-31	No	Other 1 - redox	Cytochrome c oxidase assembly protein	Yes
293787|Stasp1	3e-32	No	Other 1 - redox	Cytochrome P450	Yes
323916|Stasp1	0	No	Other 1 - redox	Cytochrome P450	Yes
326019|Stasp1	0	No	Other 1 - redox	Cytochrome P450	Yes
357700|Stasp1	7e-94	No	Other 1 - redox	Cytochrome P450	Yes
363732|Stasp1	1e-124	No	Other 1 - redox	Cytochrome P450	Yes
372168|Stasp1	2e-153	No	Other 1 - redox	Cytochrome P450	Yes
375462|Stasp1	2e-46	No	Other 1 - redox	Cytochrome P450	Yes
378141|Stasp1	7e-16	No	Other 1 - redox	Cytochrome P450	Yes
322246|Stasp1	0	No	Other 1 - redox	Cytochrome P450 76C3	Yes
369115|Stasp1	6e-122	No	Other 1 - redox	Cytochrome p450 alkane hydroxylase protein	Yes
185804|Stasp1	2e-139	No	Other 1 - redox	Cytochrome P450 monooxygenase	Yes
296999|Stasp1	0	No	Other 1 - redox	Cytochrome P450 monooxygenase	Yes
134466|Stasp1	2e-102	No	Other 1 - redox	Cytochrome P450, putative	Yes
372869|Stasp1	4e-103	No	Other 1 - redox	Cytosolic Cu/Zn superoxide dismutase	Yes
293848|Stasp1	0	No	Other 1 - redox	Dehydrogenase	Yes
289323|Stasp1	0	No	Other 1 - redox	Endoplasmic oxidoreductin-1	Yes
362560|Stasp1	5e-31	No	Other 1 - redox	Extradiol ring-cleavage dioxygenase class III enzyme subunit B	Yes
36117|Stasp1	0	No	Other 1 - redox	FAD binding domain containing protein	Yes
249329|Stasp1	0	No	Other 1 - redox	FAD binding domain containing protein	Yes
270500|Stasp1	0	No	Other 1 - redox	FAD binding domain containing protein	Yes
276822|Stasp1	0	No	Other 1 - redox	FAD binding domain containing protein	Yes
301963|Stasp1	0	No	Other 1 - redox	FAD binding domain containing protein	Yes
317533|Stasp1	0	No	Other 1 - redox	FAD binding domain containing protein	Yes
330699|Stasp1	0	No	Other 1 - redox	FAD binding domain containing protein	Yes
334349|Stasp1	0	No	Other 1 - redox	FAD binding domain containing protein	Yes
342588|Stasp1	0	No	Other 1 - redox	FAD binding domain containing protein	Yes
366324|Stasp1	0	No	Other 1 - redox	FAD binding domain containing protein	Yes
370423|Stasp1	0	No	Other 1 - redox	FAD binding domain containing protein	Yes
216651|Stasp1	5e-118	No	Other 1 - redox	FAD binding domain-containing protein	Yes
289747|Stasp1	0	No	Other 1 - redox	FAD binding domain-containing protein	Yes
296672|Stasp1	4e-167	No	Other 1 - redox	FAD binding domain-containing protein	Yes
322117|Stasp1	2e-125	No	Other 1 - redox	FAD binding domain-containing protein	Yes
330506|Stasp1	2e-162	No	Other 1 - redox	FAD dependent oxidoreductase	Yes
289865|Stasp1	0	No	Other 1 - redox	FAD dependent oxidoreductase superfamily protein	Yes
315096|Stasp1	0	No	Other 1 - redox	FAD/NAD(P)-binding protein	Yes
337280|Stasp1	3e-117	No	Other 1 - redox	FAD/NAD(P)-binding protein	Yes
73666|Stasp1	0	No	Other 1 - redox	FAD-binding protein	Yes
231101|Stasp1	0	No	Other 1 - redox	FAD-binding protein	Yes
251441|Stasp1	0	No	Other 1 - redox	FAD-binding protein	Yes
276862|Stasp1	7e-166	No	Other 1 - redox	FAD-binding protein	Yes
288221|Stasp1	0	No	Other 1 - redox	FAD-binding protein	Yes
291332|Stasp1	0	No	Other 1 - redox	FAD-binding protein	Yes
292125|Stasp1	6e-172	No	Other 1 - redox	FAD-binding protein	Yes
298125|Stasp1	3e-131	No	Other 1 - redox	FAD-binding protein	Yes
345202|Stasp1	2e-64	No	Other 1 - redox	FAD-binding protein	Yes
378192|Stasp1	6e-166	No	Other 1 - redox	FAD-binding protein	Yes
324230|Stasp1	0	No	Other 1 - redox	FAD-dependent oxygenase	Yes
311067|Stasp1	2e-135	No	Other 1 - redox	Ferritin ribonucleotide reductase	Yes
349481|Stasp1	3e-146	No	Other 1 - redox	Glucose sorbosone dehydrogenase protein	Yes
270537|Stasp1	2e-123	No	Other 1 - redox	Glutaredoxin domain protein, oxidoreductase	Yes
293317|Stasp1	3e-38	No	Other 1 - redox	Haloacid delahogenase superfamily hydrolase	Yes
73550|Stasp1	7e-139	No	Other 1 - redox	Heme/steroid binding protein; cytochrome	Yes
298708|Stasp1	1e-126	No	Other 1 - redox	Kynurenine 3-monooxygenase	Yes
281923|Stasp1	0	No	Other 1 - redox	L-amino acid oxidase LaoA	Yes
272501|Stasp1	0	No	Other 1 - redox	L-amino acid oxidase protein	Yes
329510|Stasp1	1e-163	No	Other 1 - redox	Lipoxigenase, oxidoreductase	Yes
29955|Stasp1	3e-28	No	Other 1 - redox	Malate dehydrogenase	Yes
103256|Stasp1	4e-45	No	Other 1 - redox	Malate dehydrogenase	Yes
263105|Stasp1	0	No	Other 1 - redox	Membrane primary amine oxidase	Yes
111313|Stasp1	0	No	Other 1 - redox	Monoamine oxidase A	Yes
324292|Stasp1	2e-168	No	Other 1 - redox	Monooxygenase	Yes
345443|Stasp1	4e-139	No	Other 1 - redox	Monoxygenase	Yes
320286|Stasp1	1e-79	No	Other 1 - redox	NmrA-like family protein, NAD(P)-binding	Yes
325352|Stasp1	3e-132	No	Other 1 - redox	Oxidase	Yes
382507|Stasp1	8e-135	No	Other 1 - redox	Oxidase	Yes
294059|Stasp1	2e-148	No	Other 1 - redox	Oxidoreductase	Yes
295078|Stasp1	1e-123	No	Other 1 - redox	Oxidoreductase domain containing protein	Yes
36247|Stasp1	6e-136	No	Other 1 - redox	Oxidoreductase family protein	Yes
276120|Stasp1	0	No	Other 1 - redox	Prenylcysteine oxidase 1	Yes
226164|Stasp1	0	No	Other 1 - redox	Proline oxidase	Yes
213992|Stasp1	0	No	Other 1 - redox	Protocatechuate dioxygenase	Yes
362832|Stasp1	0	No	Other 1 - redox	Restculine oxidase	Yes
239884|Stasp1	0	No	Other 1 - redox	Salicylate hydroxylase, FAD-binding oxidoreductase	Yes
360516|Stasp1	0	No	Other 1 - redox	Selenium binding protein (SBP56), 56 kDa, Quinohemoprotein amine dehydrogenase	Yes
188828|Stasp1	3e-102	No	Other 1 - redox	Short chain dehydrogenase/reductase 3	Yes
333162|Stasp1	4e-138	No	Other 1 - redox	Succinate dehydrogenase subunit sdh protein	Yes
233986|Stasp1	1e-156	No	Other 1 - redox	Superoxide dismutase	Yes
337427|Stasp1	3e-82	No	Other 1 - redox	Superoxide dismutase, cytosolic	Yes
293072|Stasp1	5e-74	No	Other 1 - redox	Thioredoxin reductase GliT-like	Yes
71185|Stasp1	5e-107	No	Other 2 - non-redox	3-carboxymuconate cyclase	No
323584|Stasp1	0	No	Other 2 - non-redox	3-phytase (acid phosphatase)	No
282356|Stasp1	0	No	Other 2 - non-redox	5`-nucleotidase	No
326210|Stasp1	0	No	Other 2 - non-redox	6-phosphogluconolactonase	No
368849|Stasp1	6e-10	No	Other 2 - non-redox	A2 protein, integral membrane component	No
298918|Stasp1	1e-142	No	Other 2 - non-redox	ABC-type amino acid transporter	No
300005|Stasp1	5e-32	No	Other 2 - non-redox	Accumulation-associated protein	No
277810|Stasp1	0	No	Other 2 - non-redox	Acetylcholinesterase	No
290206|Stasp1	0	No	Other 2 - non-redox	Acetylcholinesterase	No
297064|Stasp1	0	No	Other 2 - non-redox	Acetylcholinesterase	No
377122|Stasp1	0	No	Other 2 - non-redox	Acetyl-lysine deacetylase	No
288494|Stasp1	0	No	Other 2 - non-redox	acetylornithine deacetylase	No
231237|Stasp1	0	No	Other 2 - non-redox	Acetyltransferase	No
241287|Stasp1	0	No	Other 2 - non-redox	Acid phosphatase	No
289833|Stasp1	0	No	Other 2 - non-redox	Acid phosphatase	No
289867|Stasp1	1e-166	No	Other 2 - non-redox	Acid phosphatase	No
296939|Stasp1	1e-157	No	Other 2 - non-redox	Acid phosphatase	No
380025|Stasp1	0	No	Other 2 - non-redox	Acid phosphatase	No
357706|Stasp1	0	No	Other 2 - non-redox	Acid phosphatase, metallophosphatase	No
225180|Stasp1	0	No	Other 2 - non-redox	Agmatinase (Mn-binding)	No
279727|Stasp1	0	No	Other 2 - non-redox	Agmatinase (Mn-binding)	No
282745|Stasp1	0	No	Other 2 - non-redox	Aldose 1-epimerase	No
289765|Stasp1	0	No	Other 2 - non-redox	Alkaline phosphatase	No
296809|Stasp1	0	No	Other 2 - non-redox	Alkaline phosphatase	No
49905|Stasp1	2e-54	No	Other 2 - non-redox	Alpha/beta hydrolase	No
63767|Stasp1	0	No	Other 2 - non-redox	Alpha/beta hydrolase	No
223460|Stasp1	0	No	Other 2 - non-redox	Alpha/beta hydrolase	No
248706|Stasp1	1e-164	No	Other 2 - non-redox	Alpha/beta hydrolase	No
266346|Stasp1	5e-129	No	Other 2 - non-redox	Alpha/beta hydrolase	No
289958|Stasp1	0	No	Other 2 - non-redox	Alpha/beta hydrolase	No
294675|Stasp1	3e-125	No	Other 2 - non-redox	Alpha/beta hydrolase	No
297063|Stasp1	3e-176	No	Other 2 - non-redox	Alpha/beta hydrolase	No
309205|Stasp1	3e-94	No	Other 2 - non-redox	Alpha/beta hydrolase	No
310744|Stasp1	5e-113	No	Other 2 - non-redox	Alpha/beta hydrolase	No
324668|Stasp1	0	No	Other 2 - non-redox	Alpha/beta hydrolase	No
335897|Stasp1	9e-71	No	Other 2 - non-redox	Alpha/beta hydrolase	No
364104|Stasp1	1e-92	No	Other 2 - non-redox	Alpha/beta hydrolase	No
367319|Stasp1	1e-86	No	Other 2 - non-redox	Alpha/beta hydrolase	No
369194|Stasp1	6e-48	No	Other 2 - non-redox	Alpha/beta hydrolase	No
268308|Stasp1	0	No	Other 2 - non-redox	Amidase	No
333073|Stasp1	0	No	Other 2 - non-redox	Amidase	No
245490|Stasp1	4e-175	No	Other 2 - non-redox	Amidohydrolase 2	No
294525|Stasp1	5e-169	No	Other 2 - non-redox	Amidohydrolase family protein	No
294804|Stasp1	1e-175	No	Other 2 - non-redox	Amidohydrolase family protein	No
299104|Stasp1	2e-98	No	Other 2 - non-redox	Amino acid transporter protein	No
297306|Stasp1	4e-104	No	Other 2 - non-redox	Aminohydrolase	No
294387|Stasp1	3e-169	No	Other 2 - non-redox	Aminohydrolase 2	No
71691|Stasp1	0	No	Other 2 - non-redox	Anaphase-promoting complex subunit Apc5, ubiquitin transferase	No
319422|Stasp1	0	No	Other 2 - non-redox	Ankyrin repeat domain containing protein	No
279859|Stasp1	4e-127	No	Other 2 - non-redox	Ankyrin repeat domain-containing protein 28	No
364856|Stasp1	2e-12	No	Other 2 - non-redox	Ankyrin repeat protein	No
349966|Stasp1	2e-08	No	Other 2 - non-redox	Antigenic thaumatin domain-containing protein	No
308573|Stasp1	1e-27	No	Other 2 - non-redox	Apple (no info found)	No
18526|Stasp1	3e-20	No	Other 2 - non-redox	Archaeal flagellin N-terminal-like domain-containing protein	No
345026|Stasp1	0	No	Other 2 - non-redox	Arginase (Mn-binding)	No
313376|Stasp1	0	No	Other 2 - non-redox	Arginine deiminase type-3	No
319146|Stasp1	7e-29	No	Other 2 - non-redox	Arginine metabolism regulation protein II	No
238249|Stasp1	0	No	Other 2 - non-redox	Arylsulfatase (alkaline phosphatase)	No
362499|Stasp1	0	No	Other 2 - non-redox	Arylsulfatase, alkaline phosphatase	No
362352|Stasp1	0	No	Other 2 - non-redox	ATP-binding cassette sub-family G member 2	No
290777|Stasp1	9e-166	No	Other 2 - non-redox	Autophage protein Atg27	No
377377|Stasp1	1e-10	No	Other 2 - non-redox	Autotransporter adhesin	No
243411|Stasp1	4e-96	No	Other 2 - non-redox	Beta-1,6-glucan boisynthesis protein (Knh1)	No
146633|Stasp1	3e-118	No	Other 2 - non-redox	Beta-Ig-H3/Fasciclin domain, extracellular cell adhesion	No
279983|Stasp1	0	No	Other 2 - non-redox	Beta-Ig-H3/Fasciclin domain, extracellular cell adhesion	No
292538|Stasp1	2e-98	No	Other 2 - non-redox	Beta-lactamase	No
337757|Stasp1	5e-96	No	Other 2 - non-redox	Beta-lactamase	No
345865|Stasp1	0	No	Other 2 - non-redox	Beta-lactamase	No
363976|Stasp1	0	No	Other 2 - non-redox	Beta-lactamase	No
373940|Stasp1	0	No	Other 2 - non-redox	Beta-lactamase	No
374145|Stasp1	1e-156	No	Other 2 - non-redox	Beta-lactamase	No
375911|Stasp1	0	No	Other 2 - non-redox	Beta-lactamase	No
82112|Stasp1	1e-37	No	Other 2 - non-redox	Binding protein	No
321937|Stasp1	2e-50	No	Other 2 - non-redox	Biotrophy-associated secreted protein 2	No
359166|Stasp1	7e-32	No	Other 2 - non-redox	Biotrophy-associated secreted protein 2	No
265678|Stasp1	4e-12	No	Other 2 - non-redox	BYS1 domtain containing protein	No
308990|Stasp1	4e-19	No	Other 2 - non-redox	BYS1 domtain containing protein	No
294855|Stasp1	8e-18	No	Other 2 - non-redox	C protein immunoglobulin-A-binding beta antigen	No
291719|Stasp1	2e-80	No	Other 2 - non-redox	C-8 sterol isomerase	No
279765|Stasp1	3e-09	No	Other 2 - non-redox	Ca2+-modulated nonselective cation channel polycystin	No
315865|Stasp1	1e-18	No	Other 2 - non-redox	Ca2+-modulated nonselective cation channel polycystin	No
238484|Stasp1	0	No	Other 2 - non-redox	Calreticulin, protein chaperone, unfolded protein response	No
282292|Stasp1	3e-31	No	Other 2 - non-redox	Candidate effector 5	No
72368|Stasp1	7e-121	No	Other 2 - non-redox	Carbonic anhydrase	No
339719|Stasp1	2e-89	No	Other 2 - non-redox	CAS1 appressorium specific protein, host infection	No
14784|Stasp1	1e-36	No	Other 2 - non-redox	CDP-alcohol phosphatidyltransferase protein	No
295765|Stasp1	3e-72	No	Other 2 - non-redox	Cell death in tomato 1	No
246849|Stasp1	2e-136	No	Other 2 - non-redox	Cell surface protein (Mas1)	No
282037|Stasp1	5e-101	No	Other 2 - non-redox	Cell wall anchored protein	No
296094|Stasp1	3e-103	No	Other 2 - non-redox	Cell wall anchored protein, putative	No
315402|Stasp1	4e-38	No	Other 2 - non-redox	Cell wall galactomanno protein	No
308086|Stasp1	2e-27	No	Other 2 - non-redox	Cell wall integrity and stress response component	No
335556|Stasp1	1e-68	No	Other 2 - non-redox	Cell wall mannoprotein	No
339430|Stasp1	7e-10	No	Other 2 - non-redox	Cell wall protein	No
13999|Stasp1	0	No	Other 2 - non-redox	Cellular morphogenesis protein	No
231187|Stasp1	3e-53	No	Other 2 - non-redox	Cellulose and lignin medium expressed protein hep6	No
337867|Stasp1	8e-27	No	Other 2 - non-redox	Cellulose-growth-specific protein	No
891|Stasp1	3e-12	No	Other 2 - non-redox	Cfem domain protein	No
93797|Stasp1	0	No	Other 2 - non-redox	Cfem domain protein	No
223856|Stasp1	3e-166	No	Other 2 - non-redox	Cfem domain protein	No
235349|Stasp1	0	No	Other 2 - non-redox	Cfem domain protein	No
299008|Stasp1	4e-13	No	Other 2 - non-redox	Cfem domain protein	No
334398|Stasp1	8e-90	No	Other 2 - non-redox	Cfem domain protein	No
323977|Stasp1	0	No	Other 2 - non-redox	Chaperone protein dnaK	No
222292|Stasp1	0	No	Other 2 - non-redox	Chitin-binding protein	No
295700|Stasp1	4e-128	No	Other 2 - non-redox	Chitin-binding protein	No
46718|Stasp1	5e-66	No	Other 2 - non-redox	CHRD superfamily protein, unknown function	No
214012|Stasp1	1e-48	No	Other 2 - non-redox	CHRD superfamily protein, unknown function	No
343291|Stasp1	0	No	Other 2 - non-redox	CMGC/CDK/CDK5 protein kinase	No
247819|Stasp1	2e-63	No	Other 2 - non-redox	CND3	No
251447|Stasp1	4e-134	No	Other 2 - non-redox	Coantomer subunit zeta	No
108887|Stasp1	1e-11	No	Other 2 - non-redox	Collagen adhesion protein	No
331949|Stasp1	4e-13	No	Other 2 - non-redox	Collagen alpha chain	No
238373|Stasp1	2e-73	No	Other 2 - non-redox	conserved fungal protein	No
346896|Stasp1	2e-32	No	Other 2 - non-redox	Conserved fungal protein	No
296004|Stasp1	2e-48	No	Other 2 - non-redox	Conserved glycine-rich protein	No
28188|Stasp1	5e-111	No	Other 2 - non-redox	Covalently-linked cell wall protein	No
210557|Stasp1	4e-38	No	Other 2 - non-redox	Covalently-linked cell wall protein	No
299040|Stasp1	1e-107	No	Other 2 - non-redox	cyanophycinase protein	No
249595|Stasp1	7e-24	No	Other 2 - non-redox	Cyclin-dependent protein kinase regulator pho80	No
373550|Stasp1	3e-63	No	Other 2 - non-redox	cyclin-dependent protein kinase regulator pho80 protein	No
242099|Stasp1	2e-101	No	Other 2 - non-redox	Cyclin-like F-box	No
270747|Stasp1	1e-109	No	Other 2 - non-redox	Cytidine and deoxycytidylate deaminase zinc-binding region	No
361564|Stasp1	5e-118	No	Other 2 - non-redox	Cytidine and deoxycytidylate deaminase zinc-binding region	No
346878|Stasp1	1e-101	No	Other 2 - non-redox	Decarboxylase	No
288759|Stasp1	4e-68	No	Other 2 - non-redox	Dienelactone hydrolase	No
303315|Stasp1	6e-08	No	Other 2 - non-redox	Dienelactone hydrolase	No
215681|Stasp1	0	No	Other 2 - non-redox	Disulfide isomerase	No
285481|Stasp1	0	No	Other 2 - non-redox	Disulfide isomerase	No
322678|Stasp1	0	No	Other 2 - non-redox	Disulfide isomerase	No
300067|Stasp1	0	No	Other 2 - non-redox	Disulfide-isomerase MPD1	No
351316|Stasp1	1e-81	No	Other 2 - non-redox	DJ-1 protein (glutamine amidotransferase)	No
27898|Stasp1	1e-107	No	Other 2 - non-redox	DJ-1/Pfpi protein (glutamine amidotransferase)	No
294566|Stasp1	9e-55	No	Other 2 - non-redox	DNA mismatch repair protein msh-2	No
303599|Stasp1	6e-33	No	Other 2 - non-redox	DNA-directed RNA polymerase II, large subunit	No
297839|Stasp1	0	No	Other 2 - non-redox	DNAJ (Hsp40) homolog, heat shock protein	No
321870|Stasp1	0	No	Other 2 - non-redox	DNAJ domain containing protein	No
381896|Stasp1	0	No	Other 2 - non-redox	DNAJ domain containing protein	No
274020|Stasp1	0	No	Other 2 - non-redox	Dolichyl-diphosphooligosaccharide-protein glycosyltransferase, protein glycosylation	No
332923|Stasp1	0	No	Other 2 - non-redox	Dual specificity phosphatase	No
235255|Stasp1	0	No	Other 2 - non-redox	DUF1620 domain-containing protein	No
335720|Stasp1	2e-07	No	Other 2 - non-redox	Duf1620 domain-containing protein	No
285643|Stasp1	0	No	Other 2 - non-redox	DUF2183 domain-containing protein	No
307232|Stasp1	1e-44	No	Other 2 - non-redox	DUF336-domain-containing protein	No
132908|Stasp1	0	No	Other 2 - non-redox	DUF907 domain protein	No
322011|Stasp1	6e-36	No	Other 2 - non-redox	Dynactin arp1 p25 subunit protein (no info)	No
245709|Stasp1	0	No	Other 2 - non-redox	ECM14-involved in cell wall biogenesis and architecture	No
298819|Stasp1	1e-38	No	Other 2 - non-redox	Efflux pump antibiotic resistance protein	No
295590|Stasp1	0	No	Other 2 - non-redox	Endonuclease/exonuclease/phosphatase	No
334513|Stasp1	0	No	Other 2 - non-redox	Endonuclease/exonuclease/phosphatase	No
52744|Stasp1	1e-141	No	Other 2 - non-redox	Endoplasmic reticulum vesicle protein 25	No
349610|Stasp1	0	No	Other 2 - non-redox	Endopolyphosphatase	No
290429|Stasp1	6e-131	No	Other 2 - non-redox	Endosomal cargo receptor (Erp3)	No
298167|Stasp1	2e-32	No	Other 2 - non-redox	Endosomal integral membrane protein	No
274571|Stasp1	0	No	Other 2 - non-redox	Endosomal integral membrane protein (P24a)	No
45525|Stasp1	1e-07	No	Other 2 - non-redox	Enoyl-CoA hydratase, mitochondrial	No
264919|Stasp1	5e-71	No	Other 2 - non-redox	Enterochelin esterase-like enzyme	No
370675|Stasp1	3e-165	No	Other 2 - non-redox	Epoxide hydrolase	No
295580|Stasp1	3e-89	No	Other 2 - non-redox	Expression library immunization antigen 1	No
147497|Stasp1	1e-07	No	Other 2 - non-redox	Extracellular matrix protein	No
288907|Stasp1	1e-22	No	Other 2 - non-redox	Extracellular matrix protein	No
148990|Stasp1	3e-08	No	Other 2 - non-redox	Extracellular membrane protein, 8-cysteine region, CFEM	No
272622|Stasp1	8e-38	No	Other 2 - non-redox	Extracellular serine-rich protein	No
302080|Stasp1	2e-51	No	Other 2 - non-redox	Extracellular serine-rich protein	No
314756|Stasp1	7e-72	No	Other 2 - non-redox	Extracellular serine-rich protein	No
318729|Stasp1	0	No	Other 2 - non-redox	Extracellular serine-rich protein	No
296158|Stasp1	9e-147	No	Other 2 - non-redox	Extracellular serine-threonine rich protein	No
253712|Stasp1	4e-122	No	Other 2 - non-redox	Extracellular solute-binding protein family 1	No
302494|Stasp1	7e-07	No	Other 2 - non-redox	F5/8 type C domain protein	No
306734|Stasp1	5e-08	No	Other 2 - non-redox	F5/8 type C domain protein	No
289257|Stasp1	2e-112	No	Other 2 - non-redox	FAS1 domain-containing protein	No
30841|Stasp1	2e-140	No	Other 2 - non-redox	Fasciclin, extracellular cell adhesion	No
291013|Stasp1	1e-71	No	Other 2 - non-redox	F-box domain-containing protein	No
335935|Stasp1	5e-108	No	Other 2 - non-redox	Female reproductive tract protease GLEANR_897	No
141853|Stasp1	0	No	Other 2 - non-redox	Feruloyl esterase B	No
260581|Stasp1	0	No	Other 2 - non-redox	Feruloyl esterase B	No
296212|Stasp1	8e-103	No	Other 2 - non-redox	Feruloyl esterase B	No
296435|Stasp1	0	No	Other 2 - non-redox	Feruloyl esterase B	No
367670|Stasp1	0	No	Other 2 - non-redox	feruloyl esterase B	No
293601|Stasp1	1e-48	No	Other 2 - non-redox	FG-GAP repeat domain containing protein	No
347244|Stasp1	5e-17	No	Other 2 - non-redox	Fungal hydrophobin	No
382484|Stasp1	2e-18	No	Other 2 - non-redox	Fungal hydrophobin	No
365375|Stasp1	1e-114	No	Other 2 - non-redox	GAR1-domain-containing protein, ribosome biogenesis	No
222971|Stasp1	2e-103	No	Other 2 - non-redox	GAS1-like protein	No
354334|Stasp1	3e-08	No	Other 2 - non-redox	Glis family zinc finger 1	No
282290|Stasp1	0	No	Other 2 - non-redox	Glucose-regulated protein, 78 kDa	No
242895|Stasp1	8e-96	No	Other 2 - non-redox	Glucuronan lyase A	No
294899|Stasp1	0	No	Other 2 - non-redox	Glutaminase A	No
260770|Stasp1	0	No	Other 2 - non-redox	Glutaminase-asparaginase	No
249711|Stasp1	1e-166	No	Other 2 - non-redox	Glutaminyl-peptide cyclotransferase	No
382180|Stasp1	0	No	Other 2 - non-redox	Glutaminyl-peptide cyclotransferase	No
59188|Stasp1	0	No	Other 2 - non-redox	Glutamyl-tRNA(Gln) amidotransferase	No
283266|Stasp1	0	No	Other 2 - non-redox	Glutamyl-tRNA(Gln) amidotransferase	No
302867|Stasp1	3e-79	No	Other 2 - non-redox	Glutamyl-tRNA(Gln) amidotransferase	No
98979|Stasp1	8e-80	No	Other 2 - non-redox	Glycerol-3-phosphate cytidylyltransferase	No
296886|Stasp1	3e-22	No	Other 2 - non-redox	GNAT family acetyltransferase	No
465|Stasp1	3e-09	No	Other 2 - non-redox	GPI anchored CFEM domain containing protein	No
22457|Stasp1	7e-41	No	Other 2 - non-redox	GPI anchored CFEM domain containing protein	No
235074|Stasp1	1e-12	No	Other 2 - non-redox	GPI anchored protein	No
237301|Stasp1	2e-86	No	Other 2 - non-redox	GPI anchored protein	No
241395|Stasp1	4e-17	No	Other 2 - non-redox	GPI anchored protein	No
248092|Stasp1	1e-57	No	Other 2 - non-redox	GPI anchored protein	No
262238|Stasp1	2e-105	No	Other 2 - non-redox	GPI anchored protein	No
329229|Stasp1	3e-56	No	Other 2 - non-redox	GPI anchored protein	No
335414|Stasp1	3e-07	No	Other 2 - non-redox	GPI anchored protein	No
56665|Stasp1	3e-16	No	Other 2 - non-redox	GPI anchored serine-threonine rich protein	No
296985|Stasp1	0	No	Other 2 - non-redox	GPI anchored transamidase	No
256391|Stasp1	0	No	Other 2 - non-redox	GPI transamidase component GPI16	No
230866|Stasp1	8e-136	No	Other 2 - non-redox	GPI-anchored cell wall organization protein Ecm33	No
347367|Stasp1	6e-18	No	Other 2 - non-redox	Guanine nucleotide-specific ribonuclease Po1 - Pleurotus ostreatus	No
289466|Stasp1	2e-54	No	Other 2 - non-redox	Guanyl-specific ribonuclease Pb1	No
339414|Stasp1	7e-10	No	Other 2 - non-redox	Heat domain-containing protein	No
304078|Stasp1	3e-29	No	Other 2 - non-redox	Heat shock protein 150 kDa	No
373670|Stasp1	2e-18	No	Other 2 - non-redox	Heat shock protein 70 kDa	No
84585|Stasp1	0	No	Other 2 - non-redox	HET domain containing protein HetC	No
335809|Stasp1	2e-46	No	Other 2 - non-redox	Heterokaryon incompatibility protein	No
309679|Stasp1	2e-36	No	Other 2 - non-redox	Hexose transporter	No
252438|Stasp1	8e-115	No	Other 2 - non-redox	Histidine acid phosphatase	No
289823|Stasp1	4e-27	No	Other 2 - non-redox	Histidine acid phosphatase	No
292176|Stasp1	0	No	Other 2 - non-redox	Histidine acid phosphatase	No
345736|Stasp1	0	No	Other 2 - non-redox	Histidine acid phosphatase	No
364844|Stasp1	2e-169	No	Other 2 - non-redox	Hydrolases or acyltransferase	No
323426|Stasp1	4e-08	No	Other 2 - non-redox	HypA-like protein, putative	No
302369|Stasp1	2e-46	No	Other 2 - non-redox	Hypersensitive response inducing protein 1	No
290590|Stasp1	3e-11	No	Other 2 - non-redox	IDI-2 domain protein (no info)	No
291509|Stasp1	3e-21	No	Other 2 - non-redox	IDI-3 domain protein (no info)	No
378139|Stasp1	2e-103	No	Other 2 - non-redox	Inosine/uridine-preferring nucleoside hydrolase	No
298191|Stasp1	1e-18	No	Other 2 - non-redox	Integral membrane protein	No
321178|Stasp1	0	No	Other 2 - non-redox	Integral membrane protein	No
363364|Stasp1	7e-139	No	Other 2 - non-redox	Isochorismatase hydrolase	No
295792|Stasp1	2e-120	No	Other 2 - non-redox	Kinesin family protein (motor activity)	No
290596|Stasp1	8e-158	No	Other 2 - non-redox	Lactonohydrolase	No
336913|Stasp1	0	No	Other 2 - non-redox	Lactonohydrolase	No
236028|Stasp1	9e-36	No	Other 2 - non-redox	Large tegument protein	No
291548|Stasp1	4e-160	No	Other 2 - non-redox	L-asparaginase	No
291024|Stasp1	8e-137	No	Other 2 - non-redox	Late sexual development protein	No
292995|Stasp1	8e-59	No	Other 2 - non-redox	Lipocalin-like domain-containing protein	No
368959|Stasp1	6e-19	No	Other 2 - non-redox	Lipoprotein, lipid-containing	No
241607|Stasp1	4e-73	No	Other 2 - non-redox	Long chronological lifespan protein 2	No
307122|Stasp1	1e-26	No	Other 2 - non-redox	Long-chain-fatty-acid--CoA ligase	No
354036|Stasp1	1e-08	No	Other 2 - non-redox	Long-chain-fatty-acid--CoA ligase	No
378865|Stasp1	1e-29	No	Other 2 - non-redox	Long-chain-fatty-acid--CoA ligase	No
377736|Stasp1	3e-08	No	Other 2 - non-redox	Low-density lipoprotein receptor YWTD	No
336190|Stasp1	3e-151	No	Other 2 - non-redox	LPXTG-domain-containing protein (transmembrane amino acid transporter)	No
234994|Stasp1	4e-25	No	Other 2 - non-redox	LPXTG-domain-containing protein, integral membrane component	No
291389|Stasp1	5e-15	No	Other 2 - non-redox	LsyM domain containing protein	No
307453|Stasp1	1e-15	No	Other 2 - non-redox	LsyM domain containing protein	No
248379|Stasp1	0	No	Other 2 - non-redox	Magnesium transporter protein 1	No
325721|Stasp1	2e-126	No	Other 2 - non-redox	Major allergen Asp f 2	No
301178|Stasp1	4e-33	No	Other 2 - non-redox	Major allergent alt	No
250294|Stasp1	9e-35	No	Other 2 - non-redox	Major facilitator (protein transport)	No
249650|Stasp1	0	No	Other 2 - non-redox	Major royal jelly protein	No
278622|Stasp1	0	No	Other 2 - non-redox	Major royal jelly protein	No
288797|Stasp1	0	No	Other 2 - non-redox	Major royal jelly-related protein	No
270056|Stasp1	2e-46	No	Other 2 - non-redox	Mannose-6-phosphate isomerase	No
287010|Stasp1	2e-33	No	Other 2 - non-redox	Mannose-6-phosphate isomerase	No
234926|Stasp1	1e-58	No	Other 2 - non-redox	Mannosylphosphorylation protein (Mnn4)	No
232061|Stasp1	2e-119	No	Other 2 - non-redox	MAS3 protein	No
113231|Stasp1	2e-23	No	Other 2 - non-redox	Metal tolerance protein 3 protein, transmembrane	No
270062|Stasp1	0	No	Other 2 - non-redox	MNNG and nitrosoguanidine resistance protein, transmembrane	No
291202|Stasp1	0	No	Other 2 - non-redox	MOSC domain containing protein	No
307287|Stasp1	3e-26	No	Other 2 - non-redox	Mucin (no info)	No
224408|Stasp1	8e-180	No	Other 2 - non-redox	n-(Beta-n-acetylglucosaminyl)-l-asparaginase	No
223242|Stasp1	0	No	Other 2 - non-redox	N4-(N-acetyl-beta-glucosaminyl)asparagine amidase A	No
189147|Stasp1	6e-26	No	Other 2 - non-redox	NACHT domain protein	No
98310|Stasp1	2e-160	No	Other 2 - non-redox	Neuraminidase	No
284317|Stasp1	7e-18	No	Other 2 - non-redox	Neurofilament medium polypeptide	No
319535|Stasp1	1e-18	No	Other 2 - non-redox	Neurofilament medium polypeptide	No
380236|Stasp1	0	No	Other 2 - non-redox	Niemann-Pick C1 protein, vacuole cholesterol transport	No
327984|Stasp1	0	No	Other 2 - non-redox	NIMA-interacting protein TinC	No
274695|Stasp1	4e-156	No	Other 2 - non-redox	Nuclease PA3	No
292044|Stasp1	3e-178	No	Other 2 - non-redox	Nuclease PA3	No
285903|Stasp1	0	No	Other 2 - non-redox	Oligosaccharyltransferase, protein glycosylation	No
228722|Stasp1	4e-31	No	Other 2 - non-redox	Outer membrane autotransporter	No
305193|Stasp1	1e-46	No	Other 2 - non-redox	Outer membrane autotransporter	No
326409|Stasp1	3e-178	No	Other 2 - non-redox	Outer membrane autotransporter	No
320406|Stasp1	2e-78	No	Other 2 - non-redox	Ov-16 antigen	No
306421|Stasp1	7e-25	No	Other 2 - non-redox	Oviduct-specific glycoprotein	No
58812|Stasp1	0	No	Other 2 - non-redox	Oxalate decarboxylase	No
328522|Stasp1	0	No	Other 2 - non-redox	Oxalate decarboxylase oxdD	No
135627|Stasp1	3e-61	No	Other 2 - non-redox	PAF acetylhydrolase family protein	No
291098|Stasp1	4e-152	No	Other 2 - non-redox	PAF acetylhydrolase family protein	No
335243|Stasp1	5e-146	No	Other 2 - non-redox	PAF acetylhydrolase family protein	No
344290|Stasp1	1e-31	No	Other 2 - non-redox	PAF acetylhydrolase family protein	No
358197|Stasp1	4e-145	No	Other 2 - non-redox	PAF acetylhydrolase family protein	No
367297|Stasp1	5e-157	No	Other 2 - non-redox	PAF acetylhydrolase family protein	No
223196|Stasp1	8e-99	No	Other 2 - non-redox	Paired amphipathic helix protein Sin3a	No
292353|Stasp1	0	No	Other 2 - non-redox	Palmitoyl-protein thioesterase 1	No
236277|Stasp1	3e-10	No	Other 2 - non-redox	PAP2 superfamily protein, ubiquitin binding	No
278975|Stasp1	0	No	Other 2 - non-redox	Para-nitrobenzyl esterase	No
4746|Stasp1	8e-28	No	Other 2 - non-redox	PEBP-like protein, PhosphatidylEthanolamine-Binding, various functions	No
212944|Stasp1	4e-22	No	Other 2 - non-redox	PEBP-like protein, PhosphatidylEthanolamine-Binding, various functions	No
130669|Stasp1	9e-88	No	Other 2 - non-redox	Penicillin-binding protein, beta-lactamase fold	No
274291|Stasp1	0	No	Other 2 - non-redox	Peptidyl-prolyl cis-trans isomerase	No
289920|Stasp1	2e-86	No	Other 2 - non-redox	Peptidyl-prolyl cis-trans isomerase	No
312033|Stasp1	9e-139	No	Other 2 - non-redox	Peptidyl-prolyl cis-trans isomerase	No
347482|Stasp1	9e-127	No	Other 2 - non-redox	Periplasmic binding protein-like II	No
231049|Stasp1	0	No	Other 2 - non-redox	Phophatase 2C family protein	No
298112|Stasp1	2e-09	No	Other 2 - non-redox	Phosphatidylethanolamine-binding protein	No
269644|Stasp1	1e-90	No	Other 2 - non-redox	Phosphatidylglycerol/phosphatidylinositol transfer protein	No
268445|Stasp1	0	No	Other 2 - non-redox	Phosphodiesterase/alkaline phosphatase D	No
340574|Stasp1	1e-161	No	Other 2 - non-redox	Phosphoglycerate mutase	No
284354|Stasp1	0	No	Other 2 - non-redox	Phytase	No
366263|Stasp1	0	No	Other 2 - non-redox	PKD (polycystic kidney disease) domain, extracellular glycoprotein	No
365621|Stasp1	5e-12	No	Other 2 - non-redox	PLC-like phosphodiesterase protein	No
21161|Stasp1	7e-24	No	Other 2 - non-redox	P-loop containing nucleoside triphosphate hydrolase	No
381622|Stasp1	3e-79	No	Other 2 - non-redox	Polyketide synthase	No
303516|Stasp1	1e-31	No	Other 2 - non-redox	PPE pentapeptide	No
239|Stasp1	9e-50	No	Other 2 - non-redox	PR-1 protein, plant pathogenesis	No
79356|Stasp1	8e-07	No	Other 2 - non-redox	Pre-mRNA-splicing regulator WTAP	No
263197|Stasp1	6e-38	No	Other 2 - non-redox	Protein big1, ATP synthase	No
239784|Stasp1	0	No	Other 2 - non-redox	Protein elicitor peat 2, prohibitin	No
290591|Stasp1	1e-37	No	Other 2 - non-redox	Protein kinase subdomain-containing protein	No
340532|Stasp1	4e-11	No	Other 2 - non-redox	Protein kinase-like domain	No
243132|Stasp1	5e-103	No	Other 2 - non-redox	Protein ROT1, chaperone, cell wall synthesis	No
222448|Stasp1	6e-105	No	Other 2 - non-redox	PRY1, extracellular antigen	No
68527|Stasp1	7e-40	No	Other 2 - non-redox	RF2 protein (no info)	No
331923|Stasp1	1e-37	No	Other 2 - non-redox	RF2 protein (no info)	No
288856|Stasp1	1e-175	No	Other 2 - non-redox	Ribonuclease T2	No
240172|Stasp1	1e-131	No	Other 2 - non-redox	Ribophorin II, protein glycosylation	No
293347|Stasp1	2e-83	No	Other 2 - non-redox	Ribosomal protein S17	No
328142|Stasp1	2e-84	No	Other 2 - non-redox	RING finger domain protein	No
242183|Stasp1	0	No	Other 2 - non-redox	SacI domain containing protein, phosphatidylinositol dephosphorylation	No
80159|Stasp1	4e-120	No	Other 2 - non-redox	Secreted protein	No
87858|Stasp1	1e-78	No	Other 2 - non-redox	Secreted protein	No
254740|Stasp1	2e-41	No	Other 2 - non-redox	Secreted protein	No
272181|Stasp1	7e-157	No	Other 2 - non-redox	Secreted protein	No
290350|Stasp1	5e-22	No	Other 2 - non-redox	Secreted protein	No
297280|Stasp1	4e-173	No	Other 2 - non-redox	Secreted protein	No
311949|Stasp1	1e-16	No	Other 2 - non-redox	Secreted protein	No
324225|Stasp1	0	No	Other 2 - non-redox	Secreted protein	No
325187|Stasp1	0	No	Other 2 - non-redox	Secreted protein	No
325707|Stasp1	1e-87	No	Other 2 - non-redox	Secreted protein	No
348732|Stasp1	4e-19	No	Other 2 - non-redox	Secreted protein	No
291571|Stasp1	6e-113	No	Other 2 - non-redox	secretory pathway protein Ssp120	No
147867|Stasp1	0	No	Other 2 - non-redox	Ser/Thr protein phosphatase	No
288482|Stasp1	0	No	Other 2 - non-redox	Serine/threonine-protein kinase/endoribonuclease IRE1	No
48244|Stasp1	4e-20	No	Other 2 - non-redox	serine-aspartate repeat-containing SdrF domain protein	No
261047|Stasp1	7e-51	No	Other 2 - non-redox	Serine-theronine rich protein	No
209372|Stasp1	1e-50	No	Other 2 - non-redox	SET, intracellular protein transport, vacuole	No
290651|Stasp1	4e-27	No	Other 2 - non-redox	Signal peptide-containing protein	No
299163|Stasp1	2e-42	No	Other 2 - non-redox	Six-bladed beta-propeller TolB-like protein, pathenogenesis	No
357580|Stasp1	4e-36	No	Other 2 - non-redox	Six-bladed beta-propeller TolB-like protein, pathenogenesis	No
350672|Stasp1	8e-10	No	Other 2 - non-redox	Small cysteine-rich protein	No
354246|Stasp1	8e-60	No	Other 2 - non-redox	Small secreted protein	No
268291|Stasp1	4e-54	No	Other 2 - non-redox	snoal-like polyketide cyclase family protein	No
82221|Stasp1	1e-103	No	Other 2 - non-redox	Spherulin 1A, cupin, Mn2+ binding	No
355101|Stasp1	6e-62	No	Other 2 - non-redox	Spherulin 1A, cupin, Mn2+ binding	No
369575|Stasp1	5e-138	No	Other 2 - non-redox	Spherulin 1A, cupin, Mn2+ binding	No
310449|Stasp1	8e-106	No	Other 2 - non-redox	Spherulin-1B, Mn-binding	No
97653|Stasp1	4e-60	No	Other 2 - non-redox	spore coat protein SP96	No
356642|Stasp1	5e-54	No	Other 2 - non-redox	spore coat protein SP96	No
346014|Stasp1	8e-08	No	Other 2 - non-redox	Spore germination protein	No
146190|Stasp1	0	No	Other 2 - non-redox	Stress response protein Rds1	No
244058|Stasp1	3e-42	No	Other 2 - non-redox	Stress response RCI peptide, vacuolar membrane	No
377116|Stasp1	2e-145	No	Other 2 - non-redox	stress-responsive protein ish1 protein	No
282324|Stasp1	1e-15	No	Other 2 - non-redox	Sulfate permease ii, sulfate transport across membrane	No
330092|Stasp1	0	No	Other 2 - non-redox	Tannase/feruloyl esterase	No
277816|Stasp1	9e-62	No	Other 2 - non-redox	TAP domain protein, alpha/beta hydrolase	No
294072|Stasp1	8e-105	No	Other 2 - non-redox	TAP domain protein, alpha/beta hydrolase	No
312090|Stasp1	0	No	Other 2 - non-redox	TAP domain protein, alpha/beta hydrolase	No
332034|Stasp1	1e-54	No	Other 2 - non-redox	TAP domain protein, alpha/beta hydrolase	No
332293|Stasp1	2e-168	No	Other 2 - non-redox	TAP domain protein, alpha/beta hydrolase	No
335151|Stasp1	9e-82	No	Other 2 - non-redox	TAP domain protein, alpha/beta hydrolase	No
290883|Stasp1	0	No	Other 2 - non-redox	Thaumatin family protein	No
376952|Stasp1	3e-63	No	Other 2 - non-redox	ThiJ/PfpI family protein (diverse functions)	No
375397|Stasp1	1e-10	No	Other 2 - non-redox	Transcription activator	No
295435|Stasp1	1e-30	No	Other 2 - non-redox	Transient receptor potential ion channel protein, transmembrane	No
44970|Stasp1	2e-65	No	Other 2 - non-redox	Translation initiation inhibitor	No
322805|Stasp1	2e-115	No	Other 2 - non-redox	Translocon-associated protein (TRAP)	No
243767|Stasp1	4e-133	No	Other 2 - non-redox	transmembrane emp24 domain containing protein 2	No
297342|Stasp1	6e-132	No	Other 2 - non-redox	transmembrane emp24 domain-containing protein 9	No
376201|Stasp1	3e-45	No	Other 2 - non-redox	Transmembrane protein	No
294101|Stasp1	2e-36	No	Other 2 - non-redox	Transmembrane protein 167	No
291805|Stasp1	3e-99	No	Other 2 - non-redox	Transmembrane protein 66	No
249141|Stasp1	0	No	Other 2 - non-redox	Transmembrane protein PFT27	No
215655|Stasp1	2e-22	No	Other 2 - non-redox	tRNA dihydrouridine synthase (Smm1)	No
23765|Stasp1	1e-116	No	Other 2 - non-redox	Twin-arginine translocation pathway signal	No
298723|Stasp1	0	No	Other 2 - non-redox	Twin-arginine translocation pathway signal	No
294799|Stasp1	4e-20	No	Other 2 - non-redox	Ubiquitin 3 binding protein But2	No
246315|Stasp1	2e-54	No	Other 2 - non-redox	UPF0480 protein	No
285757|Stasp1	4e-43	No	Other 2 - non-redox	UVI-1 (signal peptide)	No
237771|Stasp1	0	No	Other 2 - non-redox	Vacuolar protein sorting/targeting protein 10	No
72680|Stasp1	6e-126	No	Other 2 - non-redox	Vacuolar sorting protein	No
247107|Stasp1	4e-162	No	Other 2 - non-redox	vacuolar sorting receptor (Mrl1)	No
379760|Stasp1	0	No	Other 2 - non-redox	Vesicular integral-membrane protein VIP36	No
291294|Stasp1	4e-29	No	Other 2 - non-redox	V-type proton ATPase subunit e	No
29961|Stasp1	7e-37	No	Other 2 - non-redox	WD repeat domain containing protein	No
347162|Stasp1	5e-11	No	Other 2 - non-redox	WD repeat domain containing protein	No
372911|Stasp1	8e-11	No	Other 2 - non-redox	WD repeat domain containing protein	No
251425|Stasp1	9e-49	No	Other 2 - non-redox	WD40 repeat domain protein	No
63109|Stasp1	2e-102	No	Other 2 - non-redox	WSC domain containing protein	No
267470|Stasp1	0	No	Other 2 - non-redox	WSC domain containing protein	No
295682|Stasp1	2e-173	No	Other 2 - non-redox	WSC domain containing protein	No
325639|Stasp1	1e-146	No	Other 2 - non-redox	WSC domain containing protein	No
287729|Stasp1	0	No	Other 2 - non-redox	YetA (no info)	No
373792|Stasp1	4e-10	No	Other 2 - non-redox	Yps-3 protein, lactonase	No
150030|Stasp1	1e-16	No	Other 2 - non-redox	Zinc finger RING-type protein	No
273798|Stasp1	0	No	Other 2 - non-redox	Zinc/iron transporter, transmembrane	No
305528|Stasp1	1e-81	No	Other 2 - non-redox	Zn(II)2Cys6 transcription factor (Eurofung)	No
