# Supplementary material for: Comparative Analysis of Secretome Profiles of Manganese(II)-Oxidizing Ascomycete Fungi
Source: PLoS One. 2016 Jul 19;11(7):e0157844. doi: 10.1371/journal.pone.0157844 (PMC4951024; doi:10.1371/journal.pone.0157844)
Supplement: S6 Table — (XLSX) [file pone.0157844.s006.xlsx]

## Sheet: S6_Table
S6 Table. Proteins unique to A. alternata experimental secretome (412 proteins).
Protein ID from genomes in contig form	JGI Protein ID	CAZyme	Protein Family	Putative Function	Redox-active? (for "other" proteins only)	Functionally unique to A. alternata?	Predicted to be secreted	Unique to genome	Unique to genome and predicted to be secreted
Alt_Locus1117v1rpkm141.28_fwd_3_11	936606|Altal1	Yes	AA2	Vanadium chloroperoxidase	--	Yes	No	No	No
Alt_Locus3743v2rpkm2.33_PRE_fwd_1_13	59220|Altal1	Yes	AA9/GH61	Fungal cellulose binding protein	--	Yes	Yes	No	No
Alt_Locus4791v1rpkm25.81_fwd_1_10	950947|Altal1	Yes	GH063	Glycoside hydrolase	--	Yes	Yes	No	No
Alt_Locus5132v1rpkm22.73_fwd_3_7	1017129|Altal1	Yes	GH065	Acid trelahase	--	Yes	Yes	No	No
Alt_Locus10333v1rpkm2.13_fwd_3_7	1061706|Altal1	Yes	GH067	Glycoside hydrolase	--	Yes	Yes	No	No
Alt_Locus4742v1rpkm26.21_fwd_3_9	1063292|Altal1	Yes	GH095	Glycoside hydrolase	--	Yes	Yes	No	No
Alt_Locus12908v1rpkm0.63_fwd_3_6	944700|Altal1	Yes	PL3	Polysaccharide lyase	--	Yes	Yes	No	No
Alt_Locus67v1rpkm1703.38_fwd_2_1	1040447|Altal1	No	MEROPS M04	Extracellular metalloprotease	--	Yes	No	No	No
Alt_Locus2218v1rpkm69.37_fwd_3_4	1017464|Altal1	No	MEROPS unknown	NlpC/P60-like cell-wall peptidase	--	Yes	Yes	Yes	Yes
Alt_Locus5562v1rpkm19.69_fwd_2_2	1019823|Altal1	No	Other 1- redox	2,5-diketo-D-gluconic acid reductase A	Yes	Yes	No	No	No
Alt_Locus7686v1rpkm7.96_fwd_1_5	530327|Altal1	No	Other 1- redox	Fructosyl-amino acid oxidase, FAD binding	Yes	Yes	No	Yes	No
Alt_Locus17120v1rpkm0.00_fwd_3_1	1080465|Altal1	No	Other 1- redox	Glucooligosaccharide oxidase, FAD binding	Yes	Yes	Yes	Yes	Yes
Alt_Locus8824v1rpkm4.55_fwd_2_11	932694|Altal1	No	Other 1- redox	Glucose sorbosone dehydrogenase	Yes	Yes	Yes	No	No
Alt_Locus4504v1rpkm28.36_fwd_3_9	1054477|Altal1	No	Other 1- redox	Sorbitol dehydrogenase 2	Yes	Yes	No	No	No
Stago_Locus10214v1rpkm2.16_fwd_1_2	318485|Stasp1	No	Other 1- redox	Squalene monooxygenase	Yes	Yes	No	Yes	No
Alt_Locus2512v1rpkm59.90_fwd_3_5	1029939|Altal1	No	Other 1- redox	Taurine catabolism dioxygenase TauD/TfdA	Yes	Yes	No	Yes	No
Alt_Locus644v1rpkm240.25_fwd_1_1	282647|Altal1	No	Other 1- redox	Taurine catabolism dioxygenase TauD/TfdA	Yes	Yes	No	Yes	No
Alt_Locus1527v1rpkm101.55_fwd_1_2	993726|Altal1	No	Other 2 - non-redox	Acetolactate synthase small subunit, mitochondrial	No	Yes	No	No	No
Alt_Locus338v1rpkm463.91_fwd_1_5	335604|Altal1	No	Other 2 - non-redox	Acyl carrier protein (fatty acid biosynthesis)	No	Yes	No	No	No
Para_Locus285v1rpkm575.54_fwd_1_1	1254652|Parsp1	No	Other 2 - non-redox	Aerobactin siderophore biosynthesis protein iucB	No	Yes	No	No	No
Alt_Locus2290v1rpkm67.25_fwd_1_12	928449|Altal1	No	Other 2 - non-redox	Alanine racemase domain protein	No	Yes	No	No	No
Alt_Locus7478v1rpkm8.80_fwd_2_10	122142|Altal1	No	Other 2 - non-redox	Aromatic-L-amino acid decarboxylase	No	Yes	No	No	No
Alt_Locus13184v1rpkm0.57_fwd_2_2	1023345|Altal1	No	Other 2 - non-redox	Asp-hemolysin	No	Yes	No	Yes	No
Alt_Locus6719v1rpkm12.46_fwd_3_13	238539|Altal1	No	Other 2 - non-redox	BNR/Asp-box repeat domain containing protein	No	Yes	Yes	No	No
Alt_Locus3890v1rpkm35.36_fwd_1_1	1025708|Altal1	No	Other 2 - non-redox	Carboxy-muconate cyclase	No	Yes	Yes	No	No
Alt_Locus2054v1rpkm74.70_fwd_1_1	941824|Altal1	No	Other 2 - non-redox	Chemotaxis methyl-accepting receptor signaling protein	No	Yes	No	No	No
Alt_Locus5396v2rpkm7.65_fwd_1_4	673469|Altal1	No	Other 2 - non-redox	Cupin (signal peptide)	No	Yes	Yes	No	No
Alt_Locus1808v1rpkm86.34_fwd_1_3	1023585|Altal1	No	Other 2 - non-redox	Cupin (signal peptide)	No	Yes	No	No	No
Stago_Locus8421v1rpkm4.49_fwd_2_1	316943|Stasp1	No	Other 2 - non-redox	Cytidylyltransferase	No	Yes	No	No	No
Alt_Locus9024v1rpkm4.16_fwd_1_2	617880|Altal1	No	Other 2 - non-redox	D-hydantoinase	No	Yes	No	No	No
Pyreno_Locus7583v1rpkm10.81_fwd_1_1	583655|Pyrsp1	No	Other 2 - non-redox	DNA replication licensing factor mcm6	No	Yes	No	No	No
Alt_Locus754v1rpkm207.10_fwd_2_1	922095|Altal1	No	Other 2 - non-redox	Effector 5	No	Yes	No	No	No
Alt_Locus5610v1rpkm19.32_fwd_2_2	789055|Altal1	No	Other 2 - non-redox	Endosomal peripheral membrane protein	No	Yes	No	No	No
Alt_Locus4568v1rpkm27.81_fwd_3_6	505636|Altal1	No	Other 2 - non-redox	Extracellular developmental signal biosynthesis protein FluG	No	Yes	No	No	No
Alt_Locus4283v1rpkm30.38_fwd_3_1	1015919|Altal1	No	Other 2 - non-redox	FACT complex subunit pob3	No	Yes	No	No	No
Alt_Locus9198v1rpkm3.80_fwd_2_16	570443|Altal1	No	Other 2 - non-redox	Fusarubin cluster-esteras	No	Yes	Yes	Yes	Yes
Para_Locus3339v1rpkm25.94_fwd_1_3	135591|Parsp1	No	Other 2 - non-redox	Gag protein (no info)	No	Yes	No	No	No
Alt_Locus2062v1rpkm74.27_fwd_2_10	1021844|Altal1	No	Other 2 - non-redox	Galactose proton symport	No	Yes	No	No	No
Alt_Locus1041v1rpkm154.39_fwd_1_2	958345|Altal1	No	Other 2 - non-redox	Hexose transporter	No	Yes	No	No	No
Alt_Locus2685v2rpkm25.73_fwd_1_4	976867|Altal1	No	Other 2 - non-redox	L-rhamnose 1-epimerase	No	Yes	No	No	No
Alt_Locus4176v1rpkm31.71_fwd_2_6	791325|Altal1	No	Other 2 - non-redox	Neurofilament heavy polypeptide	No	Yes	No	Yes	No
Stago_Locus2399v1rpkm32.21_fwd_1_4	381534|Stasp1	No	Other 2 - non-redox	Nicotinate-nucleotide pyrophosphorylase	No	Yes	No	No	No
Alt_Locus239v1rpkm656.57_fwd_3_7	72365|Altal1	No	Other 2 - non-redox	PEP phosphonomutase	No	Yes	No	No	No
Alt_Locus6316v1rpkm14.69_fwd_3_23	1032413|Altal1	No	Other 2 - non-redox	Peptide transporter PTR2-A	No	Yes	No	No	No
Alt_Locus2195v1rpkm70.18_fwd_2_5	934083|Altal1	No	Other 2 - non-redox	Phosphomannomutase	No	Yes	No	No	No
Alt_Locus6977v1rpkm11.01_fwd_2_4	990459|Altal1	No	Other 2 - non-redox	Proline racemase A	No	Yes	No	No	No
Alt_Locus11236v1rpkm1.34_fwd_3_1	894773|Altal1	No	Other 2 - non-redox	RfeF protein (no info)	No	Yes	No	No	No
Alt_Locus4179v1rpkm31.69_fwd_3_7	298211|Altal1	No	Other 2 - non-redox	Ribose-phosphate pyrophosphokinase	No	Yes	No	No	No
Alt_Locus1149v1rpkm138.19_fwd_3_8	956202|Altal1	No	Other 2 - non-redox	Ribulokinase	No	Yes	No	No	No
Alt_Locus8305v1rpkm5.86_fwd_2_3	965006|Altal1	No	Other 2 - non-redox	RmlC-like cupin	No	Yes	Yes	No	No
Alt_Locus5327v2rpkm11.64_fwd_3_4	1092012|Altal1	No	Other 2 - non-redox	Snoal-like polyketide cyclase	No	Yes	Yes	No	No
Alt_Locus209v1rpkm736.16_fwd_2_11	584027|Altal1	No	Other 2 - non-redox	Triosephosphate isomerase	No	Yes	No	No	No
Para_Locus187v1rpkm820.31_fwd_1_14	935889|Parsp1	No	Other 2 - non-redox	Triosephosphate isomerase	No	Yes	No	No	No
Alt_Locus1224v1rpkm129.73_fwd_2_2	1023892|Altal1	No	Other 2 - non-redox	Tubulin-specific chaperone Rbl2	No	Yes	No	No	No
Alt_Locus1239v1rpkm127.38_fwd_1_7	242281|Altal1	No	Other 2 - non-redox	Tubulin-tyrosine ligase	No	Yes	No	No	No
Alt_Locus1128v1rpkm139.84_fwd_3_2	454998|Altal1	No	Other 2 - non-redox	UDP-N-acetylglucosamine pyrophosphorylase	No	Yes	No	No	No
Stago_Locus17336v1rpkm0.00_fwd_2_1	287729|Stasp1	No	Other 2 - non-redox	YetA (no info)	No	Yes	Yes	No	No
Alt_Locus8878v1rpkm4.45_fwd_1_9	189213|Altal1	Yes	AA1	Multicopper oxidase	--	No	Yes	No	No
Alt_Locus4485v1rpkm28.55_fwd_2_17	930015|Altal1	Yes	AA1_1	Laccase 1	--	No	No	No	No
Alt_Locus6956v1rpkm11.10_fwd_3_2	941987|Altal1	Yes	AA1_3	Coproporphyrinogen III oxidase	--	No	No	No	No
Alt_Locus13425v1rpkm0.52_fwd_3_15	17420|Altal1	Yes	AA1_3	Tyrosinase	--	No	Yes	No	No
Alt_Locus7921v1rpkm7.10_fwd_1_12	1032431|Altal1	Yes	AA1_3	Tyrosinase	--	No	Yes	No	No
Alt_Locus2039v1rpkm75.55_fwd_1_47	1013212|Altal1	Yes	AA2	Catalase	--	No	No	No	No
Alt_Locus10652v2rpkm0.66_fwd_1_1	1021328|Altal1	Yes	AA2	Peroxidase	--	No	Yes	No	No
Alt_Locus11056v1rpkm1.46_fwd_2_5	1000270|Altal1	Yes	AA3	Choline dehydrogenase	--	No	Yes	No	No
Alt_Locus11490v1rpkm1.19_fwd_2_6	972689|Altal1	Yes	AA3	Choline dehydrogenase	--	No	Yes	No	No
Alt_Locus15311v1rpkm0.25_fwd_1_1	990429|Altal1	Yes	AA3	Choline dehydrogenase	--	No	Yes	No	No
Alt_Locus3539v3rpkm2.16_PRE_fwd_1_9	939657|Altal1	Yes	AA3	Choline dehydrogenase	--	No	Yes	No	No
Alt_Locus10671v2rpkm1.39_fwd_2_7	748648|Altal1	Yes	AA3	GMC oxidoreductase	--	No	Yes	No	No
Alt_Locus5942v1rpkm16.93_fwd_1_27	928434|Altal1	Yes	AA3	GMC oxidoreductase	--	No	No	No	No
Alt_Locus8339v3rpkm1.05_fwd_2_2	718787|Altal1	Yes	AA3	GMC oxidoreductase	--	No	Yes	No	No
Alt_Locus5003v1rpkm23.86_fwd_2_9	1062735|Altal1	Yes	AA3_1	Cellobiose dehydrogenase	--	No	Yes	No	No
Alt_Locus14116v1rpkm0.40_fwd_2_1	718787|Altal1	Yes	AA3_3	Alcohol dehydrogenase	--	No	Yes	No	No
Alt_Locus487v1rpkm331.02_fwd_1_1	936871|Altal1	Yes	AA3_3	Alcohol dehydrogenase 1	--	No	No	No	No
Alt_Locus577v1rpkm272.06_fwd_3_1	1063607|Altal1	Yes	AA5_2	Cell wall anchored protein, galactose oxidase	--	No	Yes	No	No
Alt_Locus2452v1rpkm61.69_fwd_3_11	387396|Altal1	Yes	AA5_2	Kelch repeat protein (galactose oxidase-like)	--	No	No	No	No
Alt_Locus712v1rpkm217.32_fwd_1_11	1088641|Altal1	Yes	AA8	Cellulose binding iron reductase	--	No	No	No	No
Para_Locus1191v2rpkm6.04_PRE_fwd_1_6	1099845|Parsp1	Yes	AA9/GH61	Glycoside hydrolase	--	No	Yes	No	No
Alt_Locus4423v1rpkm29.10_fwd_1_37	370375|Altal1	Yes	AA9/GH61	Glycoside hydrolase	--	No	No	No	No
Alt_Locus12844v1rpkm0.65_fwd_3_2	991874|Altal1	Yes	AA9/GH61	Lytic polysaccharide monooxygenase	--	No	Yes	No	No
Alt_Locus10186v4rpkm0.18_PRE_fwd_1_1	1019743|Altal1	Yes	AA9/GH61/CBM1	Endoglucanase II	--	No	No	No	No
Alt_Locus10186v1rpkm2.29_fwd_3_13	343338|Altal1	Yes	CBM01	Carbohydrate binding module	--	No	No	No	No
Alt_Locus10043v1rpkm2.45_fwd_2_3	587728|Altal1	Yes	CBM01	Carbohydrate binding module	--	No	No	No	No
Alt_Locus1278v1rpkm123.47_fwd_2_6	211961|Altal1	Yes	CBM35	Carbohydrate binding module	--	No	Yes	No	No
Alt_Locus8617v1rpkm5.11_fwd_2_7	976425|Altal1	Yes	CBM35	Carbohydrate binding module	--	No	Yes	No	No
Alt_Locus3390v1rpkm42.24_fwd_2_7	318353|Altal1	Yes	CBM48	Carbohydrate binding module	--	No	No	No	No
Alt_Locus655v1rpkm237.53_fwd_1_26	1009481|Altal1	Yes	CBM63	Carbohydrate binding module	--	No	Yes	No	No
Alt_Locus15529v1rpkm0.23_fwd_3_1	995142|Altal1	Yes	CE01	Carobxylesterase	--	No	Yes	No	No
Pyreno_Locus12268v1rpkm1.31_fwd_2_1	623993|Pyrsp1	Yes	CE01	Liver carboxylesterase 1	--	No	Yes	No	No
Alt_Locus12145v2rpkm0.52_fwd_3_1	1051168|Altal1	Yes	CE01	Para-nitrobenzyl esterase (carboxylesterase type B)	--	No	Yes	No	No
Alt_Locus7209v1rpkm9.88_fwd_3_4	979525|Altal1	Yes	CE01	Para-nitrobenzyl esterase (carboxylesterase type B)	--	No	Yes	No	No
Alt_Locus14287v3rpkm0.00_PRE_fwd_2_5	1015413|Altal1	Yes	CE01	Para-nitrobenzyl esterase (carboxylesterase type B)	--	No	Yes	No	No
Alt_Locus7176v1rpkm10.02_fwd_3_13	1012599|Altal1	Yes	CE01	Para-nitrobenzyl esterase (carboxylesterase type B)	--	No	No	No	No
Alt_Locus7949v1rpkm7.03_fwd_3_5	1049385|Altal1	Yes	CE01	Para-nitrobenzyl esterase (carboxylesterase type B)	--	No	No	No	No
Alt_Locus11624v2rpkm0.71_fwd_2_3	1018605|Altal1	Yes	CE01/CBM1	Acetylxylan esterase 1	--	No	Yes	No	No
Alt_Locus5704v1rpkm18.59_fwd_3_6	545350|Altal1	Yes	CE03	Carbohydrate esterase	--	No	Yes	No	No
Alt_Locus13665v1rpkm0.47_fwd_1_1	1035652|Altal1	Yes	CE04	Carbohydrate esterase	--	No	Yes	No	No
Alt_Locus3789v1rpkm36.66_fwd_2_2	1039272|Altal1	Yes	CE04	Carbohydrate esterase	--	No	Yes	No	No
Alt_Locus15601v1rpkm0.22_fwd_1_3	404279|Altal1	Yes	CE04	Polysaccharide deacetylase	--	No	No	No	No
Alt_Locus4654v1rpkm27.01_fwd_1_4	972450|Altal1	Yes	CE04	Polysaccharide deacetylase	--	No	No	No	No
Alt_Locus10386v1rpkm2.06_fwd_1_9	409239|Altal1	Yes	CE05	Cutinase	--	No	Yes	No	No
Alt_Locus9706v1rpkm2.91_fwd_3_42	928639|Altal1	Yes	CE05	Cutinase	--	No	Yes	No	No
Alt_Locus12308v1rpkm0.81_fwd_1_12	1011560|Altal1	Yes	CE08	Carbohydrate esterase	--	No	Yes	No	No
Alt_Locus5466v2rpkm7.42_fwd_2_9	430572|Altal1	Yes	CE16	Carbohydrate esterase	--	No	Yes	No	No
Alt_Locus5600v1rpkm19.38_fwd_1_6	1020447|Altal1	Yes	GH002	Glycoside hydrolase	--	No	No	No	No
Alt_Locus6900v1rpkm11.39_fwd_1_7	867925|Altal1	Yes	GH003	Glycoside hydrolase	--	No	No	No	No
Alt_Locus7901v1rpkm7.17_fwd_3_40	284524|Altal1	Yes	GH003	Glycoside hydrolase	--	No	No	No	No
Alt_Locus8826v1rpkm4.55_fwd_2_4	450050|Altal1	Yes	GH003	Glycoside hydrolase	--	No	Yes	No	No
Alt_Locus16059v1rpkm0.17_fwd_3_1	1027247|Altal1	Yes	GH003	Glycoside hydrolase	--	No	Yes	No	No
Alt_Locus3689v1rpkm38.08_fwd_2_48	1027247|Altal1	Yes	GH003	Glycoside hydrolase	--	No	Yes	No	No
Alt_Locus4358v4rpkm2.37_PRE_fwd_2_22	928746|Altal1	Yes	GH005	Beta-1,3-mannanase	--	No	Yes	Yes	Yes
Alt_Locus5489v1rpkm20.17_fwd_2_24	947017|Altal1	Yes	GH005	Glycoside hydrolase	--	No	Yes	No	No
Stago_Locus13945v1rpkm0.54_fwd_3_1	272926|Stasp1	Yes	GH006	Glycoside hydrolase	--	No	Yes	No	No
Pyreno_Locus1498v1rpkm97.77_fwd_1_2	590430|Pyrsp1	Yes	GH010	Endo-1,4-beta xylanase	--	No	Yes	No	No
Alt_Locus6050v1rpkm16.24_fwd_2_7	1036882|Altal1	Yes	GH010	Endo-1,4-beta xylanase	--	No	Yes	No	No
Pyreno_Locus1837v1rpkm80.00_fwd_2_15	501296|Pyrsp1	Yes	GH010	Endo-1,4-beta xylanase	--	No	Yes	No	No
Stago_Locus6799v1rpkm7.92_fwd_2_14	305302|Stasp1	Yes	GH010	Endoxylanase	--	No	Yes	No	No
Pyreno_Locus4540v1rpkm29.25_fwd_2_1	585203|Pyrsp1	Yes	GH010	Glycoside hydrolase	--	No	Yes	No	No
Stago_Locus6948v1rpkm7.52_fwd_3_14	38002|Stasp1	Yes	GH010	Xylanase 1	--	No	Yes	No	No
Alt_Locus3066v1rpkm47.68_fwd_3_30	1032606|Altal1	Yes	GH012	Glycoside hydrolase	--	No	Yes	No	No
Alt_Locus8948v3rpkm0.07_PRE_fwd_3_1	1018792|Altal1	Yes	GH013	Endo-beta-1,6-galactanase	--	No	No	Yes	No
Para_Locus7487v3rpkm0.00_PRE_fwd_3_1	1147034|Parsp1	Yes	GH013	Endo-exoxylanase	--	No	Yes	Yes	Yes
Alt_Locus7081v1rpkm10.49_fwd_1_8	510940|Altal1	Yes	GH013	Six-hairpin glycosidase	--	No	No	No	No
Alt_Locus5126v1rpkm22.78_fwd_3_26	867889|Altal1	Yes	GH013/CBM20	Glycine-rich RNA-binding protein	--	No	No	No	No
Alt_Locus13810v1rpkm0.45_fwd_1_1	1054720|Altal1	Yes	GH013/CBM20	Glycogen debranching enzyme	--	No	Yes	No	No
Alt_Locus3581v1rpkm39.34_fwd_2_3	1090384|Altal1	Yes	GH013/GH027	Alpha-galactosidase	--	No	No	No	No
Alt_Locus722v1rpkm215.01_fwd_1_7	271061|Altal1	Yes	GH016	Cell wall glucanase Utr2	--	No	Yes	No	No
Alt_Locus328v2rpkm86.58_fwd_3_4	926348|Altal1	Yes	GH016	Glycoside hydrolase	--	No	No	No	No
Alt_Locus3903v1rpkm35.16_fwd_2_9	938770|Altal1	Yes	GH016	Glycoside hydrolase	--	No	Yes	No	No
Alt_Locus5653v2rpkm12.62_fwd_3_7	1004357|Altal1	Yes	GH016	Mixed-linked glucanase	--	No	Yes	No	No
Alt_Locus2230v1rpkm69.09_fwd_3_3	186176|Altal1	Yes	GH017	Glycoside hydrolase	--	No	No	No	No
Alt_Locus10431v1rpkm2.00_fwd_3_1	1045207|Altal1	Yes	GH018	Glycoside hydrolase	--	No	Yes	Yes	Yes
Alt_Locus15394v1rpkm0.25_fwd_1_1	995954|Altal1	Yes	GH018	Glycoside hydrolase	--	No	No	No	No
Alt_Locus10109v1rpkm2.37_fwd_1_8	541054|Altal1	Yes	GH028	Polygalacturonase	--	No	Yes	No	No
Alt_Locus5177v1rpkm22.38_fwd_1_3	1020999|Altal1	Yes	GH031	Glycoside hydrolase	--	No	No	No	No
Alt_Locus8535v1rpkm5.33_fwd_1_19	165664|Altal1	Yes	GH032	Extracellular invertase	--	No	No	No	No
Alt_Locus11375v3rpkm0.75_fwd_2_8	518671|Altal1	Yes	GH035	Beta-galactosidase	--	No	Yes	No	No
Alt_Locus210v1rpkm725.70_fwd_3_5	928427|Altal1	Yes	GH037	Glycoside hydrolase	--	No	Yes	No	No
Pyreno_Locus4264v1rpkm31.63_fwd_3_1	578979|Pyrsp1	Yes	GH038	Alpha-mannosidase	--	No	No	No	No
Alt_Locus3301v1rpkm43.76_fwd_1_31	584524|Altal1	Yes	GH043	Arabinan endo-1,5-alpha-L-arabinosidase	--	No	Yes	Yes	Yes
Alt_Locus7652v1rpkm8.11_fwd_3_6	1054267|Altal1	Yes	GH043	Galactan 1,3-beta-galactosidase	--	No	Yes	No	No
Alt_Locus12754v1rpkm0.67_fwd_2_1	923673|Altal1	Yes	GH045	Barwin-like endoglucanase	--	No	Yes	No	No
Alt_Locus9046v1rpkm4.11_fwd_3_19	408538|Altal1	Yes	GH045	Endoglucanase 5	--	No	Yes	No	No
Alt_Locus8232v1rpkm6.13_fwd_1_2	991821|Altal1	Yes	GH051	Glycoside hydrolase	--	No	No	No	No
Alt_Locus8411v2rpkm3.36_fwd_3_6	1018609|Altal1	Yes	GH051	Glycoside hydrolase	--	No	Yes	No	No
Alt_Locus10246v1rpkm2.23_fwd_3_13	933414|Altal1	Yes	GH055/PL	Exo-beta 1,3-glucanase, pectin lyase	--	No	Yes	No	No
Alt_Locus7742v1rpkm7.74_fwd_2_3	92026|Altal1	Yes	GH071	Glycoside hydrolase	--	No	No	No	No
Alt_Locus7196v1rpkm9.93_fwd_3_37	338082|Altal1	Yes	GH072, GT	1,3-beta-glucanosyltransferase gel4	--	No	Yes	No	No
Alt_Locus4246v2rpkm13.26_fwd_3_23	745554|Altal1	Yes	GH076	Glycoside hydrolase	--	No	Yes	No	No
Alt_Locus4246v2rpkm13.26_fwd_3_24	745554|Altal1	Yes	GH076	Glycoside hydrolase	--	No	Yes	No	No
Alt_Locus1035v2rpkm150.53_fwd_1_8	1034873|Altal1	Yes	GH076	Mannan endo-1,6-alpha-mannosidase	--	No	Yes	No	No
Alt_Locus8851v1rpkm4.51_fwd_3_5	1019398|Altal1	Yes	GH079	Glycoside hydrolase	--	No	Yes	Yes	Yes
Alt_Locus10123v1rpkm2.36_fwd_3_4	962364|Altal1	Yes	GH092	Glycoside hydrolase	--	No	No	No	No
Alt_Locus2155v2rpkm7.50_fwd_2_23	231779|Altal1	Yes	GH092	Glycoside hydrolase	--	No	No	No	No
Alt_Locus9259v1rpkm3.68_fwd_1_2	927604|Altal1	Yes	GH105	Glycoside hydrolase	--	No	No	No	No
Pyreno_Locus8123v1rpkm8.76_fwd_2_7	36044|Pyrsp1	Yes	GH115	Glycoside hydrolase	--	No	Yes	No	No
Alt_Locus4805v1rpkm25.68_fwd_2_46	1031899|Altal1	Yes	GH131	Glycoside hydrolase	--	No	Yes	No	No
Alt_Locus2876v1rpkm51.40_fwd_2_16	407143|Altal1	Yes	GH131	Glycoside hydrolase	--	No	Yes	No	No
Alt_Locus779v1rpkm202.04_fwd_3_30	747136|Altal1	Yes	GH131	Glycoside hydrolase	--	No	Yes	No	No
Alt_Locus2607v2rpkm2.42_PRE_fwd_1_21	1031357|Altal1	Yes	PL1	Pectate lyase	--	No	Yes	No	No
Alt_Locus11208v1rpkm1.35_fwd_3_7	1014864|Altal1	Yes	PL1	Pectate lyase	--	No	Yes	No	No
Para_Locus586v1rpkm264.52_fwd_1_16	281699|Parsp1	Yes	PL1	Pectate lyase	--	No	No	No	No
Alt_Locus3702v1rpkm37.83_fwd_2_21	932317|Altal1	Yes	PL1	Pectate lyase A	--	No	Yes	Yes	Yes
Alt_Locus3828v1rpkm36.09_fwd_3_29	1035863|Altal1	Yes	PL1	Pectate lyase B	--	No	Yes	Yes	Yes
Alt_Locus9537v1rpkm3.16_fwd_1_16	946710|Altal1	Yes	PL1	Pectate lyase D	--	No	Yes	No	No
Alt_Locus8992v1rpkm4.21_fwd_2_5	1022368|Altal1	Yes	PL1	Polysaccharide lyase	--	No	Yes	No	No
Pyreno_Locus9834v1rpkm4.10_fwd_3_22	515929|Pyrsp1	Yes	PL1	Polysaccharide lyase	--	No	Yes	No	No
Alt_Locus13194v1rpkm0.57_fwd_1_1	980112|Altal1	Yes	PL4	Polysaccharide lyase	--	No	Yes	No	No
Alt_Locus12626v1rpkm0.71_fwd_1_6	1098153|Altal1	Yes	PL4	Rhamnogalacturonate lyase	--	No	Yes	No	No
Alt_Locus459v1rpkm344.90_fwd_2_5	219096|Altal1	Yes	Unknown	Barwin-like endoglucanase	--	No	Yes	No	No
Alt_Locus6844v2rpkm5.86_fwd_1_5	1017103|Altal1	Yes	Unknown	Carbohydrate binding protein	--	No	Yes	No	No
Alt_Locus3446v1rpkm41.28_fwd_3_10	941100|Altal1	Yes	Unknown	Chitin-binding protein	--	No	No	No	No
Alt_Locus4072v2rpkm4.55_fwd_3_15	1088307|Altal1	No	Hypothetical	Hypothetical	--	No	Yes	No	No
Alt_Locus3386v1rpkm42.28_fwd_1_2	956206|Altal1	No	Hypothetical	Hypothetical	--	No	No	No	No
Alt_Locus725v1rpkm214.59_fwd_1_1	1024849|Altal1	No	Hypothetical	Hypothetical	--	No	No	No	No
Alt_Locus6672v1rpkm12.73_fwd_2_34	1059545|Altal1	No	Hypothetical	Hypothetical	--	No	Yes	Yes	Yes
Alt_Locus12191v1rpkm0.85_fwd_3_15	924956|Altal1	No	Hypothetical	Hypothetical	--	No	Yes	No	No
Alt_Locus1677v2rpkm47.48_fwd_1_1	1017711|Altal1	No	Hypothetical	Hypothetical	--	No	No	No	No
Alt_Locus1677v3rpkm33.27_fwd_3_13	647935|Altal1	No	Hypothetical	Hypothetical	--	No	Yes	No	No
Alt_Locus3614v1rpkm38.95_fwd_2_3	985541|Altal1	No	Hypothetical	Hypothetical	--	No	Yes	No	No
Alt_Locus6728v1rpkm12.41_fwd_1_8	840521|Altal1	No	Hypothetical	Hypothetical	--	No	Yes	No	No
Alt_Locus8027v1rpkm6.73_fwd_1_17	286773|Altal1	No	Hypothetical	Hypothetical	--	No	Yes	No	No
Alt_Locus8104v1rpkm6.50_fwd_1_19	924757|Altal1	No	Hypothetical	Hypothetical	--	No	Yes	No	No
Para_Locus1831v1rpkm61.97_fwd_2_1	1163729|Parsp1	No	Hypothetical	Hypothetical	--	No	No	No	No
Para_Locus2101v2rpkm31.03_fwd_3_4	201739|Parsp1	No	Hypothetical	Hypothetical	--	No	No	No	No
Stago_Locus11145v1rpkm1.47_fwd_1_4	289764|Stasp1	No	Hypothetical	Hypothetical	--	No	Yes	No	No
Alt_Locus5152v1rpkm22.61_fwd_3_2	1020094|Altal1	No	Hypothetical	Hypothetical	--	No	No	No	No
Alt_Locus10421v1rpkm2.02_fwd_3_2	1024567|Altal1	No	Hypothetical	Hypothetical	--	No	Yes	No	No
Alt_Locus14007v1rpkm0.42_fwd_1_1	1005026|Altal1	No	Hypothetical	Hypothetical	--	No	Yes	No	No
Alt_Locus6321v1rpkm14.66_fwd_3_3	1089890|Altal1	No	Hypothetical	Hypothetical	--	No	No	No	No
Alt_Locus3268v1rpkm44.16_fwd_2_1	1022514|Altal1	No	Hypothetical	Hypothetical	--	No	No	No	No
Alt_Locus411v2rpkm0.88_PRE_fwd_2_11	930096|Altal1	No	Hypothetical	Hypothetical	--	No	Yes	No	No
Pyreno_Locus3498v2rpkm20.37_fwd_2_14	1110460|Pyrsp1	No	Hypothetical	Hypothetical	--	No	No	No	No
Stago_Locus133v1rpkm571.97_fwd_3_8	1099278|Stasp1	No	Hypothetical	Hypothetical	--	No	No	No	No
Pyreno_Locus1283v1rpkm113.66_fwd_1_8	1157650|Pyrsp1	No	Hypothetical	Hypothetical	--	No	No	No	No
Alt_Locus13719v1rpkm0.46_fwd_1_2	584027|Altal1	No	Hypothetical	Hypothetical	--	No	No	No	No
Pyreno_Locus3871v2rpkm12.10_fwd_2_1	231317|Pyrsp1	No	Hypothetical	Hypothetical	--	No	No	No	No
Stago_Locus5399v1rpkm12.19_fwd_3_2	619547|Stasp1	No	Hypothetical	Hypothetical	--	No	No	No	No
Alt_Locus1020v1rpkm156.96_fwd_1_8	639090|Altal1	No	Hypothetical	Hypothetical	--	No	No	No	No
Para_Locus4958v1rpkm13.08_fwd_3_3	93377|Parsp1	No	Hypothetical	Hypothetical	--	No	No	No	No
Para_Locus507v1rpkm306.60_fwd_3_3	#N/A	No	Hypothetical	Hypothetical	--	No	No	No	No
Alt_Locus11687v1rpkm1.07_fwd_3_13	1064056|Altal1	No	Hypothetical	Hypothetical	--	No	Yes	No	No
Alt_Locus27v1rpkm3394.88_fwd_2_4	1060453|Altal1	No	Hypothetical	Hypothetical	--	No	Yes	No	No
Alt_Locus2946v1rpkm49.91_fwd_1_4	1059514|Altal1	No	Hypothetical	Hypothetical	--	No	Yes	No	No
Alt_Locus3168v1rpkm45.87_fwd_2_5	1028115|Altal1	No	Hypothetical	Hypothetical	--	No	No	No	No
Alt_Locus3287v2rpkm2.26_PRE_fwd_1_6	1018758|Altal1	No	Hypothetical	Hypothetical	--	No	Yes	No	No
Alt_Locus414v1rpkm379.49_fwd_2_8	1016227|Altal1	No	Hypothetical	Hypothetical	--	No	No	No	No
Alt_Locus674v1rpkm230.08_fwd_2_4	1018332|Altal1	No	Hypothetical	Hypothetical	--	No	Yes	Yes	Yes
Alt_Locus8684v1rpkm4.92_fwd_1_16	936802|Altal1	No	Hypothetical	Hypothetical	--	No	Yes	No	No
Alt_Locus9618v1rpkm3.03_fwd_2_1	1051285|Altal1	No	Hypothetical	Hypothetical	--	No	Yes	No	No
Para_Locus1289v1rpkm96.30_fwd_2_56	1159447|Parsp1	No	Hypothetical	Hypothetical	--	No	No	No	No
Para_Locus6491v1rpkm7.17_fwd_1_13	1170833|Parsp1	No	Hypothetical	Hypothetical	--	No	Yes	Yes	Yes
Alt_Locus12799v1rpkm0.66_fwd_3_2	936963|Altal1	No	Hypothetical	Hypothetical	--	No	No	No	No
Pyreno_Locus15036v3rpkm0.00_PRE_fwd_1_2	1021810|Pyrsp1	No	Hypothetical	Hypothetical	--	No	No	No	No
Stago_Locus3681v1rpkm20.60_fwd_2_5	1101151|Stasp1	No	Hypothetical	Hypothetical	--	No	No	No	No
Alt_Locus5757v1rpkm18.22_fwd_2_6	944052|Altal1	No	Hypothetical	Hypothetical	--	No	No	Yes	No
Alt_Locus2359v2rpkm5.96_PRE_fwd_2_1	1023281|Altal1	No	Hypothetical	Hypothetical	--	No	No	No	No
Stago_Locus1158v1rpkm67.69_fwd_3_4	614018|Stasp1	No	Hypothetical	Hypothetical	--	No	No	No	No
Alt_Locus13165v1rpkm0.58_fwd_3_1	1016116|Altal1	No	Hypothetical	Hypothetical	--	No	No	No	No
Alt_Locus10751v1rpkm1.71_fwd_3_1	1038151|Altal1	No	Hypothetical	Hypothetical	--	No	No	No	No
Alt_Locus10903v1rpkm1.58_fwd_1_1	1053888|Altal1	No	Hypothetical	Hypothetical	--	No	No	No	No
Alt_Locus14946v1rpkm0.29_fwd_3_1	1112225|Altal1	No	Hypothetical	Hypothetical	--	No	No	No	No
Alt_Locus2736v1rpkm54.65_fwd_3_4	1013606|Altal1	No	Hypothetical	Hypothetical	--	No	Yes	Yes	Yes
Stago_Locus3801v1rpkm19.90_fwd_1_10	1097565|Stasp1	No	Hypothetical	Hypothetical	--	No	No	No	No
Stago_Locus9165v1rpkm3.36_fwd_2_1	291300|Stasp1	No	Hypothetical	Hypothetical	--	No	No	No	No
Para_Locus5693v1rpkm9.83_fwd_2_17	293501|Parsp1	No	Hypothetical	Hypothetical	--	No	No	No	No
Para_Locus4414v1rpkm16.20_fwd_2_13	378130|Parsp1	No	Hypothetical	Hypothetical	--	No	No	No	No
Stago_Locus1289v1rpkm60.43_fwd_3_12	336570|Stasp1	No	Hypothetical	Hypothetical	--	No	No	No	No
Alt_Locus2837v1rpkm52.48_fwd_3_49	283941|Altal1	No	Hypothetical	Hypothetical	--	No	No	No	No
Pyreno_Locus8981v1rpkm6.10_fwd_2_21	1112859|Pyrsp1	No	Hypothetical	Hypothetical	--	No	No	No	No
Para_Locus956v2rpkm86.37_fwd_1_12	941169|Parsp1	No	Hypothetical	Hypothetical	--	No	No	No	No
Alt_Locus8105v2rpkm4.54_fwd_3_2	19890|Altal1	No	Hypothetical	Hypothetical	--	No	No	No	No
Para_Locus2142v1rpkm50.70_fwd_3_7	#N/A	No	Hypothetical	Hypothetical	--	No	No	No	No
Pyreno_Locus11429v1rpkm1.95_fwd_1_9	#N/A	No	Hypothetical	Hypothetical	--	No	No	No	No
Stago_Locus8122v1rpkm5.01_fwd_1_3	#N/A	No	Hypothetical	Hypothetical	--	No	No	No	No
Alt_Locus15078v1rpkm0.28_fwd_3_4	1007923|Altal1	No	Hypothetical	Hypothetical	--	No	No	No	No
Alt_Locus2956v1rpkm49.70_fwd_1_1	908014|Altal1	No	Hypothetical	Hypothetical	--	No	No	No	No
Alt_Locus722v1rpkm215.01_fwd_2_33	1061200|Altal1	No	Hypothetical	Hypothetical	--	No	No	Yes	No
Alt_Locus9968v1rpkm2.54_fwd_2_3	1021047|Altal1	No	Hypothetical	Hypothetical	--	No	Yes	No	No
Para_Locus10099v1rpkm1.80_fwd_1_33	213905|Parsp1	No	Hypothetical	Hypothetical	--	No	No	No	No
Para_Locus10871v1rpkm1.46_fwd_3_19	389535|Parsp1	No	Hypothetical	Hypothetical	--	No	No	No	No
Para_Locus3705v1rpkm22.18_fwd_1_4	449302|Parsp1	No	Hypothetical	Hypothetical	--	No	No	Yes	No
Pyreno_Locus118v1rpkm946.50_fwd_2_26	371664|Pyrsp1	No	Hypothetical	Hypothetical	--	No	No	No	No
Pyreno_Locus34v1rpkm3210.07_fwd_1_8	512308|Pyrsp1	No	Hypothetical	Hypothetical	--	No	Yes	No	No
Pyreno_Locus7716v3rpkm0.00_PRE_fwd_1_7	1015208|Pyrsp1	No	Hypothetical	Hypothetical	--	No	No	No	No
Stago_Locus10268v1rpkm2.11_fwd_3_1	1256105|Stasp1	No	Hypothetical	Hypothetical	--	No	No	No	No
Pyreno_Locus2493v1rpkm59.62_fwd_1_2	1229864|Pyrsp1	No	Hypothetical	Hypothetical	--	No	No	No	No
Stago_Locus8144v1rpkm4.96_fwd_1_10	361171|Stasp1	No	Hypothetical	Hypothetical	--	No	No	No	No
Para_Locus10996v3rpkm0.70_fwd_1_15	1173906|Parsp1	No	Hypothetical	Hypothetical	--	No	No	Yes	No
Stago_Locus6808v1rpkm7.91_fwd_2_8	998680|Stasp1	No	Hypothetical	Hypothetical	--	No	No	No	No
Pyreno_Locus6875v1rpkm14.06_fwd_1_17	551838|Pyrsp1	No	Hypothetical	Hypothetical	--	No	No	Yes	No
Alt_Locus3108v1rpkm46.93_fwd_1_10	735664|Altal1	No	Hypothetical	Hypothetical	--	No	No	No	No
Stago_Locus3733v1rpkm20.36_fwd_2_39	524706|Stasp1	No	Hypothetical	Hypothetical	--	No	No	No	No
Pyreno_Locus18169v1rpkm0.11_fwd_3_1	1188818|Pyrsp1	No	Hypothetical	Hypothetical	--	No	No	No	No
Para_Locus105v1rpkm1270.60_fwd_1_6	1039824|Parsp1	No	Hypothetical	Hypothetical	--	No	No	No	No
Para_Locus2730v1rpkm35.27_fwd_1_6	583247|Parsp1	No	Hypothetical	Hypothetical	--	No	No	No	No
Para_Locus16133v1rpkm0.48_fwd_1_1	136706|Parsp1	No	Hypothetical	Hypothetical	--	No	No	No	No
Para_Locus6819v1rpkm6.32_fwd_1_22	167838|Parsp1	No	Hypothetical	Hypothetical	--	No	No	No	No
Alt_Locus8652v5rpkm0.00_PRE_fwd_2_1	974855|Altal1	No	Lipase	Cellulose binding family II protein	--	No	Yes	No	No
Alt_Locus949v1rpkm168.79_fwd_1_1	1021683|Altal1	No	Lipase	Lipase	--	No	Yes	No	No
Alt_Locus6537v1rpkm13.44_fwd_1_8	943935|Altal1	No	Lipase	Lipase 1	--	No	No	No	No
Alt_Locus654v1rpkm237.75_fwd_2_2	1023636|Altal1	No	Lipase	Lipase 2	--	No	No	No	No
Pyreno_Locus5528v3rpkm5.05_fwd_1_17	70600|Pyrsp1	No	Lipase	Lipase 3	--	No	Yes	No	No
Alt_Locus2553v1rpkm58.96_fwd_1_25	1004199|Altal1	No	Lipase	Lipolytic enzyme	--	No	Yes	No	No
Alt_Locus2933v1rpkm50.24_fwd_2_2	1018742|Altal1	No	MEROPS A	Aspartic-type endopeptidase	--	No	Yes	Yes	Yes
Alt_Locus2554v1rpkm58.92_fwd_2_1	990859|Altal1	No	MEROPS M13	Endothelin-converting enzyme	--	No	No	No	No
Alt_Locus14178v1rpkm0.39_fwd_2_4	930685|Altal1	No	MEROPS M20	Beta-Ala-His dipeptidase	--	No	No	No	No
Alt_Locus3284v1rpkm43.89_fwd_2_2	1022736|Altal1	No	MEROPS M28	Glutamate carboxypeptidase 2	--	No	No	No	No
Para_Locus1778v1rpkm64.71_fwd_1_1	1197528|Parsp1	No	MEROPS M28	Leucyl aminopeptidase	--	No	Yes	No	No
Alt_Locus9802v1rpkm2.78_fwd_3_14	409233|Altal1	No	MEROPS M28	Zinc metalloprotease	--	No	Yes	No	No
Alt_Locus14301v1rpkm0.37_fwd_2_4	1000958|Altal1	No	MEROPS M35	Neutral protease 2	--	No	Yes	No	No
Alt_Locus5836v5rpkm1.06_PRE_fwd_1_15	279648|Altal1	No	MEROPS S09	Dipeptidyl peptidase V	--	No	No	No	No
Alt_Locus5366v1rpkm20.97_fwd_3_4	1025775|Altal1	No	MEROPS S09B	Dipeptidyl peptidase IV	--	No	No	Yes	No
Pyreno_Locus10727v5rpkm0.52_fwd_3_1	324247|Pyrsp1	No	MEROPS S10	Carboxypeptidase S1	--	No	Yes	No	No
Alt_Locus123v1rpkm1128.51_fwd_2_3	936276|Altal1	No	MEROPS S10	Carboxypeptidase Y	--	No	Yes	No	No
Alt_Locus1341v1rpkm116.92_fwd_3_19	1064811|Altal1	No	MEROPS S10	Serine carboxypeptidase	--	No	Yes	No	No
Alt_Locus241v1rpkm653.18_fwd_3_1	1017397|Altal1	No	MEROPS S33	Proline iminopeptidase	--	No	No	No	No
Alt_Locus6755v1rpkm12.22_fwd_2_7	317788|Altal1	No	MEROPS S58	Peptidase family T4 protein	--	No	No	No	No
Alt_Locus662v1rpkm235.70_fwd_3_4	1024428|Altal1	No	Other 1 - redox	ATP-dependent (S)-NAD(P)H-hydrate dehydratase	Yes	No	No	No	No
Alt_Locus169v2rpkm405.57_fwd_2_10	305036|Altal1	No	Other 1 - redox	Cytochrome c	Yes	No	No	No	No
Alt_Locus695v1rpkm223.57_fwd_3_1	1064356|Altal1	No	Other 1 - redox	Cytochrome c oxidase	Yes	No	No	No	No
Alt_Locus1138v1rpkm138.89_fwd_3_14	322460|Altal1	No	Other 1 - redox	FAD-binding protein	Yes	No	Yes	No	No
Alt_Locus12743v1rpkm0.68_fwd_3_1	1018447|Altal1	No	Other 1 - redox	FAD-binding protein	Yes	No	Yes	No	No
Alt_Locus4432v1rpkm28.96_fwd_1_7	427205|Altal1	No	Other 1 - redox	FAD-binding protein	Yes	No	Yes	No	No
Alt_Locus6141v1rpkm15.75_fwd_1_5	962901|Altal1	No	Other 1 - redox	FAD-binding protein	Yes	No	Yes	No	No
Alt_Locus9466v1rpkm3.29_fwd_2_1	1040911|Altal1	No	Other 1 - redox	FAD-binding protein	Yes	No	Yes	No	No
Alt_Locus11284v1rpkm1.31_fwd_1_1	1026036|Altal1	No	Other 1 - redox	FAD-dependent oxidoreductase	Yes	No	No	No	No
Pyreno_Locus12344v1rpkm1.27_fwd_3_2	537766|Pyrsp1	No	Other 1 - redox	FAD/NAD(P)-binding protein	Yes	No	Yes	No	No
Alt_Locus95v2rpkm104.39_PRE_fwd_1_8	306339|Altal1	No	Other 1 - redox	FMN-binding split barrel-related protein	Yes	No	Yes	No	No
Alt_Locus10516v1rpkm1.91_fwd_3_1	1011328|Altal1	No	Other 1 - redox	Glyceraldehyde 3-phosphate dehydrogenase	Yes	No	No	No	No
Alt_Locus3241v1rpkm44.66_fwd_2_5	955960|Altal1	No	Other 1 - redox	Glycine dehydrogenase	Yes	No	No	No	No
Alt_Locus1029v1rpkm155.91_fwd_1_6	942759|Altal1	No	Other 1 - redox	Inosine-5'-monophosphate dehydrogenase	Yes	No	No	No	No
Alt_Locus2947v1rpkm49.90_fwd_3_9	649045|Altal1	No	Other 1 - redox	L-lactate dehydrogenase	Yes	No	No	No	No
Alt_Locus2127v1rpkm72.30_fwd_1_4	938842|Altal1	No	Other 1 - redox	NAD-specific glutamate dehydrogenase	Yes	No	No	No	No
Alt_Locus1677v1rpkm93.27_fwd_1_1	1028986|Altal1	No	Other 1 - redox	Oxidoreductase	Yes	No	No	No	No
Alt_Locus7855v1rpkm7.36_fwd_2_7	958913|Altal1	No	Other 1 - redox	Phytanoyl-CoA dioxygenase	Yes	No	No	No	No
Alt_Locus8047v1rpkm6.66_fwd_2_28	942524|Altal1	No	Other 1 - redox	Protocatechuate dioxygenase	Yes	No	Yes	No	No
Alt_Locus1369v1rpkm114.25_fwd_2_15	1059845|Altal1	No	Other 1 - redox	Short-chain dehydrogenase/reductase	Yes	No	No	Yes	No
Alt_Locus3325v1rpkm43.41_fwd_3_7	1020633|Altal1	No	Other 1 - redox	Sulfite reductase hemoprotein	Yes	No	No	No	No
Alt_Locus143v1rpkm1002.17_fwd_2_6	1025741|Altal1	No	Other 1 - redox	Superoxide dismutase	Yes	No	Yes	No	No
Alt_Locus308v2rpkm53.99_fwd_2_1	1094211|Altal1	No	Other 1 - redox	Thioredoxin	Yes	No	No	No	No
Alt_Locus10600v1rpkm1.84_fwd_1_13	750449|Altal1	No	Other 2 - non-redox	3-Phytase (acid phosphatase)	No	No	Yes	No	No
Alt_Locus5038v1rpkm23.54_fwd_1_22	1035048|Altal1	No	Other 2 - non-redox	3-Phytase A (acid phosphatase)	No	No	No	No	No
Alt_Locus4035v1rpkm33.26_fwd_1_5	1022197|Altal1	No	Other 2 - non-redox	3-Phytase B (acid phosphatase)	No	No	No	No	No
Para_Locus5217v1rpkm11.84_fwd_2_58	216207|Parsp1	No	Other 2 - non-redox	4-aminobutyrate aminotransferase	No	No	No	No	No
Alt_Locus2072v2rpkm22.66_fwd_1_12	1007230|Altal1	No	Other 2 - non-redox	5-oxoprolinase	No	No	No	No	No
Alt_Locus11019v1rpkm1.49_fwd_1_1	982073|Altal1	No	Other 2 - non-redox	6-phosphogluconolactonase	No	No	Yes	No	No
Alt_Locus5142v2rpkm15.22_fwd_3_8	492883|Altal1	No	Other 2 - non-redox	ABC-type amino acid transporter	No	No	Yes	No	No
Alt_Locus6436v1rpkm14.04_fwd_2_2	1059477|Altal1	No	Other 2 - non-redox	ABC-type nitrate/sulfonate/bicarbonate transporter	No	No	No	No	No
Alt_Locus11349v1rpkm1.27_fwd_3_1	1097517|Altal1	No	Other 2 - non-redox	Acetaminase	No	No	No	Yes	No
Alt_Locus13958v2rpkm0.00_PRE_fwd_2_9	1008879|Altal1	No	Other 2 - non-redox	Acetylcholinesterase	No	No	Yes	No	No
Alt_Locus11555v1rpkm1.15_fwd_1_2	1015739|Altal1	No	Other 2 - non-redox	Acetylcholinesterase	No	No	Yes	No	No
Alt_Locus9079v1rpkm4.01_fwd_2_5	956184|Altal1	No	Other 2 - non-redox	Acetylcholinesterase	No	No	Yes	No	No
Alt_Locus1591v1rpkm97.40_fwd_3_2	950822|Altal1	No	Other 2 - non-redox	Actin-related protein 3	No	No	No	No	No
Alt_Locus3265v2rpkm16.63_fwd_1_8	861072|Altal1	No	Other 2 - non-redox	Adenine deaminase	No	No	No	No	No
Alt_Locus2499v2rpkm35.76_fwd_1_5	938423|Altal1	No	Other 2 - non-redox	ADP-ribose pyrophosphatase	No	No	No	No	No
Alt_Locus5586v1rpkm19.47_fwd_1_6	1015575|Altal1	No	Other 2 - non-redox	ADP-ribose pyrophosphatase	No	No	No	No	No
Stago_Locus1204v1rpkm64.54_fwd_2_5	289037|Stasp1	No	Other 2 - non-redox	Alpha/beta hydrolase	No	No	No	No	No
Alt_Locus7987v1rpkm6.85_fwd_3_8	1018473|Altal1	No	Other 2 - non-redox	Alpha/beta hydrolase	No	No	No	No	No
Para_Locus1249v1rpkm99.47_fwd_2_1	1101589|Parsp1	No	Other 2 - non-redox	Alpha/beta hydrolase	No	No	No	No	No
Stago_Locus433v1rpkm168.86_fwd_2_1	315810|Stasp1	No	Other 2 - non-redox	Alpha/beta hydrolase	No	No	No	No	No
Alt_Locus13751v1rpkm0.46_fwd_1_2	1020259|Altal1	No	Other 2 - non-redox	Alpha/beta hydrolase	No	No	No	Yes	No
Alt_Locus6632v1rpkm12.94_fwd_2_5	1031231|Altal1	No	Other 2 - non-redox	Alpha/beta hydrolase	No	No	Yes	No	No
Alt_Locus5820v1rpkm17.77_fwd_1_4	1022808|Altal1	No	Other 2 - non-redox	Alpha/beta hydrolase	No	No	No	No	No
Alt_Locus10799v1rpkm1.66_fwd_3_13	1085104|Altal1	No	Other 2 - non-redox	Amidase	No	No	No	No	No
Alt_Locus608v1rpkm259.08_fwd_1_4	1085104|Altal1	No	Other 2 - non-redox	Amidase	No	No	No	No	No
Alt_Locus759v1rpkm205.91_fwd_1_1	1085104|Altal1	No	Other 2 - non-redox	Amidase	No	No	No	No	No
Alt_Locus4658v1rpkm26.97_fwd_3_2	1039146|Altal1	No	Other 2 - non-redox	Aminohydrolase	No	No	No	No	No
Alt_Locus997v1rpkm160.48_fwd_3_2	282824|Altal1	No	Other 2 - non-redox	Aminohydrolase 3	No	No	Yes	No	No
Alt_Locus6424v1rpkm14.08_fwd_2_3	1048688|Altal1	No	Other 2 - non-redox	Aminotransferase	No	No	No	No	No
Alt_Locus1051v1rpkm151.84_fwd_3_2	1025180|Altal1	No	Other 2 - non-redox	Arginase (Mn-binding)	No	No	No	No	No
Alt_Locus3929v2rpkm24.02_fwd_3_4	39313|Altal1	No	Other 2 - non-redox	Aspartate aminotransferase	No	No	No	No	No
Alt_Locus1120v1rpkm140.83_fwd_2_6	702313|Altal1	No	Other 2 - non-redox	Beta-lactamase	No	No	No	No	No
Alt_Locus227v2rpkm109.38_fwd_2_5	1028303|Altal1	No	Other 2 - non-redox	Bifunctional protein GAL10 (aldose 1-epimerase)	No	No	No	No	No
Para_Locus8253v1rpkm3.49_fwd_2_1	521817|Parsp1	No	Other 2 - non-redox	C6 transcription protein	No	No	No	Yes	No
Alt_Locus5053v1rpkm23.38_fwd_1_1	1038151|Altal1	No	Other 2 - non-redox	CAIB/BAIF family protein (CoA-transferase)	No	No	No	No	No
Alt_Locus954v1rpkm167.63_fwd_3_13	920901|Altal1	No	Other 2 - non-redox	Cell wall protein PhiA	No	No	No	Yes	No
Alt_Locus5001v1rpkm23.89_fwd_2_31	817038|Altal1	No	Other 2 - non-redox	Cellular morphogenesis protein	No	No	No	No	No
Alt_Locus1304v2rpkm25.40_fwd_1_9	531630|Altal1	No	Other 2 - non-redox	Class II aldolase/adducin domain containing protein	No	No	No	No	No
Alt_Locus1091v1rpkm145.47_fwd_1_3	1011175|Altal1	No	Other 2 - non-redox	Cyanate hydratase	No	No	No	No	No
Alt_Locus1416v1rpkm109.56_fwd_3_6	1083026|Altal1	No	Other 2 - non-redox	Cyclase	No	No	No	No	No
Alt_Locus3554v1rpkm39.69_fwd_3_4	983968|Altal1	No	Other 2 - non-redox	Cyclase	No	No	No	No	No
Alt_Locus4821v1rpkm25.55_fwd_1_8	1063175|Altal1	No	Other 2 - non-redox	Cyclic-AMP phosphodiesterase class-2	No	No	No	No	No
Alt_Locus436v1rpkm357.06_fwd_3_25	918723|Altal1	No	Other 2 - non-redox	Cysteine-rich secretory protein	No	No	No	No	No
Alt_Locus4042v1rpkm33.13_fwd_2_3	1017551|Altal1	No	Other 2 - non-redox	Dihydrodipicolinate synthase 2	No	No	No	No	No
Alt_Locus698v1rpkm222.77_fwd_1_30	723353|Altal1	No	Other 2 - non-redox	Disulfide isomerase A4	No	No	Yes	No	No
Stago_Locus4936v1rpkm14.01_fwd_3_14	27898|Stasp1	No	Other 2 - non-redox	DJ-1/Pfpi protein (glutamine amidotransferase)	No	No	Yes	No	No
Alt_Locus1688v1rpkm92.42_fwd_1_10	118977|Altal1	No	Other 2 - non-redox	DUF1000 domain-containing protein	No	No	No	No	No
Alt_Locus5877v4rpkm1.08_PRE_fwd_2_1	167522|Altal1	No	Other 2 - non-redox	Endonuclease/exonuclease/phosphatase	No	No	Yes	No	No
Alt_Locus564v1rpkm283.53_fwd_2_6	936581|Altal1	No	Other 2 - non-redox	Endoribonuclease L-PSP	No	No	No	No	No
Alt_Locus199v1rpkm761.94_fwd_3_2	832495|Altal1	No	Other 2 - non-redox	Ethyl tert-butyl ether degradation	No	No	No	No	No
Stago_Locus1846v1rpkm41.97_fwd_1_2	375656|Stasp1	No	Other 2 - non-redox	Eukaryotic translation initiation factor 2	No	No	No	No	No
Alt_Locus1309v1rpkm120.07_fwd_3_1	962009|Altal1	No	Other 2 - non-redox	Eukaryotic translation initiation factor 2	No	No	No	No	No
Alt_Locus2000v1rpkm76.95_fwd_2_14	542593|Altal1	No	Other 2 - non-redox	Eukaryotic translation initiation factor 3	No	No	No	No	No
Alt_Locus83v1rpkm1521.62_fwd_1_1	1032084|Altal1	No	Other 2 - non-redox	Eukaryotic translation initiation factor 5A	No	No	No	No	No
Alt_Locus8889v1rpkm4.42_fwd_3_5	1066255|Altal1	No	Other 2 - non-redox	Extracellular serine-rich protein	No	No	Yes	No	No
Alt_Locus3200v1rpkm45.26_fwd_3_16	563310|Altal1	No	Other 2 - non-redox	Fructose-bisphosphate aldolase	No	No	No	No	No
Alt_Locus2385v1rpkm63.89_fwd_3_16	9780|Altal1	No	Other 2 - non-redox	Fumarylacetoacetate hydrolase	No	No	No	No	No
Alt_Locus2251v1rpkm68.27_fwd_3_3	926595|Altal1	No	Other 2 - non-redox	Glutamine synthetase	No	No	No	No	No
Alt_Locus3431v1rpkm41.51_fwd_3_1	1051213|Altal1	No	Other 2 - non-redox	Glutaminyl-tRNA synthetase	No	No	No	No	No
Alt_Locus2725v2rpkm45.49_fwd_2_5	1033861|Altal1	No	Other 2 - non-redox	Glutathione s-transferase	No	No	No	No	No
Alt_Locus8845v1rpkm4.52_fwd_3_23	1009215|Altal1	No	Other 2 - non-redox	Glycerophosphoryl diester phosphodiesterase	No	No	Yes	No	No
Alt_Locus9594v1rpkm3.08_fwd_3_7	939498|Altal1	No	Other 2 - non-redox	Glycerophosphoryl diester phosphodiesterase	No	No	No	No	No
Alt_Locus2869v1rpkm51.50_fwd_2_3	163633|Altal1	No	Other 2 - non-redox	Glycolipid transfer protein HET-C2	No	No	No	No	No
Alt_Locus2071v1rpkm73.92_fwd_3_3	1019937|Altal1	No	Other 2 - non-redox	Glycyl-tRNA synthetase	No	No	No	No	No
Alt_Locus315v1rpkm505.48_fwd_1_2	1022333|Altal1	No	Other 2 - non-redox	GTP-binding protein	No	No	No	No	No
Alt_Locus3795v1rpkm36.58_fwd_1_4	981804|Altal1	No	Other 2 - non-redox	HD domain containing protein	No	No	No	No	No
Alt_Locus1337v1rpkm117.26_fwd_3_1	1041439|Altal1	No	Other 2 - non-redox	Heat shock protein, 88 kDa	No	No	No	No	No
Alt_Locus12179v1rpkm0.85_fwd_2_3	1001717|Altal1	No	Other 2 - non-redox	HET domain protein	No	No	No	No	No
Pyreno_Locus8966v1rpkm6.13_fwd_1_2	583880|Pyrsp1	No	Other 2 - non-redox	Heterokaryon incompatibility protein	No	No	No	Yes	No
Alt_Locus1153v1rpkm137.81_fwd_3_1	930341|Altal1	No	Other 2 - non-redox	Hydroxyacylglutathione hydrolase (glyoxalase)	No	No	No	No	No
Alt_Locus1153v1rpkm137.81_fwd_3_3	930341|Altal1	No	Other 2 - non-redox	Hydroxyacylglutathione hydrolase (glyoxalase)	No	No	No	No	No
Alt_Locus2965v1rpkm49.48_fwd_2_2	933937|Altal1	No	Other 2 - non-redox	Imidazole glycerol phosphate dehydratase	No	No	No	No	No
Alt_Locus504v1rpkm315.94_fwd_2_6	1018893|Altal1	No	Other 2 - non-redox	Immunogenic protein	No	No	No	No	No
Alt_Locus8171v3rpkm0.40_PRE_fwd_2_2	1026803|Altal1	No	Other 2 - non-redox	Inosine uridine-preferring nucleoside hydrolase	No	No	No	No	No
Pyreno_Locus2668v1rpkm55.23_fwd_1_6	583538|Pyrsp1	No	Other 2 - non-redox	Kinesin	No	No	No	No	No
Alt_Locus2914v1rpkm50.67_fwd_1_4	1057041|Altal1	No	Other 2 - non-redox	Kynurenine-oxoglutarate transaminase 1, mitochondrial	No	No	No	No	No
Alt_Locus7889v1rpkm7.23_fwd_3_4	953911|Altal1	No	Other 2 - non-redox	Lipocalin-like domain-containing protein	No	No	No	No	No
Alt_Locus14317v1rpkm0.37_fwd_3_1	1004449|Altal1	No	Other 2 - non-redox	Major allergent alt	No	No	Yes	No	No
Alt_Locus5741v1rpkm18.36_fwd_2_2	1016543|Altal1	No	Other 2 - non-redox	MAPK protein MPS1 (RNA helicase)	No	No	No	No	No
Alt_Locus4001v1rpkm33.84_fwd_2_16	241785|Altal1	No	Other 2 - non-redox	Membrane bound C2 domain protein	No	No	No	No	No
Alt_Locus1949v1rpkm79.34_fwd_2_1	1024083|Altal1	No	Other 2 - non-redox	N-acetylglucosamine-phosphate mutase	No	No	No	No	No
Alt_Locus473v2rpkm61.02_fwd_1_2	591889|Altal1	No	Other 2 - non-redox	Nuclear segregation protein	No	No	No	No	No
Pyreno_Locus8819v1rpkm6.53_fwd_2_2	675546|Pyrsp1	No	Other 2 - non-redox	Oxalate decarboxylase oxdD	No	No	Yes	No	No
Alt_Locus2308v1rpkm66.50_fwd_3_10	1043137|Altal1	No	Other 2 - non-redox	Phenazine biosynthesis PhzC/PhzF protein	No	No	No	No	No
Alt_Locus2308v1rpkm66.50_fwd_1_5	1043137|Altal1	No	Other 2 - non-redox	Phenazine biosynthesis protein PhzF	No	No	No	No	No
Alt_Locus563v1rpkm284.94_fwd_3_1	1016579|Altal1	No	Other 2 - non-redox	Phosphatidylglycerol/phosphatidylinositol transfer protein	No	No	Yes	No	No
Alt_Locus7514v1rpkm8.67_fwd_3_22	1067210|Altal1	No	Other 2 - non-redox	Phospholipase A-2-activating protein	No	No	Yes	Yes	Yes
Alt_Locus10993v1rpkm1.52_fwd_2_1	1018362|Altal1	No	Other 2 - non-redox	Phytase	No	No	Yes	No	No
Alt_Locus2088v1rpkm73.31_fwd_1_16	1007923|Altal1	No	Other 2 - non-redox	Pre-mRNA processing factor 4	No	No	No	No	No
Para_Locus5264v1rpkm11.61_fwd_3_2	1160141|Parsp1	No	Other 2 - non-redox	Pre-mRNA splicing factor	No	No	No	No	No
Alt_Locus1237v1rpkm127.62_fwd_2_2	1090851|Altal1	No	Other 2 - non-redox	Response regulator receiver domain protein	No	No	No	No	No
Alt_Locus1237v2rpkm32.42_fwd_3_1	1090851|Altal1	No	Other 2 - non-redox	Response regulator receiver domain protein	No	No	No	No	No
Alt_Locus2602v1rpkm57.86_fwd_3_1	958771|Altal1	No	Other 2 - non-redox	Ribokinase	No	No	No	No	No
Alt_Locus8550v1rpkm5.28_fwd_3_6	485981|Altal1	No	Other 2 - non-redox	Ribonuclease T2	No	No	No	No	No
Alt_Locus127v1rpkm1100.25_fwd_2_1	1018917|Altal1	No	Other 2 - non-redox	Ribosomal protein	No	No	No	No	No
Para_Locus163v1rpkm916.10_fwd_2_2	1161322|Parsp1	No	Other 2 - non-redox	Ribosomal protein 40S, S27	No	No	No	No	No
Alt_Locus532v1rpkm297.02_fwd_3_3	183768|Altal1	No	Other 2 - non-redox	S-adenosylmethionine synthase	No	No	No	No	No
Alt_Locus13320v1rpkm0.54_fwd_1_2	1043069|Altal1	No	Other 2 - non-redox	Secreted protein	No	No	Yes	No	No
Alt_Locus1643v2rpkm33.71_fwd_1_2	1017263|Altal1	No	Other 2 - non-redox	Ser/Thr protein phosphatase	No	No	Yes	No	No
Alt_Locus1503v1rpkm103.32_fwd_2_11	1066229|Altal1	No	Other 2 - non-redox	Signaling protein, tat pathway	No	No	No	No	No
Alt_Locus368v1rpkm428.13_fwd_2_4	1034160|Altal1	No	Other 2 - non-redox	Stomatin family protein	No	No	No	No	No
Alt_Locus2315v1rpkm66.32_fwd_3_2	1015971|Altal1	No	Other 2 - non-redox	Stress responsive A/B barrel domain protein	No	No	No	No	No
Alt_Locus1807v1rpkm86.37_fwd_2_7	98067|Altal1	No	Other 2 - non-redox	Survival factor 1	No	No	No	No	No
Alt_Locus10203v1rpkm2.27_fwd_2_3	975045|Altal1	No	Other 2 - non-redox	Tannase/feruloyl esterase	No	No	Yes	No	No
Alt_Locus6547v1rpkm13.39_fwd_3_4	1023211|Altal1	No	Other 2 - non-redox	Transcription factor	No	No	No	No	No
Alt_Locus1146v1rpkm138.36_fwd_2_8	140741|Altal1	No	Other 2 - non-redox	Transcription factor RfeF	No	No	No	No	No
Alt_Locus2395v1rpkm63.48_fwd_2_6	937116|Altal1	No	Other 2 - non-redox	Transcription regulator	No	No	No	No	No
Alt_Locus3956v1rpkm34.43_fwd_3_1	1032017|Altal1	No	Other 2 - non-redox	Transmembrane protein	No	No	Yes	No	No
Alt_Locus3127v1rpkm46.51_fwd_1_4	1099524|Altal1	No	Other 2 - non-redox	Vacuolar sorting protein	No	No	Yes	No	No
Alt_Locus1833v1rpkm84.94_fwd_1_4	581373|Altal1	No	Other 2 - non-redox	WD40 repeat domain protein	No	No	No	No	No
Alt_Locus7962v1rpkm6.95_fwd_3_4	1053961|Altal1	No	Other 2 - non-redox	WSC domain containing protein	No	No	Yes	No	No
