# Supplementary material for: Comparative Analysis of Secretome Profiles of Manganese(II)-Oxidizing Ascomycete Fungi
Source: PLoS One. 2016 Jul 19;11(7):e0157844. doi: 10.1371/journal.pone.0157844 (PMC4951024; doi:10.1371/journal.pone.0157844)
Supplement: S7 Table — (XLSX) [file pone.0157844.s007.xlsx]

## Sheet: S7_Table
S7 Table. Proteins unique to P. sporulosum experimental secretome (578 proteins).
Protein ID from genomes in contig form	JGI Protein ID	CAZyme	Protein Family	Putative Function	Redox-active? (for "other" proteins only)	Functionally unique to P. sporulosum?	Predicted to be secreted	Unique to genome	Unique to genome and predicted to be secreted
Para_Locus1320v1rpkm92.85_fwd_2_1	1118226|Parsp1	Yes	AA2	Cytochrome c peroxidase	--	Yes	No	No	No
Para_Locus16082v1rpkm0.48_fwd_2_4	1257889|Parsp1	Yes	AA9/GH61	Cellulose growth-specific protein	--	Yes	No	No	No
Para_Locus10533v1rpkm1.58_fwd_2_1	1204469|Parsp1	Yes	GH023	Glycoside hydrolase	--	Yes	Yes	Yes	Yes
Para_Locus802v1rpkm174.53_fwd_1_21	1189650|Parsp1	Yes	GH025	Glycoside hydrolase	--	Yes	Yes	No	No
Para_Locus2082v1rpkm52.44_fwd_1_2	1191513|Parsp1	Yes	GH039	O-mannosyl-transferase 1	--	Yes	No	No	No
Para_Locus13109v1rpkm0.88_fwd_1_1	1114683|Parsp1	Yes	GH078	Alpha-L-rhamnosidase	--	Yes	Yes	No	No
Para_Locus4943v1rpkm13.14_fwd_3_3	1217937|Parsp1	Yes	GT57	Glycosyl transferase	--	Yes	No	No	No
Para_Locus4500v1rpkm15.70_fwd_2_1	1159688|Parsp1	No	MEROPS M20	Vacuolar carboxypeptidase Cps1	--	Yes	No	No	No
Para_Locus2553v1rpkm38.73_fwd_2_2	1123932|Parsp1	No	MEROPS S16	Lon protease homolog, mitochondrial	--	Yes	No	No	No
Alt_Locus1302v1rpkm120.50_fwd_3_47	1065482|Altal1	No	MEROPS S51	Cyanophycinase	--	Yes	Yes	No	No
Alt_Locus685v1rpkm225.34_fwd_2_3	934428|Altal1	No	MEROPS T1	Proteasome component PRE4	--	Yes	No	No	No
Para_Locus2341v1rpkm44.39_fwd_3_1	1168542|Parsp1	No	MEROPS T1	Proteasome component PRE4	--	Yes	No	No	No
Para_Locus1231v1rpkm101.84_fwd_1_1	1158800|Parsp1	No	MEROPS T1	Proteasome subunit beta type	--	Yes	No	No	No
Para_Locus742v1rpkm190.45_fwd_2_1	1169898|Parsp1	No	MEROPS T1	Proteasome subunit beta type	--	Yes	No	No	No
Para_Locus1103v1rpkm117.05_fwd_3_2	1191066|Parsp1	No	MEROPS T1	Proteasome subunit beta type	--	Yes	No	No	No
Para_Locus1212v1rpkm103.73_fwd_3_1	1263409|Parsp1	No	MEROPS T1	Proteasome subunit beta type	--	Yes	No	No	No
Para_Locus1928v1rpkm58.10_fwd_2_32	1184145|Parsp1	No	Other 1 - redox	3-hydroxyisobutyrate dehydrogenase, mitochondrial	Yes	Yes	No	No	No
Para_Locus5204v1rpkm11.89_fwd_1_2	1122346|Parsp1	No	Other 1 - redox	Aldo-keto reductase	Yes	Yes	No	No	No
Para_Locus1776v2rpkm44.69_fwd_2_34	168220|Parsp1	No	Other 1 - redox	Branched-chain alpha-keto acid dehydrogenase E2	Yes	Yes	No	No	No
Para_Locus1048v1rpkm124.34_fwd_3_2	1162463|Parsp1	No	Other 1 - redox	Deoxyhypusine dioxygenase	Yes	Yes	No	No	No
Para_Locus529v1rpkm294.90_fwd_2_2	1094547|Parsp1	No	Other 1 - redox	Flavocytochrome c, FAD-binding	Yes	Yes	No	No	No
Alt_Locus811v1rpkm195.18_fwd_3_4	1021170|Altal1	No	Other 1 - redox	Glucose-6-phosphate dehydrogenase	Yes	Yes	No	No	No
Para_Locus5418v1rpkm10.91_fwd_3_4	1162499|Parsp1	No	Other 1 - redox	Hydroxyquinol 1,2-dioxygenase	Yes	Yes	No	No	No
Para_Locus62v1rpkm2173.23_fwd_2_3	1095138|Parsp1	No	Other 1 - redox	Inositolphosphorylceramide-B C-26 hydroxylase, heme oxidoreductase	Yes	Yes	No	No	No
Para_Locus6113v1rpkm8.40_fwd_3_17	1220749|Parsp1	No	Other 1 - redox	Isovaleryl-CoA dehydrogenase, mitochondrial	Yes	Yes	No	No	No
Alt_Locus3025v1rpkm48.40_fwd_3_16	1043293|Altal1	No	Other 1 - redox	Isovaleryl-CoA dehydrogenase, mitochondrial	Yes	Yes	No	No	No
Para_Locus563v1rpkm275.29_fwd_2_19	1189440|Parsp1	No	Other 1 - redox	Methionine sulfoxide reductase	Yes	Yes	No	No	No
Stago_Locus2318v1rpkm33.26_fwd_3_2	298665|Stasp1	No	Other 1 - redox	Methionine sulfoxide reductase msrB/msrA	Yes	Yes	No	No	No
Alt_Locus5683v1rpkm18.73_fwd_1_5	925768|Altal1	No	Other 1 - redox	NADPH-dependent D-xylose reductase II,III	Yes	Yes	No	No	No
Para_Locus3346v1rpkm25.81_fwd_1_11	655251|Parsp1	No	Other 1 - redox	NmrA-like family protein, NAD(P)-binding	Yes	Yes	No	No	No
Para_Locus7650v1rpkm4.47_fwd_1_3	1090550|Parsp1	No	Other 1 - redox	Opine oxidase	Yes	Yes	No	Yes	No
Para_Locus1476v1rpkm81.31_fwd_3_3	1123081|Parsp1	No	Other 1 - redox	Quinone oxidoreductase	Yes	Yes	No	No	No
Para_Locus2398v1rpkm42.49_fwd_2_2	1082008|Parsp1	No	Other 1 - redox	Quinone oxidoreductase	Yes	Yes	No	No	No
Alt_Locus1286v1rpkm121.89_fwd_2_2	1048165|Altal1	No	Other 1 - redox	Ribonucleoside-diphosphate reductase	Yes	Yes	No	No	No
Para_Locus2210v1rpkm48.30_fwd_1_3	1207611|Parsp1	No	Other 1 - redox	Ribonucleoside-diphosphate reductase	Yes	Yes	No	No	No
Para_Locus3456v1rpkm24.63_fwd_3_3	1162366|Parsp1	No	Other 1 - redox	Sarcosine oxidase, NAD-binding	Yes	Yes	No	No	No
Pyreno_Locus12790v1rpkm1.05_fwd_2_9	674083|Pyrsp1	No	Other 2 - non-redox	1-phosphatidylinositol phosphodiesterase	No	Yes	No	No	No
Para_Locus5449v1rpkm10.80_fwd_2_3	1167476|Parsp1	No	Other 2 - non-redox	3-oxoadipate enol-lactonase 2	No	Yes	No	No	No
Para_Locus5280v1rpkm11.52_fwd_2_4	1161671|Parsp1	No	Other 2 - non-redox	4hbt-like protein (contains thioesterase domain)	No	Yes	No	No	No
Para_Locus2109v1rpkm51.65_fwd_1_1	1145480|Parsp1	No	Other 2 - non-redox	Adenosine deaminase	No	Yes	No	No	No
Para_Locus2587v1rpkm37.94_fwd_2_2	1175105|Parsp1	No	Other 2 - non-redox	Adenylosuccinate lyase Ade13	No	Yes	No	No	No
Para_Locus1228v1rpkm102.12_fwd_1_2	1191832|Parsp1	No	Other 2 - non-redox	Adenylosuccinate synthetase	No	Yes	No	No	No
Para_Locus7876v1rpkm4.06_fwd_2_1	1191846|Parsp1	No	Other 2 - non-redox	Alpha-N-arabinofuranosidase	No	Yes	No	No	No
Para_Locus11471v1rpkm1.25_fwd_1_3	1168905|Parsp1	No	Other 2 - non-redox	Alpha-N-arabinofuranosidase	No	Yes	Yes	No	No
Para_Locus2789v1rpkm34.29_fwd_2_2	1137652|Parsp1	No	Other 2 - non-redox	APSES transcription factor	No	Yes	No	No	No
Para_Locus4442v1rpkm16.09_fwd_1_2	1137522|Parsp1	No	Other 2 - non-redox	Aspartate carbmoyltransferase	No	Yes	No	No	No
Para_Locus1862v1rpkm60.60_fwd_3_4	1194249|Parsp1	No	Other 2 - non-redox	Bifunctional purine biosynthesis protein ADE16	No	Yes	No	No	No
Alt_Locus658v1rpkm236.97_fwd_2_1	1006327|Altal1	No	Other 2 - non-redox	Calcineurin subunit B (EF-hand domain)	No	Yes	No	No	No
Para_Locus1816v1rpkm63.03_fwd_3_10	1157911|Parsp1	No	Other 2 - non-redox	Carbamoyl-phosphate synthase	No	Yes	No	No	No
Alt_Locus5116v1rpkm22.86_fwd_2_2	942042|Altal1	No	Other 2 - non-redox	Chromosome segregation protein Cse1	No	Yes	No	No	No
Para_Locus980v1rpkm132.80_fwd_1_2	1162684|Parsp1	No	Other 2 - non-redox	Coiled-coil domain-containing protein	No	Yes	No	No	No
Para_Locus847v1rpkm162.87_fwd_3_30	1088243|Parsp1	No	Other 2 - non-redox	Conserved glycine-rich protein	No	Yes	Yes	No	No
Para_Locus2022v2rpkm33.20_fwd_3_2	1165909|Parsp1	No	Other 2 - non-redox	Copper homeostasis protein cutC	No	Yes	No	No	No
Para_Locus2180v1rpkm49.30_fwd_3_3	1185559|Parsp1	No	Other 2 - non-redox	Cyclin-dependent kinases regulatory subunit	No	Yes	No	No	No
Para_Locus1439v1rpkm83.88_fwd_3_2	1127069|Parsp1	No	Other 2 - non-redox	Cystathionine beta-synthase	No	Yes	No	No	No
Para_Locus6169v1rpkm8.20_fwd_1_1	1191894|Parsp1	No	Other 2 - non-redox	DDHD domain containing protein	No	Yes	No	No	No
Para_Locus5278v1rpkm11.53_fwd_2_5	1166452|Parsp1	No	Other 2 - non-redox	Developmental protein fluG	No	Yes	No	No	No
Para_Locus7434v1rpkm4.89_fwd_3_4	1161042|Parsp1	No	Other 2 - non-redox	DNA polymerase	No	Yes	No	No	No
Para_Locus2739v2rpkm7.25_fwd_1_5	1164834|Parsp1	No	Other 2 - non-redox	DNA/RNA non-specific endonuclease	No	Yes	No	No	No
Para_Locus4038v1rpkm19.18_fwd_3_2	1202265|Parsp1	No	Other 2 - non-redox	DOPA decarboxylase, dioxygenase, oxidoreductase	No	Yes	No	No	No
Pyreno_Locus13472v1rpkm0.78_fwd_3_3	561717|Pyrsp1	No	Other 2 - non-redox	DUF1446 domain-containing protein	No	Yes	No	No	No
Para_Locus5502v1rpkm10.60_fwd_1_2	1200836|Parsp1	No	Other 2 - non-redox	DUF221 domain-containing protein	No	Yes	No	No	No
Para_Locus2813v1rpkm33.85_fwd_1_2	1203856|Parsp1	No	Other 2 - non-redox	DUF895 domain-containing protein	No	Yes	No	No	No
Para_Locus12873v2rpkm0.00_PRE_fwd_2_4	1160060|Parsp1	No	Other 2 - non-redox	E protein (no info)	No	Yes	No	Yes	No
Para_Locus7910v1rpkm4.00_fwd_1_4	1141297|Parsp1	No	Other 2 - non-redox	FGGY-family carbohydrate kinase	No	Yes	No	No	No
Para_Locus1991v1rpkm55.75_fwd_3_1	1086211|Parsp1	No	Other 2 - non-redox	Formyl-coenzyme A transferase	No	Yes	No	No	No
Alt_Locus3989v2rpkm23.29_fwd_1_8	198899|Altal1	No	Other 2 - non-redox	Gat domain containing protein	No	Yes	No	No	No
Para_Locus5864v1rpkm9.25_fwd_3_2	1159139|Parsp1	No	Other 2 - non-redox	Gluconolactonase	No	Yes	No	No	No
Para_Locus2136v1rpkm50.82_fwd_2_3	1160661|Parsp1	No	Other 2 - non-redox	GNAT family acetyltransferase	No	Yes	No	No	No
Stago_Locus3078v1rpkm24.86_fwd_1_7	297814|Stasp1	No	Other 2 - non-redox	GNAT family acetyltransferase	No	Yes	No	No	No
Para_Locus13579v1rpkm0.80_fwd_1_3	1153115|Parsp1	No	Other 2 - non-redox	GPR1/FUN34/YaaH-class plasma membrane protein	No	Yes	No	No	No
Para_Locus1942v1rpkm57.62_fwd_3_2	1219841|Parsp1	No	Other 2 - non-redox	Guanine nucleotide-binding protein	No	Yes	No	No	No
Para_Locus2562v1rpkm38.59_fwd_1_3	938913|Parsp1	No	Other 2 - non-redox	Guanine nucleotide-binding protein	No	Yes	No	No	No
Para_Locus463v3rpkm10.03_PRE_fwd_1_2	215938|Parsp1	No	Other 2 - non-redox	High affinity nicotinic acid plasma membrane permease	No	Yes	No	No	No
Para_Locus5149v1rpkm12.14_fwd_2_1	1258251|Parsp1	No	Other 2 - non-redox	HIRA-interacting protein 5 (Fe-S binding)	No	Yes	No	No	No
Para_Locus5421v1rpkm10.90_fwd_3_3	1122707|Parsp1	No	Other 2 - non-redox	IdgA domain containing protein (hydrolase, phosphotransferase)	No	Yes	No	No	No
Para_Locus5488v1rpkm10.67_fwd_2_1	1165544|Parsp1	No	Other 2 - non-redox	Leucyl-tRNA synthetase	No	Yes	No	No	No
Para_Locus1556v1rpkm76.64_fwd_2_1	1136467|Parsp1	No	Other 2 - non-redox	Lysine--tRNA ligase	No	Yes	No	No	No
Para_Locus3853v1rpkm20.75_fwd_3_8	1131216|Parsp1	No	Other 2 - non-redox	Macrophomate synthase	No	Yes	No	No	No
Para_Locus59v2rpkm221.60_PRE_fwd_1_13	1177441|Parsp1	No	Other 2 - non-redox	Malic enzyme, Mn-binding, NAD(P) oxidoreductase	No	Yes	No	No	No
Para_Locus1671v1rpkm69.53_fwd_3_2	1137347|Parsp1	No	Other 2 - non-redox	Mannose-6-phosphate isomerase	No	Yes	No	No	No
Para_Locus4965v1rpkm13.05_fwd_1_1	1154047|Parsp1	No	Other 2 - non-redox	Metallo-dependent amidohydrolase	No	Yes	No	No	No
Para_Locus2913v1rpkm32.33_fwd_1_2	557594|Parsp1	No	Other 2 - non-redox	MIF4G-like type 3	No	Yes	No	No	No
Alt_Locus10975v3rpkm0.19_fwd_1_1	802962|Altal1	No	Other 2 - non-redox	Monosaccharide transporter 1	No	Yes	No	No	No
Para_Locus2319v1rpkm44.99_fwd_2_1	1145217|Parsp1	No	Other 2 - non-redox	Multidrug resistance-associated protein 1	No	Yes	No	No	No
Stago_Locus2241v1rpkm34.45_fwd_1_3	262958|Stasp1	No	Other 2 - non-redox	MYB and HSA domain containing protein	No	Yes	No	No	No
Para_Locus3712v1rpkm22.09_fwd_2_1	1164282|Parsp1	No	Other 2 - non-redox	NIMA-interacting protein TinC	No	Yes	Yes	No	No
Para_Locus3875v1rpkm20.56_fwd_3_3	533906|Parsp1	No	Other 2 - non-redox	Nuclear localization protein	No	Yes	No	No	No
Para_Locus3679v1rpkm22.41_fwd_1_2	1115269|Parsp1	No	Other 2 - non-redox	Nucleolar protein 16	No	Yes	No	No	No
Stago_Locus5326v1rpkm12.43_fwd_2_1	329404|Stasp1	No	Other 2 - non-redox	Nucleolar protein 16	No	Yes	No	No	No
Para_Locus1951v1rpkm57.23_fwd_2_2	1160197|Parsp1	No	Other 2 - non-redox	Nucleoside hydrolase	No	Yes	No	No	No
Para_Locus605v1rpkm251.12_fwd_3_4	1179082|Parsp1	No	Other 2 - non-redox	Phenylacetyl-CoA ligase	No	Yes	No	No	No
Alt_Locus2647v1rpkm56.65_fwd_1_2	1029172|Altal1	No	Other 2 - non-redox	Phenylalanyl-tRNA synthetase	No	Yes	No	No	No
Para_Locus256v2rpkm87.73_fwd_2_4	1159919|Parsp1	No	Other 2 - non-redox	Phosphomevalonate kinase	No	Yes	No	No	No
Para_Locus2764v1rpkm34.77_fwd_2_4	1161688|Parsp1	No	Other 2 - non-redox	Phosphoserine aminotransferase	No	Yes	No	No	No
Pyreno_Locus13857v1rpkm0.66_fwd_1_4	586673|Pyrsp1	No	Other 2 - non-redox	Phosphotransferase enzyme family protein	No	Yes	No	No	No
Para_Locus2316v2rpkm3.43_PRE_fwd_1_26	982553|Parsp1	No	Other 2 - non-redox	Platelet-activating factor acetylhydrolase	No	Yes	Yes	Yes	Yes
Para_Locus2413v1rpkm42.16_fwd_1_6	1079168|Parsp1	No	Other 2 - non-redox	Polyadenylate-binding protein	No	Yes	No	No	No
Alt_Locus6418v1rpkm14.10_fwd_1_31	176278|Altal1	No	Other 2 - non-redox	Polyketide synthase PksB	No	Yes	No	No	No
Para_Locus6130v1rpkm8.34_fwd_2_2	1113745|Parsp1	No	Other 2 - non-redox	Protein required for hyphal anastomosis	No	Yes	No	No	No
Para_Locus2431v1rpkm41.71_fwd_2_89	1127786|Parsp1	No	Other 2 - non-redox	Protein SEY1 (GTP binding)	No	Yes	No	No	No
Para_Locus905v1rpkm149.87_fwd_3_2	1160402|Parsp1	No	Other 2 - non-redox	Protein yop1, membrane associated	No	Yes	No	No	No
Para_Locus5435v1rpkm10.85_fwd_1_13	654501|Parsp1	No	Other 2 - non-redox	Quinate permease (sugar transporter)	No	Yes	No	No	No
Para_Locus4228v1rpkm17.64_fwd_1_2	1160170|Parsp1	No	Other 2 - non-redox	Reverse transcriptase	No	Yes	No	No	No
Para_Locus85v1rpkm1561.45_fwd_3_2	1217815|Parsp1	No	Other 2 - non-redox	Siderophore iron transporter	No	Yes	No	No	No
Para_Locus1542v1rpkm77.07_fwd_1_23	1082188|Parsp1	No	Other 2 - non-redox	Single-stranded DNA-binding protein	No	Yes	No	No	No
Para_Locus3513v1rpkm24.12_fwd_2_4	730408|Parsp1	No	Other 2 - non-redox	SNF2 family ATP-dependent chromatin-remodeling factor snf21	No	Yes	No	No	No
Para_Locus4255v1rpkm17.44_fwd_3_4	733803|Parsp1	No	Other 2 - non-redox	Striatin Pro11, WD40 repeat protein	No	Yes	No	No	No
Para_Locus5773v1rpkm9.55_fwd_3_1	1162340|Parsp1	No	Other 2 - non-redox	TGF beta induced protein ig-h3 (related to call adhesion)	No	Yes	Yes	No	No
Para_Locus2769v1rpkm34.70_fwd_3_1	528774|Parsp1	No	Other 2 - non-redox	Thioesterase	No	Yes	No	No	No
Para_Locus1080v2rpkm107.98_fwd_1_29	851702|Parsp1	No	Other 2 - non-redox	Transient receptor potential (TRP) domain containing protein	No	Yes	No	No	No
Para_Locus2911v1rpkm32.35_fwd_1_1	1195289|Parsp1	No	Other 2 - non-redox	tRNA (Adenine-N(1)-)-methyltransferase	No	Yes	No	No	No
Para_Locus3882v1rpkm20.47_fwd_2_7	158125|Parsp1	No	Other 2 - non-redox	U2 snRNP-associated protein Uap2, nucleotide binding	No	Yes	No	No	No
Para_Locus11322v1rpkm1.30_fwd_2_3	1097305|Parsp1	No	Other 2 - non-redox	UbiE/COQ5 methyltransferase	No	Yes	No	No	No
Para_Locus13526v2rpkm0.00_PRE_fwd_3_1	1233936|Parsp1	No	Other 2 - non-redox	UPF0187 domain membrane protein	No	Yes	No	No	No
Para_Locus736v1rpkm194.58_fwd_3_18	415283|Parsp1	No	Other 2 - non-redox	Virulence protein	No	Yes	No	Yes	No
Para_Locus5798v1rpkm9.43_fwd_3_7	1154856|Parsp1	No	Other 2 - non-redox	Vitamin-B12 independent methionine synthase	No	Yes	No	No	No
Alt_Locus2654v1rpkm56.43_fwd_3_2	1017365|Altal1	No	Other 2 - non-redox	Yip1 domain-containing protein, transmembrane	No	Yes	No	No	No
Para_Locus2823v1rpkm33.69_fwd_1_2	1166282|Parsp1	No	Other 2 - non-redox	Yip1 domain-containing protein, transmembrane	No	Yes	No	No	No
Para_Locus2115v1rpkm51.43_fwd_1_3	1169657|Parsp1	No	Other 2 - non-redox	Zn-dependent hydrolase	No	Yes	No	No	No
Para_Locus2115v3rpkm22.21_fwd_1_3	1169657|Parsp1	No	Other 2 - non-redox	Zn-dependent hydrolase	No	Yes	No	No	No
Alt_Locus72v1rpkm1595.64_fwd_1_3	928099|Altal1	No	Other 2 - non-redox	Zuotin, chaperone	No	Yes	No	No	No
Para_Locus6664v1rpkm6.72_fwd_2_1	1099554|Parsp1	Yes	AA1_3	Ascorbate oxidase	--	No	Yes	No	No
Para_Locus11724v1rpkm1.17_fwd_3_1	1188539|Parsp1	Yes	AA1_3	Tyrosinase	--	No	Yes	No	No
Para_Locus1966v1rpkm56.69_fwd_1_7	371275|Parsp1	Yes	AA1_3	Tyrosinase	--	No	Yes	No	No
Para_Locus231v1rpkm679.45_fwd_1_15	1093528|Parsp1	Yes	AA1_3	Tyrosinase	--	No	No	No	No
Para_Locus4437v1rpkm16.11_fwd_1_19	1108648|Parsp1	Yes	AA1_3	Tyrosinase	--	No	Yes	Yes	Yes
Para_Locus6005v1rpkm8.74_fwd_3_130	1189364|Parsp1	Yes	AA1_3	Tyrosinase	--	No	Yes	No	No
Para_Locus10256v1rpkm1.71_fwd_2_7	1175946|Parsp1	Yes	AA2	Catalase	--	No	No	No	No
Alt_Locus2309v1rpkm66.50_fwd_3_1	978519|Altal1	Yes	AA2	Catalase-peroxidase	--	No	No	No	No
Para_Locus3684v1rpkm22.37_fwd_1_1	1169931|Parsp1	Yes	AA2	Catalase-peroxidase	--	No	No	No	No
Para_Locus10180v1rpkm1.76_fwd_2_7	409518|Parsp1	Yes	AA3	Choline dehydrogenase	--	No	Yes	No	No
Para_Locus744v1rpkm190.13_fwd_1_6	1087598|Parsp1	Yes	AA3	Choline dehydrogenase	--	No	No	No	No
Para_Locus1223v1rpkm102.55_fwd_3_1	706347|Parsp1	Yes	AA3	GMC oxidoreductase	--	No	Yes	No	No
Stago_Locus9959v1rpkm2.39_fwd_1_1	330737|Stasp1	Yes	AA3	GMC oxidoreductase	--	No	Yes	Yes	Yes
Para_Locus16v1rpkm6692.00_fwd_2_1	1184315|Parsp1	Yes	AA3_3	Alcohol dehydrogenase 1	--	No	No	No	No
Para_Locus19v1rpkm6083.44_fwd_1_3	1184315|Parsp1	Yes	AA3_3	Alcohol dehydrogenase 1	--	No	No	No	No
Pyreno_Locus3199v1rpkm45.14_fwd_2_42	6817|Pyrsp1	Yes	AA3_3	Alcohol oxidase, long-chain	--	No	No	No	No
Para_Locus12071v1rpkm1.09_fwd_1_1	1257136|Parsp1	Yes	AA3_3	FAD/FMN-containing isoamyl alcohol oxidase	--	No	Yes	No	No
Para_Locus5893v8rpkm0.00_PRE_fwd_1_1	1212360|Parsp1	Yes	AA3_3	Isoamyl alcohol oxidase	--	No	Yes	No	No
Para_Locus4133v1rpkm18.38_fwd_2_5	1201620|Parsp1	Yes	AA5_2	Galactose oxidase (radical Cu oxidase)	--	No	No	No	No
Para_Locus7902v1rpkm4.01_fwd_3_28	1223244|Parsp1	Yes	AA8	Cellulose binding iron reductase	--	No	No	No	No
Para_Locus1736v1rpkm66.58_fwd_2_33	1052295|Parsp1	Yes	AA9/GH61	Glycoside hydrolase	--	No	No	No	No
Para_Locus8078v1rpkm3.75_fwd_2_6	402071|Parsp1	Yes	AA9/GH61	Glycoside hydrolase	--	No	Yes	Yes	Yes
Pyreno_Locus4408v1rpkm30.41_fwd_3_12	598594|Pyrsp1	Yes	AA9/GH61	Glycoside hydrolase	--	No	Yes	No	No
Para_Locus7150v1rpkm5.54_fwd_2_43	1076373|Parsp1	Yes	AA9/GH61	Murein transglycosylase	--	No	No	No	No
Para_Locus7838v1rpkm4.13_fwd_3_17	1078759|Parsp1	Yes	CBM01	Carbohydrate binding module	--	No	Yes	No	No
Para_Locus7505v1rpkm4.75_fwd_1_4	310834|Parsp1	Yes	CBM01	Carbohydrate binding module	--	No	No	No	No
Para_Locus14733v1rpkm0.65_fwd_3_1	1155754|Parsp1	Yes	CE01	Carbohydrate esterase	--	No	Yes	No	No
Para_Locus9312v1rpkm2.37_fwd_2_2	1142660|Parsp1	Yes	CE01	Carobxylesterase	--	No	Yes	Yes	Yes
Para_Locus9508v1rpkm2.20_fwd_2_6	1222595|Parsp1	Yes	CE01	Carobxylesterase	--	No	Yes	No	No
Para_Locus10317v1rpkm1.69_fwd_2_1	1161727|Parsp1	Yes	CE01	Carobxylesterase type b	--	No	No	No	No
Para_Locus9656v1rpkm2.09_fwd_1_6	1096420|Parsp1	Yes	CE01	Cholinesterase (carboxylesterase)	--	No	Yes	No	No
Para_Locus8336v1rpkm3.37_fwd_2_2	1142077|Parsp1	Yes	CE01	Para-nitrobenzyl esterase (carboxylesterase type B)	--	No	No	No	No
Para_Locus2589v1rpkm37.81_fwd_2_2	1160720|Parsp1	Yes	CE04	Polysaccharide deacetylase	--	No	Yes	No	No
Stago_Locus7057v1rpkm7.22_fwd_2_50	216525|Stasp1	Yes	CE05	Carbohydrate esterase	--	No	Yes	No	No
Para_Locus9540v1rpkm2.16_fwd_1_1	1149577|Parsp1	Yes	CE05	Cutinase	--	No	Yes	No	No
Para_Locus1398v1rpkm86.80_fwd_2_16	1050943|Parsp1	Yes	CE05	Cutinase	--	No	No	Yes	No
Para_Locus5058v1rpkm12.58_fwd_1_1	965437|Parsp1	Yes	CE08	Pectinesterase	--	No	Yes	No	No
Para_Locus7811v1rpkm4.17_fwd_2_7	1263455|Parsp1	Yes	GH unknown	Glycoside hydrolase	--	No	No	Yes	No
Para_Locus12870v1rpkm0.92_fwd_2_1	1152513|Parsp1	Yes	GH unknown	Glycoside hydrolase	--	No	No	Yes	No
Para_Locus5591v1rpkm10.23_fwd_1_1	1143214|Parsp1	Yes	GH unknown	Glycoside hydrolase	--	No	Yes	No	No
Para_Locus11359v1rpkm1.29_fwd_3_1	1262846|Parsp1	Yes	GH003	Glycoside hydrolase	--	No	Yes	No	No
Para_Locus8730v1rpkm2.91_fwd_2_1	1258467|Parsp1	Yes	GH005	Endoglucanase (Endo-1,4-beta-glucanase) (Cellulase)	--	No	Yes	No	No
Para_Locus24287v1rpkm0.00_fwd_3_1	1220467|Parsp1	Yes	GH005	Glucan 1,3-beta-glucosidase	--	No	Yes	No	No
Para_Locus3333v1rpkm26.07_fwd_2_3	1103239|Parsp1	Yes	GH005	Glycoside hydrolase	--	No	No	No	No
Para_Locus6266v1rpkm7.84_fwd_2_4	1093196|Parsp1	Yes	GH005	Glycoside hydrolase	--	No	No	No	No
Para_Locus816v1rpkm172.13_fwd_1_16	1218812|Parsp1	Yes	GH005	Glycoside hydrolase	--	No	Yes	No	No
Pyreno_Locus1024v2rpkm13.83_PRE_fwd_2_4	400607|Pyrsp1	Yes	GH005	Mannan endo-1,4-beta-mannosidase	--	No	Yes	No	No
Para_Locus10201v1rpkm1.75_fwd_2_9	1213312|Parsp1	Yes	GH006	Cellobiohydrolase II	--	No	Yes	No	No
Para_Locus9335v1rpkm2.34_fwd_1_5	1155529|Parsp1	Yes	GH010	Endo-1,4-beta xylanase	--	No	Yes	No	No
Para_Locus8570v1rpkm3.11_fwd_3_5	1164582|Parsp1	Yes	GH010	XYN-L1, endo-1,4-beta-xylanase	--	No	Yes	No	No
Para_Locus9976v1rpkm1.87_fwd_3_7	1264099|Parsp1	Yes	GH012	Xyloglucan-specific endo-beta-1,4-glucanase A, cellulase	--	No	Yes	No	No
Para_Locus6651v1rpkm6.74_fwd_2_2	1155043|Parsp1	Yes	GH013/CBM20	Glycogen debranching enzyme	--	No	No	No	No
Para_Locus11437v1rpkm1.26_fwd_2_1	1134195|Parsp1	Yes	GH013/CBM20	Glycogen debranching enzyme	--	No	Yes	No	No
Para_Locus13464v1rpkm0.82_fwd_2_1	1134195|Parsp1	Yes	GH013/CBM20	Glycogen debranching enzyme	--	No	Yes	No	No
Para_Locus5588v1rpkm10.24_fwd_1_3	1193476|Parsp1	Yes	GH015	GH15 1,4-alpha-D-glucan glucohydrolase	--	No	Yes	No	No
Para_Locus5308v1rpkm11.37_fwd_1_4	1022988|Parsp1	Yes	GH016	Glycoside hydrolase	--	No	Yes	No	No
Para_Locus5454v1rpkm10.79_fwd_2_9	1174138|Parsp1	Yes	GH016	Glycoside hydrolase	--	No	Yes	No	No
Para_Locus4142v1rpkm18.30_fwd_1_1	1168918|Parsp1	Yes	GH016	Glycoside hydrolase	--	No	No	No	No
Para_Locus1040v1rpkm124.97_fwd_2_4	1115441|Parsp1	Yes	GH017	Glycoside hydrolase	--	No	No	No	No
Para_Locus1962v1rpkm56.83_fwd_3_18	1151501|Parsp1	Yes	GH017	Glycoside hydrolase	--	No	No	No	No
Para_Locus2891v1rpkm32.67_fwd_3_2	1169282|Parsp1	Yes	GH018	Endochitinase 1	--	No	No	No	No
Para_Locus6648v1rpkm6.75_fwd_2_7	1095194|Parsp1	Yes	GH020	Beta-hexosaminidase	--	No	Yes	No	No
Para_Locus9247v1rpkm2.42_fwd_2_2	1202211|Parsp1	Yes	GH031	Alpha-glucosidase	--	No	Yes	No	No
Para_Locus5961v1rpkm8.88_fwd_2_2	1118684|Parsp1	Yes	GH031	Glycoside hydrolase	--	No	No	No	No
Para_Locus6432v1rpkm7.32_fwd_3_18	1178353|Parsp1	Yes	GH031	Glycoside hydrolase	--	No	No	No	No
Para_Locus9584v2rpkm0.70_fwd_3_1	1090026|Parsp1	Yes	GH031	Glycoside hydrolase	--	No	No	No	No
Para_Locus10411v1rpkm1.64_fwd_2_4	452529|Parsp1	Yes	GH032	Extracellular invertase	--	No	No	No	No
Para_Locus4912v1rpkm13.33_fwd_3_4	1162974|Parsp1	Yes	GH043	Glycoside hydrolase	--	No	No	No	No
Para_Locus11673v1rpkm1.19_fwd_3_26	1088664|Parsp1	Yes	GH043	Glycoside hydrolase	--	No	Yes	No	No
Para_Locus7224v1rpkm5.35_fwd_3_4	112854|Parsp1	Yes	GH043	XYS-L5, xylan 1,4-beta-xylosidase	--	No	No	No	No
Para_Locus7700v1rpkm4.37_fwd_2_22	268278|Parsp1	Yes	GH045	Family 45 beta-1,4-endoglucanase	--	No	Yes	No	No
Para_Locus13337v1rpkm0.84_fwd_3_1	1247394|Parsp1	Yes	GH045	Glycoside hydrolase	--	No	Yes	No	No
Para_Locus13078v1rpkm0.88_fwd_2_1	1187193|Parsp1	Yes	GH055/PL	Exo-beta 1,3-glucanase, pectin lyase	--	No	Yes	No	No
Para_Locus13594v1rpkm0.80_fwd_3_1	1187193|Parsp1	Yes	GH055/PL	Exo-beta 1,3-glucanase, pectin lyase	--	No	Yes	No	No
Para_Locus5706v1rpkm9.78_fwd_1_5	1129989|Parsp1	Yes	GH072	Beta-protein	--	No	Yes	No	No
Para_Locus3403v1rpkm25.21_fwd_1_1	1134040|Parsp1	Yes	GH076	Glycoside hydrolase	--	No	Yes	No	No
Para_Locus1304v1rpkm94.20_fwd_3_5	1177175|Parsp1	Yes	GH076	Glycoside hydrolase	--	No	Yes	No	No
Para_Locus1036v4rpkm2.65_PRE_fwd_2_50	642624|Parsp1	Yes	GH092	Alpha-1,2-mannosidase	--	No	Yes	No	No
Para_Locus9054v1rpkm2.59_fwd_3_2	1259771|Parsp1	Yes	GH092	Glycoside hydrolase	--	No	No	No	No
Para_Locus184v1rpkm828.81_fwd_1_3	9729|Parsp1	Yes	GH128	Glycoside hydrolase	--	No	No	No	No
Alt_Locus9449v1rpkm3.31_fwd_2_6	1034157|Altal1	Yes	GH131	Glycoside hydrolase	--	No	Yes	No	No
Para_Locus2472v1rpkm40.72_fwd_2_5	277152|Parsp1	Yes	PL1	Pectate lyase F-2	--	No	Yes	No	No
Para_Locus4136v3rpkm10.13_fwd_1_17	1047736|Parsp1	Yes	Unknown	Chitin-binding protein	--	No	No	No	No
Para_Locus5244v1rpkm11.70_fwd_2_13	482663|Parsp1	No	Hypothetical	Hypothetical	--	No	Yes	No	No
Para_Locus18845v1rpkm0.16_fwd_3_1	1192044|Parsp1	No	Hypothetical	Hypothetical	--	No	No	No	No
Alt_Locus3905v1rpkm35.13_fwd_1_10	1027863|Altal1	No	Hypothetical	Hypothetical	--	No	No	No	No
Para_Locus10884v1rpkm1.45_fwd_3_2	1163306|Parsp1	No	Hypothetical	Hypothetical	--	No	Yes	No	No
Para_Locus11010v1rpkm1.41_fwd_3_16	1219412|Parsp1	No	Hypothetical	Hypothetical	--	No	Yes	No	No
Para_Locus13643v1rpkm0.79_fwd_3_9	1165093|Parsp1	No	Hypothetical	Hypothetical	--	No	Yes	Yes	Yes
Para_Locus13910v1rpkm0.75_fwd_3_1	1262067|Parsp1	No	Hypothetical	Hypothetical	--	No	No	No	No
Para_Locus2170v1rpkm49.74_fwd_3_1	1220195|Parsp1	No	Hypothetical	Hypothetical	--	No	No	No	No
Para_Locus2255v1rpkm46.84_fwd_2_13	1159134|Parsp1	No	Hypothetical	Hypothetical	--	No	No	No	No
Para_Locus337v1rpkm485.13_fwd_2_5	1085127|Parsp1	No	Hypothetical	Hypothetical	--	No	Yes	No	No
Para_Locus5845v1rpkm9.29_fwd_1_1	1157359|Parsp1	No	Hypothetical	Hypothetical	--	No	No	No	No
Para_Locus7335v1rpkm5.12_fwd_3_1	1006473|Parsp1	No	Hypothetical	Hypothetical	--	No	Yes	Yes	Yes
Para_Locus7499v1rpkm4.77_fwd_2_2	1155386|Parsp1	No	Hypothetical	Hypothetical	--	No	No	Yes	No
Para_Locus769v4rpkm0.00_PRE_fwd_2_3	1009733|Parsp1	No	Hypothetical	Hypothetical	--	No	No	No	No
Para_Locus433v2rpkm13.97_PRE_fwd_3_33	1098841|Parsp1	No	Hypothetical	Hypothetical	--	No	No	No	No
Para_Locus10223v2rpkm0.58_fwd_2_9	1166395|Parsp1	No	Hypothetical	Hypothetical	--	No	No	Yes	No
Para_Locus2152v1rpkm50.18_fwd_1_4	1184313|Parsp1	No	Hypothetical	Hypothetical	--	No	No	No	No
Para_Locus1726v1rpkm67.39_fwd_1_7	1077686|Parsp1	No	Hypothetical	Hypothetical	--	No	No	No	No
Para_Locus13741v1rpkm0.78_fwd_3_3	1205644|Parsp1	No	Hypothetical	Hypothetical	--	No	Yes	Yes	Yes
Pyreno_Locus9753v1rpkm4.23_fwd_3_7	313327|Pyrsp1	No	Hypothetical	Hypothetical	--	No	No	Yes	No
Para_Locus2484v1rpkm40.33_fwd_2_5	1164936|Parsp1	No	Hypothetical	Hypothetical	--	No	No	Yes	No
Alt_Locus5435v1rpkm20.51_fwd_3_5	927985|Altal1	No	Hypothetical	Hypothetical	--	No	No	No	No
Para_Locus2025v1rpkm54.56_fwd_3_2	486325|Parsp1	No	Hypothetical	Hypothetical	--	No	No	No	No
Para_Locus8747v1rpkm2.89_fwd_3_11	1190718|Parsp1	No	Hypothetical	Hypothetical	--	No	No	No	No
Para_Locus6288v1rpkm7.76_fwd_2_3	1197629|Parsp1	No	Hypothetical	Hypothetical	--	No	Yes	No	No
Para_Locus1116v1rpkm115.35_fwd_3_1	1255111|Parsp1	No	Hypothetical	Hypothetical	--	No	No	Yes	No
Para_Locus1847v1rpkm61.15_fwd_2_9	461621|Parsp1	No	Hypothetical	Hypothetical	--	No	Yes	Yes	Yes
Para_Locus14482v1rpkm0.68_fwd_3_2	1020907|Parsp1	No	Hypothetical	Hypothetical	--	No	No	No	No
Pyreno_Locus9451v1rpkm4.92_fwd_1_2	980103|Pyrsp1	No	Hypothetical	Hypothetical	--	No	No	No	No
Para_Locus119v1rpkm1130.01_fwd_3_5	1203503|Parsp1	No	Hypothetical	Hypothetical	--	No	Yes	Yes	Yes
Pyreno_Locus2366v1rpkm62.76_fwd_3_3	1190646|Pyrsp1	No	Hypothetical	Hypothetical	--	No	No	No	No
Stago_Locus772v1rpkm100.24_fwd_2_3	286365|Stasp1	No	Hypothetical	Hypothetical	--	No	No	No	No
Stago_Locus10284v1rpkm2.10_fwd_1_13	1017283|Stasp1	No	Hypothetical	Hypothetical	--	No	No	No	No
Alt_Locus5569v1rpkm19.59_fwd_3_5	1176340|Altal1	No	Hypothetical	Hypothetical	--	No	No	No	No
Para_Locus816v1rpkm172.13_fwd_2_8	1218812|Parsp1	No	Hypothetical	Hypothetical	--	No	Yes	No	No
Para_Locus9116v1rpkm2.54_fwd_2_3	282016|Parsp1	No	Hypothetical	Hypothetical	--	No	No	No	No
Para_Locus22825v1rpkm0.00_fwd_1_1	1204022|Parsp1	No	Hypothetical	Hypothetical	--	No	Yes	Yes	Yes
Para_Locus4846v1rpkm13.64_fwd_2_17	1017711|Parsp1	No	Hypothetical	Hypothetical	--	No	No	No	No
Pyreno_Locus6187v1rpkm17.61_fwd_1_8	1207476|Pyrsp1	No	Hypothetical	Hypothetical	--	No	No	No	No
Para_Locus11322v1rpkm1.30_fwd_1_1	1097305|Parsp1	No	Hypothetical	Hypothetical	--	No	No	No	No
Para_Locus15091v1rpkm0.60_fwd_1_1	1158375|Parsp1	No	Hypothetical	Hypothetical	--	No	Yes	No	No
Para_Locus15417v1rpkm0.56_fwd_2_1	1169641|Parsp1	No	Hypothetical	Hypothetical	--	No	No	Yes	No
Para_Locus1576v1rpkm74.91_fwd_2_4	1177943|Parsp1	No	Hypothetical	Hypothetical	--	No	Yes	No	No
Para_Locus16405v1rpkm0.45_fwd_2_1	1202256|Parsp1	No	Hypothetical	Hypothetical	--	No	Yes	No	No
Para_Locus16659v1rpkm0.42_fwd_1_1	1132697|Parsp1	No	Hypothetical	Hypothetical	--	No	Yes	No	No
Para_Locus186v2rpkm58.47_PRE_fwd_3_34	1220710|Parsp1	No	Hypothetical	Hypothetical	--	No	Yes	Yes	Yes
Para_Locus24218v1rpkm0.00_fwd_2_1	186491|Parsp1	No	Hypothetical	Hypothetical	--	No	Yes	No	No
Para_Locus3149v1rpkm28.31_fwd_1_15	1212127|Parsp1	No	Hypothetical	Hypothetical	--	No	No	No	No
Para_Locus334v1rpkm489.85_fwd_3_64	1095977|Parsp1	No	Hypothetical	Hypothetical	--	No	No	No	No
Para_Locus3976v1rpkm19.68_fwd_1_1	1222114|Parsp1	No	Hypothetical	Hypothetical	--	No	No	Yes	No
Para_Locus4420v1rpkm16.17_fwd_1_26	333889|Parsp1	No	Hypothetical	Hypothetical	--	No	No	No	No
Para_Locus5781v1rpkm9.51_fwd_3_4	1214830|Parsp1	No	Hypothetical	Hypothetical	--	No	Yes	No	No
Para_Locus6077v1rpkm8.54_fwd_1_1	202840|Parsp1	No	Hypothetical	Hypothetical	--	No	No	No	No
Para_Locus633v1rpkm237.56_fwd_3_9	582631|Parsp1	No	Hypothetical	Hypothetical	--	No	No	No	No
Para_Locus7561v1rpkm4.65_fwd_1_5	1213716|Parsp1	No	Hypothetical	Hypothetical	--	No	No	No	No
Para_Locus8497v1rpkm3.20_fwd_2_21	1173457|Parsp1	No	Hypothetical	Hypothetical	--	No	Yes	Yes	Yes
Para_Locus9494v1rpkm2.22_fwd_3_1	1214617|Parsp1	No	Hypothetical	Hypothetical	--	No	No	No	No
Pyreno_Locus3494v1rpkm41.01_fwd_3_1	275963|Pyrsp1	No	Hypothetical	Hypothetical	--	No	No	No	No
Pyreno_Locus7566v1rpkm10.86_fwd_2_7	610509|Pyrsp1	No	Hypothetical	Hypothetical	--	No	No	No	No
Stago_Locus11632v1rpkm1.23_fwd_2_9	19632|Stasp1	No	Hypothetical	Hypothetical	--	No	Yes	No	No
Stago_Locus5072v1rpkm13.41_fwd_2_81	956758|Stasp1	No	Hypothetical	Hypothetical	--	No	No	No	No
Para_Locus2300v1rpkm45.53_fwd_3_1	1120979|Parsp1	No	Hypothetical	Hypothetical	--	No	No	No	No
Pyreno_Locus6631v2rpkm8.36_fwd_2_19	595048|Pyrsp1	No	Hypothetical	Hypothetical	--	No	Yes	No	No
Para_Locus15825v1rpkm0.51_fwd_2_1	1096179|Parsp1	No	Hypothetical	Hypothetical	--	No	No	No	No
Para_Locus22408v1rpkm0.00_fwd_2_2	1096179|Parsp1	No	Hypothetical	Hypothetical	--	No	No	No	No
Para_Locus16896v1rpkm0.40_fwd_2_1	1165466|Parsp1	No	Hypothetical	Hypothetical	--	No	No	No	No
Alt_Locus1920v1rpkm80.87_fwd_1_23	1239558|Altal1	No	Hypothetical	Hypothetical	--	No	No	No	No
Para_Locus21912v1rpkm0.00_fwd_1_1	1153079|Parsp1	No	Hypothetical	Hypothetical	--	No	No	Yes	No
Stago_Locus7985v1rpkm5.25_fwd_1_2	1181924|Stasp1	No	Hypothetical	Hypothetical	--	No	No	No	No
Para_Locus1840v1rpkm61.48_fwd_3_45	1165487|Parsp1	No	Hypothetical	Hypothetical	--	No	No	Yes	No
Para_Locus2688v1rpkm36.15_fwd_3_1	1168392|Parsp1	No	Hypothetical	Hypothetical	--	No	No	Yes	No
Para_Locus1124v1rpkm114.65_fwd_2_1	1072506|Parsp1	No	Hypothetical	Hypothetical	--	No	No	No	No
Para_Locus19170v1rpkm0.00_fwd_2_1	1169847|Parsp1	No	Hypothetical	Hypothetical	--	No	No	No	No
Alt_Locus11942v1rpkm0.94_fwd_1_2	1019536|Altal1	No	Hypothetical	Hypothetical	--	No	No	No	No
Para_Locus9445v1rpkm2.25_fwd_1_6	501382|Parsp1	No	Hypothetical	Hypothetical	--	No	No	No	No
Pyreno_Locus6529v1rpkm15.80_fwd_2_14	1056004|Pyrsp1	No	Hypothetical	Hypothetical	--	No	No	No	No
Stago_Locus11643v1rpkm1.23_fwd_3_12	628835|Stasp1	No	Hypothetical	Hypothetical	--	No	No	No	No
Alt_Locus15056v1rpkm0.28_fwd_3_3	1024770|Altal1	No	Hypothetical	Hypothetical	--	No	No	No	No
Alt_Locus2724v1rpkm55.03_fwd_1_14	927108|Altal1	No	Hypothetical	Hypothetical	--	No	No	No	No
Para_Locus10604v1rpkm1.55_fwd_3_1	1159321|Parsp1	No	Hypothetical	Hypothetical	--	No	No	No	No
Para_Locus2500v1rpkm39.90_fwd_1_31	614759|Parsp1	No	Hypothetical	Hypothetical	--	No	No	No	No
Pyreno_Locus11704v1rpkm1.72_fwd_3_8	296659|Pyrsp1	No	Hypothetical	Hypothetical	--	No	No	No	No
Para_Locus1545v1rpkm76.93_fwd_3_2	1163696|Parsp1	No	Hypothetical	Hypothetical	--	No	No	No	No
Alt_Locus6812v2rpkm5.69_fwd_3_24	264839|Altal1	No	Hypothetical	Hypothetical	--	No	No	No	No
Pyreno_Locus584v1rpkm250.90_fwd_2_3	589278|Pyrsp1	No	Hypothetical	Hypothetical	--	No	Yes	No	No
Para_Locus11958v1rpkm1.11_fwd_3_1	38217|Parsp1	No	Hypothetical	Hypothetical	--	No	Yes	Yes	Yes
Para_Locus2607v1rpkm37.55_fwd_1_10	1152039|Parsp1	No	Hypothetical	Hypothetical	--	No	No	No	No
Pyreno_Locus8959v1rpkm6.16_fwd_3_50	#N/A	No	Hypothetical	Hypothetical	--	No	No	No	No
Alt_Locus109v1rpkm1236.20_fwd_2_13	1214651|Altal1	No	Hypothetical	Hypothetical	--	No	No	No	No
Para_Locus16883v1rpkm0.40_fwd_2_2	1167586|Parsp1	No	Hypothetical	Hypothetical	--	No	Yes	No	No
Para_Locus25970v1rpkm0.00_fwd_2_1	1257000|Parsp1	No	Hypothetical	Hypothetical	--	No	Yes	No	No
Para_Locus3517v1rpkm24.05_fwd_1_2	1158774|Parsp1	No	Hypothetical	Hypothetical	--	No	Yes	No	No
Para_Locus424v1rpkm375.25_fwd_2_6	972825|Parsp1	No	Hypothetical	Hypothetical	--	No	Yes	No	No
Alt_Locus4669v1rpkm26.89_fwd_2_10	214112|Altal1	No	Hypothetical	Hypothetical	--	No	No	No	No
Para_Locus5748v1rpkm9.60_fwd_3_26	1045611|Parsp1	No	Hypothetical	Hypothetical	--	No	No	No	No
Para_Locus9027v1rpkm2.62_fwd_1_2	219475|Parsp1	No	Hypothetical	Hypothetical	--	No	No	No	No
Para_Locus4833v1rpkm13.73_fwd_3_5	1175078|Parsp1	No	Hypothetical	Hypothetical	--	No	Yes	Yes	Yes
Para_Locus5057v5rpkm0.00_PRE_fwd_1_10	1015391|Parsp1	No	Hypothetical	Hypothetical	--	No	No	No	No
Pyreno_Locus12992v1rpkm0.96_fwd_3_2	950905|Pyrsp1	No	Hypothetical	Hypothetical	--	No	No	No	No
Alt_Locus4692v5rpkm0.21_PRE_fwd_2_26	364366|Altal1	No	Hypothetical	Hypothetical	--	No	No	No	No
Alt_Locus4445v1rpkm28.85_fwd_3_42	948688|Altal1	No	Hypothetical	Hypothetical	--	No	No	No	No
Alt_Locus5918v1rpkm17.09_fwd_3_1	617904|Altal1	No	Hypothetical	Hypothetical	--	No	No	No	No
Para_Locus15618v1rpkm0.53_fwd_1_1	1257507|Parsp1	No	Hypothetical	Hypothetical	--	No	No	No	No
Pyreno_Locus13096v1rpkm0.92_fwd_3_40	146838|Pyrsp1	No	Hypothetical	Hypothetical	--	No	No	No	No
Alt_Locus5836v1rpkm17.68_fwd_1_10	1155605|Altal1	No	Hypothetical	Hypothetical	--	No	No	No	No
Pyreno_Locus6373v1rpkm16.65_fwd_2_20	559367|Pyrsp1	No	Hypothetical	Hypothetical	--	No	No	No	No
Para_Locus6302v1rpkm7.72_fwd_3_3	1186507|Parsp1	No	Lipase	Esterase lipase	--	No	No	No	No
Para_Locus4466v2rpkm15.28_fwd_2_1	1161187|Parsp1	No	Lipase	GDSL lipase/acylhydrolase	--	No	No	No	No
Para_Locus4438v2rpkm15.85_fwd_3_2	1190617|Parsp1	No	Lipase	Lipase	--	No	Yes	No	No
Alt_Locus4239v1rpkm31.00_fwd_2_8	181353|Altal1	No	Lipase	Lipase 1	--	No	No	No	No
Alt_Locus8578v1rpkm5.21_fwd_3_17	270636|Altal1	No	Lipase	Lipase 3	--	No	Yes	No	No
Para_Locus1714v1rpkm67.78_fwd_2_2	1211783|Parsp1	No	Lipase	Lysophospholipase 3	--	No	Yes	No	No
Para_Locus4101v1rpkm18.64_fwd_3_6	1087845|Parsp1	No	MEROPS A	Rhizopuspepsin-1	--	No	No	No	No
Para_Locus4872v1rpkm13.49_fwd_2_3	1147160|Parsp1	No	MEROPS C19	Ubiquitin carboxyl-terminal hydrolase	--	No	No	No	No
Para_Locus2532v1rpkm39.18_fwd_3_1	1262688|Parsp1	No	MEROPS M01	Aminopeptidase	--	No	No	No	No
Para_Locus5303v1rpkm11.38_fwd_3_4	1124580|Parsp1	No	MEROPS M13	Metalloendopeptidase	--	No	No	No	No
Para_Locus66v1rpkm2123.87_fwd_3_22	362126|Parsp1	No	MEROPS M14	Zinc carboxypeptidase	--	No	Yes	No	No
Para_Locus14979v1rpkm0.61_fwd_3_1	1151139|Parsp1	No	MEROPS M14A	Carboxypeptidase A1	--	No	Yes	No	No
Para_Locus4438v1rpkm16.11_fwd_1_2	1190618|Parsp1	No	MEROPS M16C	Zinc metalloprotease	--	No	No	No	No
Stago_Locus7408v1rpkm6.42_fwd_3_2	296764|Stasp1	No	MEROPS M20	Beta-Ala-His dipeptidase	--	No	No	No	No
Para_Locus2216v1rpkm48.09_fwd_1_2	1150081|Parsp1	No	MEROPS M28	Aminopeptidase Y	--	No	Yes	No	No
Para_Locus8740v1rpkm2.90_fwd_1_31	1101135|Parsp1	No	MEROPS M28	Zinc metalloprotease	--	No	No	No	No
Para_Locus14363v1rpkm0.69_fwd_3_1	1137037|Parsp1	No	MEROPS M28	Zn-dependent exopeptidase	--	No	Yes	No	No
Para_Locus12055v1rpkm1.09_fwd_1_1	1152385|Parsp1	No	MEROPS M36	Extracellular elastinolytic metalloproteinase	--	No	No	No	No
Para_Locus7909v1rpkm4.00_fwd_1_5	1022943|Parsp1	No	MEROPS S01A	Trypsin	--	No	Yes	Yes	Yes
Para_Locus3459v1rpkm24.63_fwd_3_14	1219041|Parsp1	No	MEROPS S01C	Nuclear serine protease HtrA2/Nma111	--	No	No	No	No
Para_Locus6689v1rpkm6.66_fwd_1_1	1169782|Parsp1	No	MEROPS S09	Dipeptidyl peptidase V	--	No	No	No	No
Pyreno_Locus5835v1rpkm19.55_fwd_3_4	614711|Pyrsp1	No	MEROPS S09	Dipeptidyl peptidase V	--	No	Yes	No	No
Para_Locus649v1rpkm230.91_fwd_2_2	867442|Parsp1	No	MEROPS S10	Carboxypeptidase Y	--	No	Yes	No	No
Para_Locus16703v1rpkm0.42_fwd_1_1	1188589|Parsp1	No	MEROPS S28	Extracellular serine carboxypeptidase	--	No	No	Yes	No
Para_Locus2433v2rpkm17.53_fwd_3_4	366517|Parsp1	No	MEROPS S33	Proline iminopeptidase	--	No	No	No	No
Para_Locus17999v1rpkm0.27_fwd_3_1	1240033|Parsp1	No	MEROPS S41	Peptidase	--	No	No	Yes	No
Para_Locus7408v1rpkm4.96_fwd_1_6	1216541|Parsp1	No	MEROPS S41	Peptidase	--	No	No	No	No
Para_Locus6610v1rpkm6.84_fwd_2_43	1190737|Parsp1	No	MEROPS S58	Peptidase family T4 protein	--	No	No	No	No
Para_Locus2019v1rpkm54.72_fwd_2_10	1145626|Parsp1	No	MEROPS S8/S53	Subtilisin-like serine protease	--	No	Yes	Yes	Yes
Para_Locus20221v1rpkm0.00_fwd_1_1	1253982|Parsp1	No	MEROPS S8/S53	Subtilisin-like serine protease	--	No	No	No	No
Alt_Locus3308v1rpkm43.65_fwd_3_1	1054867|Altal1	No	MEROPS T1	Proteasome subunit alpha type	--	No	No	No	No
Alt_Locus10637v2rpkm0.95_fwd_3_1	1057059|Altal1	No	MEROPS T1	Proteasome subunit alpha type	--	No	No	No	No
Para_Locus1052v1rpkm124.06_fwd_2_3	1107190|Parsp1	No	MEROPS T1	Proteasome subunit alpha type	--	No	No	No	No
Para_Locus4403v1rpkm16.31_fwd_2_11	1214118|Parsp1	No	Other 1 - redox	4-hydroxyphenylpyruvate dioxygenase	Yes	No	No	No	No
Alt_Locus207v1rpkm736.65_fwd_2_13	502844|Altal1	No	Other 1 - redox	6-phosphogluconate dehydrogenase	Yes	No	No	No	No
Para_Locus123v1rpkm1108.57_fwd_2_1	1182354|Parsp1	No	Other 1 - redox	6-phosphogluconate dehydrogenase	Yes	No	No	No	No
Para_Locus10572v1rpkm1.57_fwd_2_3	1169238|Parsp1	No	Other 1 - redox	Aconitate hydratase, mitochondrial (4Fe/4S)	Yes	No	No	No	No
Para_Locus3904v1rpkm20.28_fwd_2_4	468628|Parsp1	No	Other 1 - redox	Aldehyde dehydrogenase	Yes	No	No	No	No
Alt_Locus6733v1rpkm12.38_fwd_3_4	989844|Altal1	No	Other 1 - redox	Aldehyde dehydrogenase	Yes	No	No	No	No
Alt_Locus1304v1rpkm120.40_fwd_2_4	1057777|Altal1	No	Other 1 - redox	Aldehyde reductase	Yes	No	No	No	No
Para_Locus2257v1rpkm46.79_fwd_3_26	1096179|Parsp1	No	Other 1 - redox	Aldehyde reductase	Yes	No	No	No	No
Para_Locus6116v1rpkm8.39_fwd_3_6	1255342|Parsp1	No	Other 1 - redox	Amine oxidase (Cu, quinone binding)	Yes	No	No	No	No
Alt_Locus6070v2rpkm2.31_fwd_2_8	1000226|Altal1	No	Other 1 - redox	Amine oxidase (Cu, quinone binding)	Yes	No	Yes	No	No
Para_Locus1648v1rpkm70.65_fwd_1_7	280082|Parsp1	No	Other 1 - redox	Betaine aldehyde dehydrogenase 1	Yes	No	No	No	No
Para_Locus2983v1rpkm30.94_fwd_3_1	1149818|Parsp1	No	Other 1 - redox	Co-A binding protein, NAD(P)-binding	Yes	No	No	No	No
Para_Locus959v1rpkm137.52_fwd_2_1	1193470|Parsp1	No	Other 1 - redox	Cytochrome b-c1, mitochondrial	Yes	No	No	No	No
Para_Locus283v1rpkm577.82_fwd_2_1	1264823|Parsp1	No	Other 1 - redox	Cytochrome c oxidase	Yes	No	No	No	No
Para_Locus1254v1rpkm99.07_fwd_3_1	1169870|Parsp1	No	Other 1 - redox	Cytochrome c1	Yes	No	No	No	No
Alt_Locus1386v2rpkm1.48_PRE_fwd_1_24	674436|Altal1	No	Other 1 - redox	Cytochrome oxidase	Yes	No	No	No	No
Pyreno_Locus8888v1rpkm6.33_fwd_1_25	674436|Pyrsp1	No	Other 1 - redox	Cytochrome oxidase	Yes	No	No	No	No
Para_Locus176v1rpkm849.75_fwd_3_2	1095522|Parsp1	No	Other 1 - redox	delta-9 fatty acid desaturase, heme-binding	Yes	No	No	No	No
Para_Locus9638v1rpkm2.10_fwd_1_5	1106877|Parsp1	No	Other 1 - redox	Extracellular dioxygenase	Yes	No	Yes	Yes	Yes
Alt_Locus8681v1rpkm4.93_fwd_3_14	14547|Altal1	No	Other 1 - redox	FAD-binding protein	Yes	No	Yes	No	No
Para_Locus2641v1rpkm37.00_fwd_3_3	1115624|Parsp1	No	Other 1 - redox	FAD-binding protein	Yes	No	Yes	No	No
Para_Locus19172v1rpkm0.00_fwd_2_1	1199654|Parsp1	No	Other 1 - redox	FAD-dependent oxidoreductase	Yes	No	Yes	No	No
Para_Locus93v1rpkm1468.39_fwd_2_72	1179443|Parsp1	No	Other 1 - redox	FAD/FMN-containing dehydrogenase	Yes	No	Yes	Yes	Yes
Para_Locus1066v1rpkm121.85_fwd_2_5	1165283|Parsp1	No	Other 1 - redox	FMN-binding split barrel-related protein	Yes	No	Yes	No	No
Para_Locus8734v1rpkm2.91_fwd_3_2	1253852|Parsp1	No	Other 1 - redox	Gamma-glutamyl phosphate reductase	Yes	No	No	No	No
Alt_Locus3548v1rpkm39.81_fwd_1_6	943526|Altal1	No	Other 1 - redox	Glutaryl-CoA dehydrogenase	Yes	No	No	No	No
Para_Locus1480v1rpkm80.95_fwd_3_1	1082743|Parsp1	No	Other 1 - redox	Glyceraldehyde 3-phosphate dehydrogenase	Yes	No	No	No	No
Para_Locus14v1rpkm7160.31_fwd_2_1	1082743|Parsp1	No	Other 1 - redox	Glyceraldehyde 3-phosphate dehydrogenase	Yes	No	No	No	No
Para_Locus5503v1rpkm10.59_fwd_2_3	1114227|Parsp1	No	Other 1 - redox	Glycine dehydrogenase	Yes	No	No	No	No
Para_Locus7680v1rpkm4.42_fwd_1_7	1110285|Parsp1	No	Other 1 - redox	Homogentisate 1,2-dioxygenase	Yes	No	No	No	No
Para_Locus725v1rpkm198.41_fwd_1_5	1105493|Parsp1	No	Other 1 - redox	Inosine-5'-monophosphate dehydrogenase	Yes	No	No	No	No
Para_Locus6268v1rpkm7.84_fwd_3_3	1148301|Parsp1	No	Other 1 - redox	Isoflavone reductase, FAD binding	Yes	No	No	No	No
Alt_Locus7042v1rpkm10.67_fwd_2_3	941850|Altal1	No	Other 1 - redox	L-lactate dehydrogenase	Yes	No	No	No	No
Para_Locus12141v1rpkm1.07_fwd_3_1	1113743|Parsp1	No	Other 1 - redox	L-lactate dehydrogenase	Yes	No	No	No	No
Para_Locus9303v1rpkm2.37_fwd_2_2	1206102|Parsp1	No	Other 1 - redox	Lysyl oxidase	Yes	No	No	No	No
Para_Locus2433v1rpkm41.69_fwd_3_5	1169135|Parsp1	No	Other 1 - redox	Mannitol 1-phosphate 5-dehydrogenase	Yes	No	No	No	No
Para_Locus1859v1rpkm60.85_fwd_2_1	1169210|Parsp1	No	Other 1 - redox	NADH dehydrogenase	Yes	No	No	No	No
Para_Locus452v1rpkm347.86_fwd_2_2	1121146|Parsp1	No	Other 1 - redox	NADP-dependent mannitol dehydrogenase	Yes	No	No	No	No
Alt_Locus819v1rpkm193.87_fwd_2_5	391676|Altal1	No	Other 1 - redox	NADPH-dependent methylglyoxal reductase GRE2	Yes	No	No	No	No
Para_Locus3047v1rpkm29.96_fwd_3_4	1263131|Parsp1	No	Other 1 - redox	Oxidoreductase ucpA	Yes	No	No	No	No
Para_Locus14501v1rpkm0.68_fwd_1_1	1191725|Parsp1	No	Other 1 - redox	Protocatechuate 3, Fe3+-binding dioxygenase	Yes	No	Yes	Yes	Yes
Para_Locus2020v1rpkm54.70_fwd_2_1	1154448|Parsp1	No	Other 1 - redox	Saccharopine dehydrogenase, NAD-binding	Yes	No	No	No	No
Para_Locus3172v1rpkm27.99_fwd_3_2	1131865|Parsp1	No	Other 1 - redox	Succinate dehydrogenase	Yes	No	No	No	No
Alt_Locus1289v1rpkm121.63_fwd_1_1	1025328|Altal1	No	Other 1 - redox	Succinate dehydrogenase, NAD-binding	Yes	No	No	No	No
Para_Locus4556v1rpkm15.39_fwd_3_4	1202666|Parsp1	No	Other 1 - redox	Sulfite reductase hemoprotein	Yes	No	No	No	No
Para_Locus41v1rpkm3457.87_fwd_1_6	1083975|Parsp1	No	Other 1 - redox	Superoxide dismutase	Yes	No	No	No	No
Para_Locus2335v1rpkm44.51_fwd_2_8	158157|Parsp1	No	Other 1 - redox	Superoxide dismutase, cytosolic	Yes	No	Yes	No	No
Para_Locus1811v1rpkm63.12_fwd_3_1	1129318|Parsp1	No	Other 1 - redox	Thioredoxin	Yes	No	No	No	No
Para_Locus3956v1rpkm19.89_fwd_2_1	499183|Parsp1	No	Other 1 - redox	Thioredoxin reductase	Yes	No	No	No	No
Para_Locus3002v3rpkm8.00_fwd_1_2	830457|Parsp1	No	Other 1 - redox	Xanthine dehydrogenase/oxidase	Yes	No	No	No	No
Para_Locus417v1rpkm381.77_fwd_1_1	1092414|Parsp1	No	Other 2 - non-redox	14-3-3 domain containing protein	No	No	No	No	No
Para_Locus18635v1rpkm0.17_fwd_1_1	1199663|Parsp1	No	Other 2 - non-redox	5`-nucleotidase	No	No	Yes	No	No
Para_Locus1065v1rpkm121.91_fwd_1_2	1161283|Parsp1	No	Other 2 - non-redox	6-phosphogluconolactonase	No	No	No	No	No
Para_Locus2466v1rpkm40.79_fwd_1_2	791728|Parsp1	No	Other 2 - non-redox	ABC-type nitrate/sulfonate/bicarbonate transporter	No	No	No	No	No
Alt_Locus1186v1rpkm134.14_fwd_2_18	360136|Altal1	No	Other 2 - non-redox	Acetyl-CoA carboxylase	No	No	No	No	No
Para_Locus7435v1rpkm4.89_fwd_2_1	1193094|Parsp1	No	Other 2 - non-redox	Acetylornithine deacetylase	No	No	No	No	No
Para_Locus2466v1rpkm40.79_fwd_1_9	791722|Parsp1	No	Other 2 - non-redox	Acid phosphatase	No	No	Yes	No	No
Para_Locus11308v1rpkm1.30_fwd_3_4	1253980|Parsp1	No	Other 2 - non-redox	Acid phosphatase PHO12	No	No	Yes	No	No
Para_Locus2839v1rpkm33.45_fwd_3_3	1162743|Parsp1	No	Other 2 - non-redox	Actin binding protein	No	No	No	No	No
Para_Locus1331v1rpkm92.23_fwd_2_6	974590|Parsp1	No	Other 2 - non-redox	Adenine deaminase	No	No	No	No	No
Para_Locus1888v1rpkm59.39_fwd_1_4	1086282|Parsp1	No	Other 2 - non-redox	Alanin-tRNA ligase	No	No	No	No	No
Para_Locus10161v1rpkm1.77_fwd_2_7	1153312|Parsp1	No	Other 2 - non-redox	Alkaline phosphatase	No	No	Yes	No	No
Para_Locus2285v1rpkm46.01_fwd_1_11	1218926|Parsp1	No	Other 2 - non-redox	Allantoicase (oxidative stress?)	No	No	No	No	No
Para_Locus1772v1rpkm65.13_fwd_3_1	1048759|Parsp1	No	Other 2 - non-redox	Alpha/beta hydrolase	No	No	No	Yes	No
Para_Locus5613v1rpkm10.12_fwd_1_2	1168049|Parsp1	No	Other 2 - non-redox	Alpha/beta hydrolase	No	No	No	No	No
Para_Locus4120v1rpkm18.51_fwd_3_6	1105051|Parsp1	No	Other 2 - non-redox	Alpha/beta hydrolase	No	No	No	No	No
Para_Locus9713v1rpkm2.05_fwd_3_1	1263608|Parsp1	No	Other 2 - non-redox	Amino acid permease (transporter) inda1	No	No	No	No	No
Para_Locus5267v1rpkm11.59_fwd_2_1	1187656|Parsp1	No	Other 2 - non-redox	Aminohydrolase	No	No	No	No	No
Para_Locus17440v1rpkm0.33_fwd_1_1	1229678|Parsp1	No	Other 2 - non-redox	Aminohydrolase 2	No	No	No	No	No
Para_Locus9761v1rpkm2.02_fwd_1_3	1198579|Parsp1	No	Other 2 - non-redox	Aminotransferase	No	No	No	No	No
Para_Locus14172v1rpkm0.72_fwd_3_1	1192028|Parsp1	No	Other 2 - non-redox	Apple (no info found)	No	No	Yes	Yes	Yes
Para_Locus237v1rpkm669.02_fwd_1_4	1165709|Parsp1	No	Other 2 - non-redox	Arginase (Mn-binding)	No	No	No	No	No
Para_Locus2653v1rpkm36.78_fwd_2_1	1206489|Parsp1	No	Other 2 - non-redox	Argininosuccinate lyase	No	No	No	No	No
Para_Locus776v1rpkm180.45_fwd_2_1	1103203|Parsp1	No	Other 2 - non-redox	Argininosuccinate synthase	No	No	No	No	No
Para_Locus3059v1rpkm29.80_fwd_3_1	1163043|Parsp1	No	Other 2 - non-redox	Aspartyl-tRNA synthetase	No	No	No	No	No
Stago_Locus2945v1rpkm25.95_fwd_1_1	313000|Stasp1	No	Other 2 - non-redox	Aspartyl-tRNA synthetase	No	No	No	No	No
Para_Locus1793v1rpkm64.12_fwd_3_3	1168416|Parsp1	No	Other 2 - non-redox	ATP phosphoribosyltransferase	No	No	No	No	No
Pyreno_Locus5506v1rpkm21.87_fwd_3_5	533888|Pyrsp1	No	Other 2 - non-redox	ATP phosphoribosyltransferase	No	No	No	No	No
Alt_Locus12690v1rpkm0.69_fwd_2_1	1067692|Altal1	No	Other 2 - non-redox	ATP synthase subunit alpha	No	No	No	No	No
Para_Locus149v1rpkm975.07_fwd_1_1	1113774|Parsp1	No	Other 2 - non-redox	ATP synthase subunit beta	No	No	No	No	No
Para_Locus426v1rpkm373.26_fwd_3_1	1162748|Parsp1	No	Other 2 - non-redox	ATP synthase subunit gamma	No	No	No	No	No
Pyreno_Locus10355v1rpkm3.23_fwd_2_1	566866|Pyrsp1	No	Other 2 - non-redox	ATP-dependent RNA helicase	No	No	No	No	No
Para_Locus9439v1rpkm2.26_fwd_3_1	1258095|Parsp1	No	Other 2 - non-redox	Beta lactamase	No	No	No	No	No
Para_Locus2479v1rpkm40.62_fwd_3_1	1167697|Parsp1	No	Other 2 - non-redox	Beta-1,6-glucan boisynthesis protein (Knh1)	No	No	Yes	No	No
Para_Locus591v1rpkm260.26_fwd_1_1	1168445|Parsp1	No	Other 2 - non-redox	Branched-chain-amino-acid aminotransferase	No	No	No	No	No
Pyreno_Locus2216v1rpkm67.05_fwd_2_2	598882|Pyrsp1	No	Other 2 - non-redox	C6 finger domain containing protein	No	No	No	No	No
Para_Locus1991v1rpkm55.75_fwd_1_8	1086211|Parsp1	No	Other 2 - non-redox	CAIB/BAIF family protein (CoA-transferase)	No	No	No	No	No
Para_Locus6148v1rpkm8.25_fwd_3_5	1190275|Parsp1	No	Other 2 - non-redox	Carnitine O-acetyltransferase	No	No	No	No	No
Para_Locus4215v1rpkm17.73_fwd_2_1	1159193|Parsp1	No	Other 2 - non-redox	Cell death protein	No	No	Yes	No	No
Alt_Locus2423v1rpkm62.58_fwd_3_2	959341|Altal1	No	Other 2 - non-redox	Cell division control protein	No	No	No	No	No
Para_Locus190v1rpkm816.63_fwd_1_1	1188911|Parsp1	No	Other 2 - non-redox	Cell division cycle protein	No	No	No	No	No
Para_Locus3671v1rpkm22.51_fwd_1_4	1124037|Parsp1	No	Other 2 - non-redox	Chaperone protein dnaK	No	No	Yes	No	No
Para_Locus548v1rpkm282.53_fwd_2_1	1160332|Parsp1	No	Other 2 - non-redox	Chaperonin, 10 kDa	No	No	No	No	No
Para_Locus854v1rpkm161.95_fwd_1_4	1154305|Parsp1	No	Other 2 - non-redox	Chitin synthase	No	No	No	No	No
Para_Locus991v1rpkm130.88_fwd_2_4	1154301|Parsp1	No	Other 2 - non-redox	Chitin synthase	No	No	No	No	No
Para_Locus1741v1rpkm66.52_fwd_2_1	1143166|Parsp1	No	Other 2 - non-redox	Citrate synthase	No	No	No	No	No
Para_Locus298v1rpkm546.17_fwd_1_19	1046155|Parsp1	No	Other 2 - non-redox	Citrate synthase	No	No	No	No	No
Para_Locus4195v1rpkm17.87_fwd_1_2	1108663|Parsp1	No	Other 2 - non-redox	Class II aldolase/adducin domain containing protein	No	No	No	No	No
Para_Locus2458v1rpkm40.92_fwd_2_2	1116324|Parsp1	No	Other 2 - non-redox	Coantomer subunit gamma	No	No	No	No	No
Para_Locus5969v1rpkm8.85_fwd_2_2	1163311|Parsp1	No	Other 2 - non-redox	Conserved fungal protein	No	No	Yes	No	No
Para_Locus721v1rpkm199.27_fwd_1_4	358705|Parsp1	No	Other 2 - non-redox	Conserved fungal protein	No	No	Yes	No	No
Para_Locus9982v1rpkm1.87_fwd_3_1	1166794|Parsp1	No	Other 2 - non-redox	Covalently-linked cell wall protein	No	No	Yes	No	No
Para_Locus4389v1rpkm16.42_fwd_2_3	1166968|Parsp1	No	Other 2 - non-redox	Cyclase	No	No	No	No	No
Para_Locus2299v1rpkm45.60_fwd_3_1	1096148|Parsp1	No	Other 2 - non-redox	Dienelactone hydrolase	No	No	No	No	No
Para_Locus7436v1rpkm4.89_fwd_1_5	1169399|Parsp1	No	Other 2 - non-redox	Dienelactone hydrolase	No	No	Yes	No	No
Para_Locus983v1rpkm131.95_fwd_2_3	1165633|Parsp1	No	Other 2 - non-redox	Dienelactone hydrolase	No	No	No	No	No
Para_Locus5330v1rpkm11.30_fwd_2_2	1169707|Parsp1	No	Other 2 - non-redox	Dihydrodipicolinate synthase	No	No	No	No	No
Para_Locus2701v1rpkm35.82_fwd_1_5	1164566|Parsp1	No	Other 2 - non-redox	Dihydrodipicolinate synthase	No	No	No	No	No
Para_Locus865v1rpkm159.16_fwd_1_2	1124344|Parsp1	No	Other 2 - non-redox	Disulfide isomerase	No	No	Yes	No	No
Para_Locus5208v1rpkm11.87_fwd_3_3	1204093|Parsp1	No	Other 2 - non-redox	Disulfide isomerase	No	No	Yes	No	No
Para_Locus770v1rpkm181.39_fwd_1_1	1124655|Parsp1	No	Other 2 - non-redox	Disulfide isomerase A4	No	No	Yes	No	No
Para_Locus1728v1rpkm67.18_fwd_2_3	1090094|Parsp1	No	Other 2 - non-redox	DJ-1 protein (glutamine amidotransferase)	No	No	No	No	No
Alt_Locus2808v1rpkm52.96_fwd_2_4	959899|Altal1	No	Other 2 - non-redox	DNAJ domain containing protein	No	No	No	No	No
Para_Locus2883v2rpkm27.16_fwd_3_4	460467|Parsp1	No	Other 2 - non-redox	DUF1000 domain-containing protein	No	No	No	No	No
Para_Locus2357v1rpkm43.72_fwd_1_1	1161761|Parsp1	No	Other 2 - non-redox	DUF255 domain-containing protein	No	No	No	No	No
Para_Locus483v1rpkm322.65_fwd_1_2	1085398|Parsp1	No	Other 2 - non-redox	DUF833 domain-containing protein	No	No	No	No	No
Para_Locus1812v1rpkm63.11_fwd_1_3	1163391|Parsp1	No	Other 2 - non-redox	E3 ubiquitin-protein ligase	No	No	No	No	No
Para_Locus6677v1rpkm6.68_fwd_1_4	277777|Parsp1	No	Other 2 - non-redox	Epoxide hydrolase	No	No	No	No	No
Para_Locus10283v1rpkm1.70_fwd_1_10	1097396|Parsp1	No	Other 2 - non-redox	Epoxide hydrolase	No	No	No	No	No
Para_Locus7182v2rpkm0.00_PRE_fwd_2_1	1196266|Parsp1	No	Other 2 - non-redox	Epoxide hydrolase	No	No	No	Yes	No
Para_Locus4806v1rpkm13.90_fwd_2_3	1190542|Parsp1	No	Other 2 - non-redox	Epoxide hydrolase	No	No	No	No	No
Para_Locus4709v1rpkm14.38_fwd_2_7	1053975|Parsp1	No	Other 2 - non-redox	Ethyl tert-butyl ether degradation	No	No	No	No	No
Para_Locus8033v1rpkm3.82_fwd_2_3	1219422|Parsp1	No	Other 2 - non-redox	Ethyl tert-butyl ether degradation	No	No	Yes	No	No
Para_Locus842v1rpkm163.72_fwd_3_1	1162754|Parsp1	No	Other 2 - non-redox	Ethyl tert-butyl ether degradation	No	No	No	No	No
Para_Locus1857v1rpkm60.87_fwd_3_1	1140493|Parsp1	No	Other 2 - non-redox	Eukaryotic translation initiation factor 3	No	No	No	No	No
Alt_Locus544v1rpkm293.86_fwd_3_8	926567|Altal1	No	Other 2 - non-redox	Eukaryotic translation initiation factor 3	No	No	No	No	No
Para_Locus240v1rpkm662.26_fwd_3_5	1196953|Parsp1	No	Other 2 - non-redox	Expression library immunization antigen 1	No	No	Yes	No	No
Para_Locus1108v2rpkm104.24_fwd_1_1	1068935|Parsp1	No	Other 2 - non-redox	Extracellular serine-rich protein	No	No	No	Yes	No
Para_Locus11056v1rpkm1.39_fwd_1_1	1205580|Parsp1	No	Other 2 - non-redox	Extracellular serine-rich protein	No	No	Yes	No	No
Para_Locus14357v1rpkm0.69_fwd_3_1	1205580|Parsp1	No	Other 2 - non-redox	Extracellular serine-rich protein	No	No	Yes	No	No
Para_Locus1500v2rpkm53.36_fwd_1_14	1115015|Parsp1	No	Other 2 - non-redox	Fatty acid synthase beta subunit	No	No	No	No	No
Para_Locus14470v1rpkm0.68_fwd_3_6	1121431|Parsp1	No	Other 2 - non-redox	Ferulic acid esterase	No	No	No	Yes	No
Para_Locus14470v1rpkm0.68_fwd_2_1	1121431|Parsp1	No	Other 2 - non-redox	Feruloyl esterase	No	No	No	Yes	No
Stago_Locus7301v1rpkm6.67_fwd_1_10	141853|Stasp1	No	Other 2 - non-redox	Feruloyl esterase B	No	No	Yes	No	No
Para_Locus3288v1rpkm26.54_fwd_3_7	1163126|Parsp1	No	Other 2 - non-redox	Fructose-bisphosphate aldolase	No	No	No	No	No
Para_Locus291v1rpkm558.26_fwd_3_5	1203538|Parsp1	No	Other 2 - non-redox	Fructose-bisphosphate class II	No	No	No	No	No
Para_Locus2023v1rpkm54.65_fwd_2_1	1256426|Parsp1	No	Other 2 - non-redox	Fumarylacetoacetate hydrolase	No	No	No	No	No
Para_Locus1731v1rpkm67.00_fwd_2_2	1057766|Parsp1	No	Other 2 - non-redox	Glutamate decarboxylase	No	No	No	No	No
Para_Locus2012v1rpkm55.22_fwd_2_1	1091365|Parsp1	No	Other 2 - non-redox	Glutaminyl-tRNA synthetase	No	No	No	No	No
Para_Locus1453v1rpkm82.60_fwd_3_1	1164857|Parsp1	No	Other 2 - non-redox	Glutamyl-tRNA synthetase	No	No	No	No	No
Para_Locus3313v1rpkm26.27_fwd_3_1	1166924|Parsp1	No	Other 2 - non-redox	Glutathione s-transferase	No	No	No	No	No
Para_Locus1085v1rpkm119.41_fwd_2_1	1165071|Parsp1	No	Other 2 - non-redox	Glutathione s-transferase III	No	No	No	No	No
Para_Locus1311v1rpkm93.39_fwd_3_3	1144731|Parsp1	No	Other 2 - non-redox	Glutathione synthetase large chain	No	No	No	No	No
Para_Locus541v1rpkm286.94_fwd_1_4	1168373|Parsp1	No	Other 2 - non-redox	Glycolipid transfer protein HET-C2	No	No	No	No	No
Para_Locus423v1rpkm376.08_fwd_2_3	1097305|Parsp1	No	Other 2 - non-redox	Glyoxalase	No	No	No	No	No
Para_Locus6102v1rpkm8.44_fwd_3_2	491377|Parsp1	No	Other 2 - non-redox	Glyoxylate pathway regulator	No	No	No	No	No
Para_Locus68v1rpkm2093.19_fwd_3_3	1168595|Parsp1	No	Other 2 - non-redox	GPI anchored protein	No	No	Yes	No	No
Alt_Locus540v1rpkm295.19_fwd_1_17	168892|Altal1	No	Other 2 - non-redox	GTP-binding protein	No	No	No	No	No
Alt_Locus12629v1rpkm0.71_fwd_2_3	294145|Altal1	No	Other 2 - non-redox	GTPase rho1	No	No	No	No	No
Para_Locus2166v1rpkm49.83_fwd_1_1	1140447|Parsp1	No	Other 2 - non-redox	Guanine deaminase	No	No	No	No	No
Para_Locus5028v1rpkm12.73_fwd_2_2	1166324|Parsp1	No	Other 2 - non-redox	HD domain containing protein	No	No	No	No	No
Para_Locus863v1rpkm159.85_fwd_3_9	1103118|Parsp1	No	Other 2 - non-redox	Heat shock protein, 70 kDa	No	No	Yes	No	No
Para_Locus2575v1rpkm38.23_fwd_3_1	1176157|Parsp1	No	Other 2 - non-redox	Heat shock protein, 88 kDa	No	No	No	No	No
Para_Locus127v1rpkm1075.77_fwd_3_2	622774|Parsp1	No	Other 2 - non-redox	Heat shock protein, 90 kDa	No	No	No	No	No
Alt_Locus14357v1rpkm0.37_fwd_2_1	1054537|Altal1	No	Other 2 - non-redox	Heterokaryon incompatibility protein	No	No	No	No	No
Para_Locus824v1rpkm170.36_fwd_2_1	1137876|Parsp1	No	Other 2 - non-redox	Homocitrate synthase	No	No	No	No	No
Para_Locus4657v1rpkm14.72_fwd_1_2	1164007|Parsp1	No	Other 2 - non-redox	Imidazole glycerol phosphate dehydratase	No	No	No	No	No
Para_Locus5736v1rpkm9.64_fwd_2_2	1231291|Parsp1	No	Other 2 - non-redox	Importin (protein transport)	No	No	No	No	No
Para_Locus6135v1rpkm8.31_fwd_3_2	1126573|Parsp1	No	Other 2 - non-redox	Importin (protein transport)	No	No	No	No	No
Para_Locus6207v1rpkm8.05_fwd_3_2	1183223|Parsp1	No	Other 2 - non-redox	Inosine uridine-preferring nucleoside hydrolase	No	No	No	No	No
Para_Locus18133v1rpkm0.25_fwd_3_3	1160921|Parsp1	No	Other 2 - non-redox	Isopentenyl-diphosphate delta isomerase 1	No	No	No	No	No
Para_Locus2816v1rpkm33.79_fwd_1_1	1160921|Parsp1	No	Other 2 - non-redox	Isopentenyl-diphosphate delta isomerase 1	No	No	No	No	No
Para_Locus5966v1rpkm8.86_fwd_3_2	1167155|Parsp1	No	Other 2 - non-redox	Lactonohydrolase	No	No	No	No	No
Para_Locus4774v1rpkm14.05_fwd_3_8	1159109|Parsp1	No	Other 2 - non-redox	Lipocalin-like domain-containing protein	No	No	No	No	No
Para_Locus188v2rpkm13.12_PRE_fwd_3_5	705293|Parsp1	No	Other 2 - non-redox	Major facilitator (protein transport)	No	No	No	No	No
Para_Locus42v1rpkm3359.47_fwd_2_3	1165753|Parsp1	No	Other 2 - non-redox	Major facilitator (protein transport)	No	No	No	No	No
Para_Locus7672v1rpkm4.42_fwd_2_2	1222634|Parsp1	No	Other 2 - non-redox	MAP kinase	No	No	No	No	No
Para_Locus3006v1rpkm30.71_fwd_2_2	1126307|Parsp1	No	Other 2 - non-redox	Membrane bound C2 domain protein	No	No	No	No	No
Para_Locus170v2rpkm42.06_PRE_fwd_1_3	1210851|Parsp1	No	Other 2 - non-redox	Metallo-beta-lactamase domain protein	No	No	No	No	No
Para_Locus8586v1rpkm3.09_fwd_3_2	791127|Parsp1	No	Other 2 - non-redox	Metallo-beta-lactamase domain protein	No	No	No	Yes	No
Para_Locus580v1rpkm265.96_fwd_1_3	1169827|Parsp1	No	Other 2 - non-redox	Mitochondrial ATPase	No	No	No	No	No
Para_Locus1208v1rpkm104.09_fwd_1_1	1221520|Parsp1	No	Other 2 - non-redox	Mitochondrial intermembrane space import and assembly protein 40	No	No	No	No	No
Para_Locus3608v1rpkm23.11_fwd_3_3	1163423|Parsp1	No	Other 2 - non-redox	Mitochondrial porin	No	No	No	No	No
Para_Locus872v1rpkm157.79_fwd_2_1	1163423|Parsp1	No	Other 2 - non-redox	Mitochondrial porin	No	No	No	No	No
Para_Locus1902v1rpkm58.87_fwd_1_2	1085896|Parsp1	No	Other 2 - non-redox	N-acetylglucosamine-phosphate mutase	No	No	No	No	No
Para_Locus775v1rpkm180.46_fwd_3_2	586691|Parsp1	No	Other 2 - non-redox	Nascent polypeptide-associated complex subunit bet	No	No	No	No	No
Para_Locus15760v1rpkm0.52_fwd_3_1	1126479|Parsp1	No	Other 2 - non-redox	Necrosis- and ethylene-inducing protein	No	No	Yes	No	No
Para_Locus5318v1rpkm11.34_fwd_1_4	1171638|Parsp1	No	Other 2 - non-redox	Nitrilase family protein (Nit3)	No	No	No	No	No
Para_Locus3961v1rpkm19.86_fwd_1_2	1169691|Parsp1	No	Other 2 - non-redox	NTF2-like protein (nuclear transport factor)	No	No	No	No	No
Para_Locus2158v1rpkm50.05_fwd_2_3	478030|Parsp1	No	Other 2 - non-redox	NTF2-like protein (nuclear transport factor)	No	No	No	No	No
Para_Locus11731v2rpkm0.00_PRE_fwd_2_1	1187681|Parsp1	No	Other 2 - non-redox	Nuclease PA3	No	No	Yes	Yes	Yes
Para_Locus6725v1rpkm6.57_fwd_1_5	1153992|Parsp1	No	Other 2 - non-redox	Nuclease PA3	No	No	Yes	No	No
Alt_Locus3094v1rpkm47.11_fwd_3_2	1016547|Altal1	No	Other 2 - non-redox	Nucleolar protein 5A	No	No	No	No	No
Para_Locus818v1rpkm171.77_fwd_2_3	731632|Parsp1	No	Other 2 - non-redox	Nucleosome assembly protein	No	No	No	No	No
Para_Locus6200v1rpkm8.07_fwd_1_6	1165618|Parsp1	No	Other 2 - non-redox	Nudix (no info)	No	No	No	No	No
Para_Locus2787v1rpkm34.32_fwd_2_4	1223465|Parsp1	No	Other 2 - non-redox	Ornithine aminotransferase	No	No	No	No	No
Para_Locus590v2rpkm0.00_PRE_fwd_2_1	1090172|Parsp1	No	Other 2 - non-redox	Ornithine carbamoyltransferase, mitochondrial	No	No	No	No	No
Para_Locus11382v1rpkm1.28_fwd_3_1	1209180|Parsp1	No	Other 2 - non-redox	PAF acetylhydrolase family protein	No	No	Yes	No	No
Para_Locus3058v1rpkm29.80_fwd_1_1	1168271|Parsp1	No	Other 2 - non-redox	Palmitoyl-protein thioesterase 1	No	No	Yes	No	No
Para_Locus2379v1rpkm43.09_fwd_2_32	886086|Parsp1	No	Other 2 - non-redox	Peptidyl-prolyl cis-trans isomerase	No	No	No	No	No
Para_Locus565v1rpkm274.66_fwd_1_12	1169126|Parsp1	No	Other 2 - non-redox	Peptidyl-prolyl cis-trans isomerase	No	No	No	No	No
Para_Locus718v1rpkm200.73_fwd_3_1	1169859|Parsp1	No	Other 2 - non-redox	Peptidyl-prolyl cis-trans isomerase	No	No	Yes	No	No
Para_Locus2248v1rpkm47.01_fwd_3_1	1199088|Parsp1	No	Other 2 - non-redox	Phenazine biosynthesis protein PhzF	No	No	No	No	No
Para_Locus435v1rpkm365.34_fwd_2_1	1167641|Parsp1	No	Other 2 - non-redox	Phosphatidylglycerol/phosphatidylinositol transfer protein	No	No	Yes	No	No
Para_Locus5979v1rpkm8.81_fwd_2_31	1067425|Parsp1	No	Other 2 - non-redox	Phosphoglucomutase	No	No	Yes	No	No
Alt_Locus4288v1rpkm30.36_fwd_2_5	976874|Altal1	No	Other 2 - non-redox	Prokaryotic ATPase	No	No	No	No	No
Para_Locus9417v1rpkm2.27_fwd_3_10	1169668|Parsp1	No	Other 2 - non-redox	Protein kinase-like	No	No	No	No	No
Para_Locus1711v1rpkm68.00_fwd_2_6	1191698|Parsp1	No	Other 2 - non-redox	Pyrazinamidase nicotinamidase	No	No	No	No	No
Para_Locus1913v1rpkm58.68_fwd_1_1	562339|Parsp1	No	Other 2 - non-redox	Ran exchange factor prp20 pim1	No	No	No	No	No
Para_Locus665v1rpkm221.85_fwd_3_2	1160818|Parsp1	No	Other 2 - non-redox	Ras-like protein, GTPase	No	No	No	No	No
Para_Locus1176v1rpkm107.49_fwd_2_1	1160843|Parsp1	No	Other 2 - non-redox	Rho GDP-dissociation inhibitor 2	No	No	No	No	No
Stago_Locus7957v1rpkm5.30_fwd_1_8	141552|Stasp1	No	Other 2 - non-redox	RHTO0S20e01266g2_1, galactose-binding	No	No	No	No	No
Para_Locus3335v1rpkm26.02_fwd_3_1	1147527|Parsp1	No	Other 2 - non-redox	Ribokinase	No	No	No	No	No
Para_Locus2188v1rpkm48.99_fwd_3_2	1160822|Parsp1	No	Other 2 - non-redox	Ribose-5-phosphate isomerase	No	No	No	No	No
Para_Locus2360v1rpkm43.67_fwd_2_3	1166422|Parsp1	No	Other 2 - non-redox	Ribosomal protein 37S, MRP4	No	No	No	No	No
Para_Locus1378v1rpkm88.25_fwd_1_1	1133542|Parsp1	No	Other 2 - non-redox	Ribosomal protein 40S, S0	No	No	No	No	No
Para_Locus129v1rpkm1061.49_fwd_2_1	1120069|Parsp1	No	Other 2 - non-redox	Ribosomal protein 40S, S12	No	No	No	No	No
Para_Locus683v1rpkm215.49_fwd_2_2	1259505|Parsp1	No	Other 2 - non-redox	Ribosomal protein 40S, S3	No	No	No	No	No
Para_Locus527v2rpkm101.27_fwd_3_3	1220977|Parsp1	No	Other 2 - non-redox	Ribosomal protein 40S, S9	No	No	No	No	No
Para_Locus621v1rpkm242.84_fwd_1_2	1142243|Parsp1	No	Other 2 - non-redox	Ribosomal protein 60S, acidic P0	No	No	No	No	No
Para_Locus266v1rpkm606.18_fwd_2_1	1260884|Parsp1	No	Other 2 - non-redox	Ribosomal protein S7	No	No	No	No	No
Para_Locus1315v2rpkm19.63_fwd_1_1	1164386|Parsp1	No	Other 2 - non-redox	RNA binding protein	No	No	No	No	No
Para_Locus4381v1rpkm16.47_fwd_2_6	393633|Parsp1	No	Other 2 - non-redox	RNA binding protein	No	No	No	No	No
Para_Locus1826v1rpkm62.24_fwd_2_1	1169075|Parsp1	No	Other 2 - non-redox	SEC14 cytosolic factor	No	No	No	No	No
Para_Locus5896v1rpkm9.09_fwd_1_6	453829|Parsp1	No	Other 2 - non-redox	Secreted protein	No	No	Yes	Yes	Yes
Para_Locus5057v5rpkm0.00_PRE_fwd_1_8	1099070|Parsp1	No	Other 2 - non-redox	Secreted protein	No	No	Yes	No	No
Alt_Locus1437v1rpkm108.17_fwd_2_37	1036229|Altal1	No	Other 2 - non-redox	Serine/threonine-protein phosphatase	No	No	No	No	No
Para_Locus2527v1rpkm39.37_fwd_1_3	1258774|Parsp1	No	Other 2 - non-redox	Signaling protein, tat pathway	No	No	No	No	No
Para_Locus878v1rpkm156.46_fwd_1_2	1161099|Parsp1	No	Other 2 - non-redox	Snare domain-containing protein (vesicle transport)	No	No	No	No	No
Para_Locus7606v1rpkm4.56_fwd_2_6	1212081|Parsp1	No	Other 2 - non-redox	Stomatin family protein	No	No	No	Yes	No
Para_Locus3097v1rpkm29.27_fwd_1_6	1163321|Parsp1	No	Other 2 - non-redox	Stress responsive A/B barrel domain protein	No	No	No	No	No
Para_Locus638v1rpkm236.58_fwd_1_8	1163420|Parsp1	No	Other 2 - non-redox	Stress responsive A/B barrel domain protein	No	No	No	No	No
Stago_Locus3587v1rpkm21.13_fwd_2_11	352758|Stasp1	No	Other 2 - non-redox	Structural maintenance of chromosomes protein	No	No	No	No	No
Para_Locus7414v1rpkm4.94_fwd_1_2	1204154|Parsp1	No	Other 2 - non-redox	Transcription elongation factor S-II	No	No	No	No	No
Para_Locus2172v1rpkm49.63_fwd_3_1	1124813|Parsp1	No	Other 2 - non-redox	Translocon-associated protein (TRAP)	No	No	Yes	No	No
Para_Locus5837v1rpkm9.33_fwd_1_2	1164124|Parsp1	No	Other 2 - non-redox	Twin-arginine translocation pathway signal	No	No	Yes	No	No
Para_Locus1226v1rpkm102.16_fwd_2_4	1113312|Parsp1	No	Other 2 - non-redox	UBA/TS-N domain containing protein	No	No	No	No	No
Para_Locus357v1rpkm460.25_fwd_3_2	1161169|Parsp1	No	Other 2 - non-redox	Ubiquitin-activating enzyme E1	No	No	No	No	No
Para_Locus1218v1rpkm103.14_fwd_3_1	1195023|Parsp1	No	Other 2 - non-redox	Uroporphyrinogen decarboxylase	No	No	No	No	No
Para_Locus1557v1rpkm76.59_fwd_2_1	1192376|Parsp1	No	Other 2 - non-redox	Vacuolar ATP synthase 98 kDa	No	No	No	No	No
Para_Locus10862v1rpkm1.46_fwd_3_7	1087802|Parsp1	No	Other 2 - non-redox	Vacuolar sorting protein	No	No	Yes	No	No
Para_Locus3071v1rpkm29.61_fwd_1_3	1132043|Parsp1	No	Other 2 - non-redox	Vacuolar sorting protein	No	No	Yes	No	No
Para_Locus4349v1rpkm16.71_fwd_3_2	1159283|Parsp1	No	Other 2 - non-redox	VPS10 domain receptor SorCS1 related protein	No	No	No	No	No
Alt_Locus267v1rpkm576.00_fwd_3_6	1053084|Altal1	No	Other 2 - non-redox	Woronin body major protein	No	No	No	No	No
