# Supplementary material for: Comparative Analysis of Secretome Profiles of Manganese(II)-Oxidizing Ascomycete Fungi
Source: PLoS One. 2016 Jul 19;11(7):e0157844. doi: 10.1371/journal.pone.0157844 (PMC4951024; doi:10.1371/journal.pone.0157844)
Supplement: S8 Table — (XLSX) [file pone.0157844.s008.xlsx]

## Sheet: S8_Table
S8 Table. Proteins unique to Pyrenochaeta sp. experimental secretome (381 proteins).
Protein ID from genomes in contig form	JGI Protein ID	CAZyme	Protein Family	Putative Function	Redox-active? (for "other" proteins only)	Functionally unique to Pyrenochaeta sp.?	Predicted to be secreted	Unique to genome	Unique to genome and predicted to be secreted
Pyreno_Locus3493v2rpkm8.20_fwd_3_3	589882|Pyrsp1	Yes	GH028	Rhamnogalacturonase B	--	Yes	Yes	No	No
Pyreno_Locus4454v1rpkm29.98_fwd_1_2	592909|Pyrsp1	No	Lipase	Lipase ATG15-1	--	Yes	Yes	No	No
Pyreno_Locus1748v1rpkm83.96_fwd_2_12	157902|Pyrsp1	No	MEROPS A	Candidapepsin-4	--	Yes	Yes	No	No
Stago_Locus8671v1rpkm4.09_fwd_1_1	284186|Stasp1	No	Other 1 - redox	Cytochrome P450	Yes	Yes	No	Yes	No
Pyreno_Locus6645v2rpkm1.66_fwd_1_13	564496|Pyrsp1	No	Other 1 - redox	DOPA 4,5-dioxygenase (tyrosinase?)	Yes	Yes	No	No	No
Pyreno_Locus599v1rpkm243.31_fwd_3_5	587929|Pyrsp1	No	Other 1 - redox	Uricase (urate oxidase)	Yes	Yes	No	No	No
Alt_Locus14476v1rpkm0.35_fwd_3_1	1056777|Altal1	No	Other 2 - non-redox	4-coumarate-CoA ligase 1	No	Yes	No	No	No
Pyreno_Locus4641v1rpkm28.23_fwd_3_3	651528|Pyrsp1	No	Other 2 - non-redox	Acetyltransferase, GNAT family	No	Yes	No	No	No
Alt_Locus3025v1rpkm48.40_fwd_2_2	1043293|Altal1	No	Other 2 - non-redox	Carboxymuconolactone decarboxylase	No	Yes	No	No	No
Pyreno_Locus1459v1rpkm100.25_fwd_1_19	610434|Pyrsp1	No	Other 2 - non-redox	Carboxymuconolactone decarboxylase	No	Yes	No	No	No
Pyreno_Locus355v1rpkm384.77_fwd_1_9	247457|Pyrsp1	No	Other 2 - non-redox	Cdp-alcohol phosphatidyltransferase	No	Yes	Yes	No	No
Pyreno_Locus13100v1rpkm0.92_fwd_2_2	96555|Pyrsp1	No	Other 2 - non-redox	Cerato-platanin	No	Yes	Yes	No	No
Pyreno_Locus7924v1rpkm9.48_fwd_1_1	676339|Pyrsp1	No	Other 2 - non-redox	Cyanamide hydratase	No	Yes	No	No	No
Pyreno_Locus1418v1rpkm102.82_fwd_1_1	587708|Pyrsp1	No	Other 2 - non-redox	DUF1687 domain-containing protein	No	Yes	No	No	No
Pyreno_Locus4345v1rpkm31.02_fwd_2_6	612817|Pyrsp1	No	Other 2 - non-redox	DUF1857 domain-containing protein	No	Yes	No	No	No
Alt_Locus2442v1rpkm62.12_fwd_1_4	989978|Altal1	No	Other 2 - non-redox	GMP synthase	No	Yes	No	No	No
Pyreno_Locus5682v1rpkm20.57_fwd_3_3	581639|Pyrsp1	No	Other 2 - non-redox	Histidine acid phosphatase	No	Yes	No	No	No
Alt_Locus462v1rpkm343.60_fwd_3_8	1060480|Altal1	No	Other 2 - non-redox	LEA domain containing protein	No	Yes	No	No	No
Alt_Locus8406v1rpkm5.62_fwd_3_1	923968|Altal1	No	Other 2 - non-redox	MIND kinetochore complex component Nnf1	No	Yes	No	No	No
Alt_Locus3001v1rpkm48.83_fwd_3_10	1011952|Altal1	No	Other 2 - non-redox	Palmitoyltransferas	No	Yes	No	No	No
Pyreno_Locus1979v1rpkm74.49_fwd_3_2	243015|Pyrsp1	No	Other 2 - non-redox	Phospholipase D Active site motif protein	No	Yes	No	No	No
Pyreno_Locus4549v1rpkm29.20_fwd_2_1	639929|Pyrsp1	No	Other 2 - non-redox	PI31 proteasome regulator	No	Yes	No	No	No
Pyreno_Locus4505v1rpkm29.48_fwd_2_2	590014|Pyrsp1	No	Other 2 - non-redox	Poly(A)+ RNA export protein	No	Yes	No	No	No
Alt_Locus2293v1rpkm66.93_fwd_2_5	1065523|Altal1	No	Other 2 - non-redox	Prefoldin	No	Yes	No	No	No
Para_Locus5862v1rpkm9.26_fwd_3_1	1078617|Parsp1	No	Other 2 - non-redox	Rieske domain-containing protein, 2Fe/2S oxidoreductase	No	Yes	No	No	No
Stago_Locus5083v1rpkm13.38_fwd_2_1	332166|Stasp1	No	Other 2 - non-redox	SET domain containing protein (methyltransferase)	No	Yes	No	No	No
Pyreno_Locus13588v1rpkm0.74_fwd_2_3	584990|Pyrsp1	No	Other 2 - non-redox	Stm1, N-terminal (no info)	No	Yes	No	No	No
Pyreno_Locus4777v1rpkm27.06_fwd_3_5	590179|Pyrsp1	No	Other 2 - non-redox	Urease	No	Yes	No	No	No
Alt_Locus9057v1rpkm4.06_fwd_2_2	1056819|Altal1	No	Other 2 - non-redox	Vegetative incompatibility protein	No	Yes	No	No	No
Pyreno_Locus1285v1rpkm113.36_fwd_3_5	589754|Pyrsp1	No	Other 2 - non-redox	Williams-Beuren syndrome chromosomal region 27 protein	No	Yes	No	No	No
Pyreno_Locus985v1rpkm146.73_fwd_3_14	930015|Pyrsp1	Yes	AA1	Multicopper oxidase	--	No	No	No	No
Pyreno_Locus19131v1rpkm0.00_fwd_2_1	564975|Pyrsp1	Yes	AA1_3	Bilirubin oxidase	--	No	Yes	No	No
Pyreno_Locus20662v1rpkm0.00_fwd_2_1	617969|Pyrsp1	Yes	AA1_3	Coproporphyrinogen III oxidase	--	No	No	No	No
Pyreno_Locus866v1rpkm164.83_fwd_3_2	617969|Pyrsp1	Yes	AA1_3	Coproporphyrinogen III oxidase	--	No	No	No	No
Pyreno_Locus1617v1rpkm90.72_fwd_3_5	200709|Pyrsp1	Yes	AA1_3	Tyrosinase	--	No	Yes	No	No
Pyreno_Locus8709v1rpkm6.89_fwd_3_1	524110|Pyrsp1	Yes	AA1_3	Tyrosinase	--	No	No	No	No
Pyreno_Locus10211v1rpkm3.43_fwd_2_5	591804|Pyrsp1	Yes	AA3	Choline dehydrogenase	--	No	Yes	No	No
Pyreno_Locus10354v1rpkm3.23_fwd_2_7	590073|Pyrsp1	Yes	AA3	Choline dehydrogenase	--	No	No	No	No
Para_Locus12477v2rpkm0.68_fwd_2_8	8385|Parsp1	Yes	AA3	GMC oxidoreductase	--	No	No	No	No
Pyreno_Locus10480v1rpkm3.05_fwd_3_2	684312|Pyrsp1	Yes	AA3	GMC oxidoreductase	--	No	Yes	No	No
Pyreno_Locus6505v1rpkm15.86_fwd_3_5	606825|Pyrsp1	Yes	AA3_1	Cellobiose dehydrogenase	--	No	No	No	No
Pyreno_Locus15v1rpkm5836.34_fwd_2_2	583652|Pyrsp1	Yes	AA3_3	Alcohol dehydrogenase 1	--	No	No	No	No
Pyreno_Locus14058v1rpkm0.61_fwd_2_1	543945|Pyrsp1	Yes	AA9/GH61	Cel1 protein	--	No	Yes	No	No
Pyreno_Locus4172v2rpkm12.83_fwd_3_8	641108|Pyrsp1	Yes	AA9/GH61	Glycoside hydrolase	--	No	Yes	No	No
Pyreno_Locus10298v1rpkm3.31_fwd_3_2	543945|Pyrsp1	Yes	AA9/GH61	Glycoside hydrolase	--	No	Yes	No	No
Pyreno_Locus210v1rpkm583.46_fwd_1_1	543945|Pyrsp1	Yes	AA9/GH61	Glycoside hydrolase	--	No	Yes	No	No
Pyreno_Locus10298v1rpkm3.31_fwd_2_1	543945|Pyrsp1	Yes	AA9/GH61	Lytic polysaccharide monooxygenase	--	No	Yes	No	No
Pyreno_Locus1073v1rpkm134.18_fwd_1_52	496337|Pyrsp1	Yes	AA9/GH61	Lytic polysaccharide monooxygenase	--	No	Yes	No	No
Pyreno_Locus6534v1rpkm15.79_fwd_3_8	45805|Pyrsp1	Yes	CBM01	Carbohydrate binding module	--	No	Yes	No	No
Pyreno_Locus325v1rpkm407.02_fwd_2_3	612536|Pyrsp1	Yes	CBM01	Carbohydrate binding module	--	No	Yes	No	No
Pyreno_Locus12128v1rpkm1.40_fwd_2_1	587761|Pyrsp1	Yes	CBM18	Carbohydrate binding module	--	No	Yes	No	No
Pyreno_Locus8187v1rpkm8.55_fwd_3_1	586644|Pyrsp1	Yes	CBM63	Carbohydrate binding module	--	No	Yes	No	No
Pyreno_Locus13202v1rpkm0.88_fwd_2_1	592899|Pyrsp1	Yes	CE01	Carobxylesterase	--	No	Yes	No	No
Pyreno_Locus3967v1rpkm35.01_fwd_1_12	498713|Pyrsp1	Yes	CE01	Carobxylesterase	--	No	Yes	No	No
Pyreno_Locus8185v1rpkm8.57_fwd_2_10	172908|Pyrsp1	Yes	CE01	Carobxylesterase type b	--	No	Yes	No	No
Pyreno_Locus3622v1rpkm39.12_fwd_1_1	514507|Pyrsp1	Yes	CE01	Cholinesterase (carboxylesterase)	--	No	Yes	No	No
Pyreno_Locus3175v1rpkm45.58_fwd_3_9	644499|Pyrsp1	Yes	CE01/CBM1	Acetylxylan esterase 1	--	No	No	No	No
Pyreno_Locus9708v1rpkm4.34_fwd_1_16	135756|Pyrsp1	Yes	CE04	Carbohydrate esterase	--	No	Yes	No	No
Pyreno_Locus1965v1rpkm74.84_fwd_2_2	531132|Pyrsp1	Yes	CE05	Carbohydrate esterase	--	No	Yes	No	No
Pyreno_Locus1545v1rpkm94.61_fwd_1_3	496913|Pyrsp1	Yes	CE05	Carbohydrate esterase	--	No	Yes	No	No
Pyreno_Locus8402v1rpkm7.83_fwd_1_8	505925|Pyrsp1	Yes	CE16	Carbohydrate esterase	--	No	Yes	No	No
Pyreno_Locus419v1rpkm336.97_fwd_1_24	495494|Pyrsp1	Yes	GH001	Beta-glucosidase	--	No	Yes	No	No
Pyreno_Locus4477v1rpkm29.75_fwd_2_2	552198|Pyrsp1	Yes	GH001	Protein kinase C substrate (glucosidase 1)	--	No	Yes	No	No
Pyreno_Locus12463v1rpkm1.21_fwd_3_36	521608|Pyrsp1	Yes	GH002	Beta-mannosidase	--	No	No	Yes	No
Pyreno_Locus4227v1rpkm32.02_fwd_3_1	585132|Pyrsp1	Yes	GH003	Glycoside hydrolase	--	No	No	No	No
Pyreno_Locus11217v1rpkm2.14_fwd_1_3	591723|Pyrsp1	Yes	GH005	Glucan 1,3-beta-glucosidase	--	No	Yes	No	No
Pyreno_Locus2496v1rpkm59.40_fwd_2_8	203069|Pyrsp1	Yes	GH005	Glucan 1,3-beta-glucosidase	--	No	Yes	No	No
Pyreno_Locus6116v1rpkm17.97_fwd_1_4	581665|Pyrsp1	Yes	GH005	Glucan 1,3-beta-glucosidase	--	No	Yes	No	No
Pyreno_Locus14263v1rpkm0.56_fwd_2_11	646907|Pyrsp1	Yes	GH005	Glycoside hydrolase	--	No	Yes	No	No
Pyreno_Locus1024v1rpkm141.83_fwd_1_19	400607|Pyrsp1	Yes	GH005	Glycoside hydrolase	--	No	Yes	No	No
Pyreno_Locus1322v2rpkm23.92_fwd_2_4	589478|Pyrsp1	Yes	GH005	Mannan endo-1,4-beta-mannosidase	--	No	Yes	No	No
Pyreno_Locus7523v1rpkm11.12_fwd_2_21	602592|Pyrsp1	Yes	GH006	Exoglucanase 3	--	No	Yes	No	No
Pyreno_Locus5647v2rpkm0.00_PRE_fwd_1_12	525027|Pyrsp1	Yes	GH007	Glycoside hydrolase	--	No	Yes	No	No
Pyreno_Locus5647v2rpkm0.00_PRE_fwd_2_4	525027|Pyrsp1	Yes	GH007	Glycoside hydrolase	--	No	Yes	No	No
Pyreno_Locus3587v1rpkm39.59_fwd_2_12	595008|Pyrsp1	Yes	GH010	Endo-1,4-beta xylanase	--	No	Yes	No	No
Pyreno_Locus7616v1rpkm10.64_fwd_1_2	548231|Pyrsp1	Yes	GH013	Alpha-amylase	--	No	Yes	No	No
Pyreno_Locus1824v1rpkm80.64_fwd_3_1	674839|Pyrsp1	Yes	GH013/GH027	Alpha-galactosidase	--	No	No	No	No
Pyreno_Locus6978v2rpkm12.48_fwd_3_28	612478|Pyrsp1	Yes	GH016	Endo-1,3(4)-beta-glucanase	--	No	Yes	Yes	Yes
Pyreno_Locus1273v1rpkm114.63_fwd_1_2	517683|Pyrsp1	Yes	GH016	Glycoside hydrolase	--	No	Yes	No	No
Pyreno_Locus6760v1rpkm14.66_fwd_2_18	236188|Pyrsp1	Yes	GH016	GPI-anchored endo-1,3(4)-beta-glucanase	--	No	Yes	Yes	Yes
Alt_Locus4919v2rpkm3.78_fwd_2_16	1067874|Altal1	Yes	GH017	Glycoside hydrolase	--	No	Yes	Yes	Yes
Pyreno_Locus2270v1rpkm65.49_fwd_1_3	685354|Pyrsp1	Yes	GH017	Glycoside hydrolase	--	No	No	No	No
Pyreno_Locus5975v1rpkm18.81_fwd_2_3	618901|Pyrsp1	Yes	GH018	Glycoside hydrolase	--	No	Yes	No	No
Pyreno_Locus8010v1rpkm9.14_fwd_2_9	347058|Pyrsp1	Yes	GH028	Endopolygalacturonase	--	No	Yes	No	No
Pyreno_Locus4875v1rpkm26.39_fwd_2_5	638738|Pyrsp1	Yes	GH028	Glycoside hydrolase	--	No	Yes	No	No
Pyreno_Locus8802v1rpkm6.60_fwd_1_1	590108|Pyrsp1	Yes	GH028/PL	Extracellular exo-protein	--	No	Yes	No	No
Pyreno_Locus1256v1rpkm115.59_fwd_3_4	644992|Pyrsp1	Yes	GH031	Alpha-glucosidase	--	No	Yes	No	No
Pyreno_Locus2441v1rpkm60.94_fwd_3_1	322572|Pyrsp1	Yes	GH031	Alpha-glucosidase	--	No	Yes	No	No
Pyreno_Locus8980v1rpkm6.10_fwd_3_7	153832|Pyrsp1	Yes	GH043	Arabinan endo-1,5-alpha-L-arabinosidase	--	No	Yes	No	No
Pyreno_Locus2848v1rpkm51.47_fwd_2_2	576258|Pyrsp1	Yes	GH072	Glycoside hydrolase	--	No	Yes	No	No
Pyreno_Locus333v1rpkm403.81_fwd_2_7	523261|Pyrsp1	Yes	GH076	Glycoside hydrolase	--	No	No	No	No
Pyreno_Locus1663v1rpkm88.13_fwd_3_6	47078|Pyrsp1	Yes	GH076	Mannan endo-1,6-alpha-mannosidase	--	No	Yes	No	No
Pyreno_Locus775v1rpkm185.92_fwd_3_18	226676|Pyrsp1	Yes	GH081	Glycoside hydrolase	--	No	Yes	No	No
Pyreno_Locus4758v1rpkm27.22_fwd_2_5	6148|Pyrsp1	Yes	GH125	Glycoside hydrolase	--	No	Yes	No	No
Pyreno_Locus5842v1rpkm19.50_fwd_3_15	219231|Pyrsp1	Yes	Unknown	Cellulose binding protein	--	No	Yes	No	No
Pyreno_Locus13647v1rpkm0.72_fwd_1_1	607389|Pyrsp1	Yes	Unknown	Chitin binding protein	--	No	No	Yes	No
Pyreno_Locus14208v1rpkm0.58_fwd_1_1	601468|Pyrsp1	Yes	Unknown	Chitin recognition protein	--	No	Yes	Yes	Yes
Stago_Locus3487v1rpkm21.73_fwd_3_8	231626|Stasp1	No	Hypothetical	Hypothetical	--	No	No	No	No
Pyreno_Locus2328v1rpkm63.99_fwd_2_5	582921|Pyrsp1	No	Hypothetical	Hypothetical	--	No	No	No	No
Pyreno_Locus10632v1rpkm2.86_fwd_2_6	583096|Pyrsp1	No	Hypothetical	Hypothetical	--	No	Yes	No	No
Alt_Locus2748v3rpkm0.41_PRE_fwd_3_5	1056688|Altal1	No	Hypothetical	Hypothetical	--	No	Yes	No	No
Pyreno_Locus1080v1rpkm133.57_fwd_1_1	591411|Pyrsp1	No	Hypothetical	Hypothetical	--	No	No	No	No
Pyreno_Locus11066v1rpkm2.30_fwd_2_12	623111|Pyrsp1	No	Hypothetical	Hypothetical	--	No	Yes	Yes	Yes
Pyreno_Locus1679v1rpkm87.40_fwd_3_5	521746|Pyrsp1	No	Hypothetical	Hypothetical	--	No	No	No	No
Pyreno_Locus1904v1rpkm77.12_fwd_2_6	386280|Pyrsp1	No	Hypothetical	Hypothetical	--	No	Yes	No	No
Pyreno_Locus3021v1rpkm48.05_fwd_2_49	347315|Pyrsp1	No	Hypothetical	Hypothetical	--	No	Yes	No	No
Pyreno_Locus46v1rpkm2066.82_fwd_1_45	408377|Pyrsp1	No	Hypothetical	Hypothetical	--	No	Yes	No	No
Pyreno_Locus4905v1rpkm26.15_fwd_2_1	587596|Pyrsp1	No	Hypothetical	Hypothetical	--	No	No	No	No
Pyreno_Locus6030v1rpkm18.47_fwd_2_4	593506|Pyrsp1	No	Hypothetical	Hypothetical	--	No	Yes	No	No
Pyreno_Locus6706v1rpkm14.93_fwd_2_17	46460|Pyrsp1	No	Hypothetical	Hypothetical	--	No	Yes	No	No
Pyreno_Locus752v1rpkm192.62_fwd_1_3	585635|Pyrsp1	No	Hypothetical	Hypothetical	--	No	No	No	No
Pyreno_Locus8786v1rpkm6.62_fwd_3_8	174313|Pyrsp1	No	Hypothetical	Hypothetical	--	No	Yes	No	No
Pyreno_Locus12246v1rpkm1.33_fwd_1_14	649620|Pyrsp1	No	Hypothetical	Hypothetical	--	No	Yes	No	No
Pyreno_Locus13598v1rpkm0.74_fwd_2_4	647880|Pyrsp1	No	Hypothetical	Hypothetical	--	No	No	No	No
Pyreno_Locus492v1rpkm289.66_fwd_3_14	607022|Pyrsp1	No	Hypothetical	Hypothetical	--	No	No	No	No
Pyreno_Locus840v1rpkm169.07_fwd_2_10	239113|Pyrsp1	No	Hypothetical	Hypothetical	--	No	No	No	No
Pyreno_Locus6905v1rpkm13.92_fwd_1_11	419143|Pyrsp1	No	Hypothetical	Hypothetical	--	No	No	No	No
Para_Locus268v7rpkm1.45_PRE_fwd_3_5	609383|Parsp1	No	Hypothetical	Hypothetical	--	No	No	No	No
Pyreno_Locus10237v1rpkm3.39_fwd_1_5	938955|Pyrsp1	No	Hypothetical	Hypothetical	--	No	No	No	No
Pyreno_Locus20597v1rpkm0.00_fwd_3_1	595839|Pyrsp1	No	Hypothetical	Hypothetical	--	No	No	No	No
Pyreno_Locus14980v3rpkm0.00_PRE_fwd_2_2	179413|Pyrsp1	No	Hypothetical	Hypothetical	--	No	No	No	No
Pyreno_Locus9059v1rpkm5.90_fwd_2_7	403431|Pyrsp1	No	Hypothetical	Hypothetical	--	No	Yes	No	No
Para_Locus5239v1rpkm11.73_fwd_2_36	225669|Parsp1	No	Hypothetical	Hypothetical	--	No	No	No	No
Para_Locus3018v1rpkm30.53_fwd_2_11	1046896|Parsp1	No	Hypothetical	Hypothetical	--	No	No	No	No
Pyreno_Locus15453v1rpkm0.38_fwd_1_1	683729|Pyrsp1	No	Hypothetical	Hypothetical	--	No	No	Yes	No
Pyreno_Locus12320v3rpkm0.73_fwd_1_1	282016|Pyrsp1	No	Hypothetical	Hypothetical	--	No	No	No	No
Pyreno_Locus3769v1rpkm37.20_fwd_3_7	596889|Pyrsp1	No	Hypothetical	Hypothetical	--	No	No	No	No
Pyreno_Locus2729v4rpkm0.00_PRE_fwd_1_1	1163282|Pyrsp1	No	Hypothetical	Hypothetical	--	No	No	No	No
Para_Locus13250v1rpkm0.85_fwd_2_1	321829|Parsp1	No	Hypothetical	Hypothetical	--	No	No	No	No
Para_Locus133v1rpkm1047.21_fwd_3_11	593578|Parsp1	No	Hypothetical	Hypothetical	--	No	No	No	No
Pyreno_Locus10507v1rpkm3.01_fwd_1_1	153853|Pyrsp1	No	Hypothetical	Hypothetical	--	No	Yes	No	No
Pyreno_Locus10675v1rpkm2.80_fwd_2_11	1263014|Pyrsp1	No	Hypothetical	Hypothetical	--	No	No	No	No
Pyreno_Locus11011v1rpkm2.36_fwd_3_10	934060|Pyrsp1	No	Hypothetical	Hypothetical	--	No	No	No	No
Pyreno_Locus112v1rpkm990.07_fwd_1_1	582976|Pyrsp1	No	Hypothetical	Hypothetical	--	No	No	Yes	No
Pyreno_Locus11632v1rpkm1.78_fwd_2_5	582631|Pyrsp1	No	Hypothetical	Hypothetical	--	No	Yes	No	No
Pyreno_Locus1686v2rpkm0.71_PRE_fwd_1_6	405142|Pyrsp1	No	Hypothetical	Hypothetical	--	No	Yes	No	No
Pyreno_Locus1889v1rpkm77.81_fwd_2_10	591297|Pyrsp1	No	Hypothetical	Hypothetical	--	No	Yes	No	No
Pyreno_Locus2537v2rpkm2.14_PRE_fwd_1_4	#N/A	No	Hypothetical	Hypothetical	--	No	No	No	No
Pyreno_Locus268v1rpkm478.41_fwd_3_2	558086|Pyrsp1	No	Hypothetical	Hypothetical	--	No	No	No	No
Pyreno_Locus314v1rpkm421.62_fwd_3_3	481636|Pyrsp1	No	Hypothetical	Hypothetical	--	No	No	No	No
Pyreno_Locus5404v1rpkm22.50_fwd_2_2	584035|Pyrsp1	No	Hypothetical	Hypothetical	--	No	Yes	Yes	Yes
Pyreno_Locus6516v1rpkm15.83_fwd_3_4	628456|Pyrsp1	No	Hypothetical	Hypothetical	--	No	Yes	No	No
Pyreno_Locus8290v1rpkm8.19_fwd_3_4	588452|Pyrsp1	No	Hypothetical	Hypothetical	--	No	Yes	No	No
Pyreno_Locus9201v1rpkm5.54_fwd_3_3	647883|Pyrsp1	No	Hypothetical	Hypothetical	--	No	No	No	No
Pyreno_Locus9218v1rpkm5.50_fwd_1_1	593512|Pyrsp1	No	Hypothetical	Hypothetical	--	No	Yes	No	No
Pyreno_Locus11290v1rpkm2.08_fwd_3_4	581808|Pyrsp1	No	Hypothetical	Hypothetical	--	No	No	No	No
Stago_Locus4918v1rpkm14.11_fwd_3_6	865720|Stasp1	No	Hypothetical	Hypothetical	--	No	No	No	No
Alt_Locus12725v1rpkm0.68_fwd_3_1	949294|Altal1	No	Hypothetical	Hypothetical	--	No	No	No	No
Pyreno_Locus14098v1rpkm0.60_fwd_1_4	611555|Pyrsp1	No	Hypothetical	Hypothetical	--	No	No	No	No
Pyreno_Locus10060v1rpkm3.68_fwd_2_1	583476|Pyrsp1	No	Hypothetical	Hypothetical	--	No	No	No	No
Pyreno_Locus20372v1rpkm0.00_fwd_1_1	604708|Pyrsp1	No	Hypothetical	Hypothetical	--	No	Yes	No	No
Pyreno_Locus2020v1rpkm72.95_fwd_3_18	515432|Pyrsp1	No	Hypothetical	Hypothetical	--	No	No	No	No
Para_Locus3919v1rpkm20.18_fwd_3_23	1160562|Parsp1	No	Hypothetical	Hypothetical	--	No	No	No	No
Alt_Locus5271v1rpkm21.76_fwd_1_20	280224|Altal1	No	Hypothetical	Hypothetical	--	No	No	No	No
Alt_Locus7140v1rpkm10.19_fwd_1_2	1099281|Altal1	No	Hypothetical	Hypothetical	--	No	No	No	No
Pyreno_Locus21102v1rpkm0.00_fwd_2_3	593112|Pyrsp1	No	Hypothetical	Hypothetical	--	No	Yes	Yes	Yes
Stago_Locus1515v1rpkm50.53_fwd_2_20	1059892|Stasp1	No	Hypothetical	Hypothetical	--	No	No	No	No
Alt_Locus920v1rpkm174.09_fwd_1_10	974525|Altal1	No	Hypothetical	Hypothetical	--	No	No	No	No
Pyreno_Locus6193v1rpkm17.58_fwd_3_45	296507|Pyrsp1	No	Hypothetical	Hypothetical	--	No	No	No	No
Stago_Locus2401v1rpkm32.15_fwd_3_2	86556|Stasp1	No	Hypothetical	Hypothetical	--	No	No	No	No
Pyreno_Locus22506v1rpkm0.00_fwd_2_1	585159|Pyrsp1	No	Hypothetical	Hypothetical	--	No	No	No	No
Pyreno_Locus15795v1rpkm0.34_fwd_3_1	591231|Pyrsp1	No	Hypothetical	Hypothetical	--	No	No	No	No
Alt_Locus8911v1rpkm4.38_fwd_3_16	315950|Altal1	No	Hypothetical	Hypothetical	--	No	No	No	No
Stago_Locus956v1rpkm80.78_fwd_2_2	1066554|Stasp1	No	Hypothetical	Hypothetical	--	No	No	No	No
Pyreno_Locus11482v1rpkm1.91_fwd_2_2	339429|Pyrsp1	No	Hypothetical	Hypothetical	--	No	No	No	No
Para_Locus6041v1rpkm8.63_fwd_1_23	13710|Parsp1	No	Hypothetical	Hypothetical	--	No	No	No	No
Para_Locus9505v1rpkm2.21_fwd_3_5	5527|Parsp1	No	Hypothetical	Hypothetical	--	No	No	No	No
Stago_Locus5912v1rpkm10.45_fwd_1_13	958609|Stasp1	No	Hypothetical	Hypothetical	--	No	No	No	No
Para_Locus1119v1rpkm115.20_fwd_1_1	648200|Parsp1	No	Hypothetical	Hypothetical	--	No	No	No	No
Alt_Locus606v1rpkm259.74_fwd_3_23	550458|Altal1	No	Hypothetical	Hypothetical	--	No	No	No	No
Pyreno_Locus1256v1rpkm115.59_fwd_1_39	644992|Pyrsp1	No	Hypothetical	Hypothetical	--	No	Yes	No	No
Alt_Locus6897v1rpkm11.42_fwd_1_82	308540|Altal1	No	Hypothetical	Hypothetical	--	No	No	No	No
Para_Locus23520v1rpkm0.00_fwd_2_1	#N/A	No	Hypothetical	Hypothetical	--	No	No	No	No
Para_Locus4588v1rpkm15.19_fwd_3_80	#N/A	No	Hypothetical	Hypothetical	--	No	No	No	No
Pyreno_Locus7504v1rpkm11.19_fwd_2_79	#N/A	No	Hypothetical	Hypothetical	--	No	No	No	No
Para_Locus12448v1rpkm1.00_fwd_1_2	587001|Parsp1	No	Hypothetical	Hypothetical	--	No	No	No	No
Pyreno_Locus10170v1rpkm3.49_fwd_1_10	649535|Pyrsp1	No	Hypothetical	Hypothetical	--	No	Yes	No	No
Pyreno_Locus10381v1rpkm3.19_fwd_1_6	#N/A	No	Hypothetical	Hypothetical	--	No	No	No	No
Pyreno_Locus13554v1rpkm0.75_fwd_3_2	273879|Pyrsp1	No	Hypothetical	Hypothetical	--	No	No	Yes	No
Pyreno_Locus17073v1rpkm0.22_fwd_2_3	187545|Pyrsp1	No	Hypothetical	Hypothetical	--	No	No	No	No
Stago_Locus1127v1rpkm69.94_fwd_2_3	1061106|Stasp1	No	Hypothetical	Hypothetical	--	No	No	No	No
Pyreno_Locus11290v1rpkm2.08_fwd_2_23	581808|Pyrsp1	No	Hypothetical	Hypothetical	--	No	No	No	No
Para_Locus9075v2rpkm1.71_fwd_1_1	585426|Parsp1	No	Hypothetical	Hypothetical	--	No	No	No	No
Para_Locus3492v1rpkm24.32_fwd_1_35	1169035|Parsp1	No	Hypothetical	Hypothetical	--	No	No	Yes	No
Stago_Locus584v1rpkm130.15_fwd_3_8	667588|Stasp1	No	Hypothetical	Hypothetical	--	No	No	No	No
Pyreno_Locus9174v3rpkm1.81_fwd_1_55	1264900|Pyrsp1	No	Hypothetical	Hypothetical	--	No	No	No	No
Pyreno_Locus14551v2rpkm0.00_PRE_fwd_3_3	683467|Pyrsp1	No	Hypothetical	Hypothetical	--	No	No	Yes	No
Alt_Locus2723v1rpkm55.04_fwd_3_42	1019795|Altal1	No	Hypothetical	Hypothetical	--	No	No	No	No
Alt_Locus6608v1rpkm13.05_fwd_1_9	510243|Altal1	No	Hypothetical	Hypothetical	--	No	No	No	No
Para_Locus165v1rpkm896.03_fwd_2_39	584982|Parsp1	No	Hypothetical	Hypothetical	--	No	No	No	No
Para_Locus7710v1rpkm4.36_fwd_1_7	1164084|Parsp1	No	Hypothetical	Hypothetical	--	No	No	No	No
Alt_Locus5658v1rpkm18.97_fwd_3_73	1115015|Altal1	No	Hypothetical	Hypothetical	--	No	No	No	No
Pyreno_Locus1328v1rpkm109.59_fwd_2_27	601501|Pyrsp1	No	Hypothetical	Hypothetical	--	No	No	No	No
Para_Locus22455v1rpkm0.00_fwd_3_1	1018363|Parsp1	No	Hypothetical	Hypothetical	--	No	No	No	No
Pyreno_Locus10989v1rpkm2.38_fwd_3_6	996138|Pyrsp1	No	Hypothetical	Hypothetical	--	No	No	No	No
Pyreno_Locus6670v1rpkm15.11_fwd_2_18	1114418|Pyrsp1	No	Hypothetical	Hypothetical	--	No	No	No	No
Stago_Locus3430v1rpkm22.13_fwd_3_26	281655|Stasp1	No	Hypothetical	Hypothetical	--	No	No	No	No
Pyreno_Locus6000v1rpkm18.61_fwd_1_9	969641|Pyrsp1	No	Hypothetical	Hypothetical	--	No	No	No	No
Para_Locus4556v1rpkm15.39_fwd_1_18	1009329|Parsp1	No	Hypothetical	Hypothetical	--	No	No	No	No
Pyreno_Locus1689v1rpkm86.92_fwd_3_19	343735|Pyrsp1	No	Hypothetical	Hypothetical	--	No	No	No	No
Alt_Locus8720v3rpkm2.16_fwd_3_31	299292|Altal1	No	Hypothetical	Hypothetical	--	No	No	No	No
Alt_Locus10486v1rpkm1.95_fwd_3_2	337245|Altal1	No	Hypothetical	Hypothetical	--	No	No	No	No
Pyreno_Locus8856v1rpkm6.42_fwd_2_2	587509|Pyrsp1	No	Lipase	GDSL lipase/acylhydrolase	--	No	No	Yes	No
Pyreno_Locus1125v1rpkm128.73_fwd_2_1	315610|Pyrsp1	No	Lipase	Lipase	--	No	Yes	No	No
Pyreno_Locus5152v1rpkm24.16_fwd_1_12	513802|Pyrsp1	No	Lipase	Lipolytic enzyme	--	No	Yes	No	No
Pyreno_Locus21507v1rpkm0.00_fwd_2_1	249590|Pyrsp1	No	MEROPS A	Aspartic protease PEP1	--	No	Yes	No	No
Pyreno_Locus3468v1rpkm41.43_fwd_1_1	627485|Pyrsp1	No	MEROPS M01	Aminopeptidase	--	No	No	No	No
Pyreno_Locus6453v1rpkm16.18_fwd_3_2	589521|Pyrsp1	No	MEROPS M01	Leukotriene A-4 hydrolase (metallopeptidase)	--	No	No	No	No
Stago_Locus492v1rpkm149.98_fwd_3_5	237938|Stasp1	No	MEROPS M14	Peptidase	--	No	Yes	No	No
Pyreno_Locus3552v1rpkm40.07_fwd_3_1	606903|Pyrsp1	No	MEROPS M18	Aspartyl aminopeptidase	--	No	No	No	No
Pyreno_Locus2012v2rpkm42.66_fwd_2_2	641657|Pyrsp1	No	MEROPS M19	Dipeptidase	--	No	No	No	No
Alt_Locus3118v1rpkm46.74_fwd_3_3	1037537|Altal1	No	MEROPS M20	N-carbamoyl-L-amino acid hydrolase	--	No	No	No	No
Pyreno_Locus2729v1rpkm53.86_fwd_1_1	510293|Pyrsp1	No	MEROPS M20	N-carbamoyl-L-amino acid hydrolase	--	No	No	No	No
Pyreno_Locus2744v1rpkm53.56_fwd_2_9	595048|Pyrsp1	No	MEROPS M28	Aminopeptidase Y	--	No	Yes	No	No
Pyreno_Locus1735v1rpkm85.06_fwd_3_38	613349|Pyrsp1	No	MEROPS M28	Leucine aminopeptidase 1	--	No	Yes	No	No
Pyreno_Locus887v1rpkm161.34_fwd_3_3	582651|Pyrsp1	No	MEROPS M36	Extracellular metalloproteinase 2	--	No	Yes	No	No
Pyreno_Locus2113v1rpkm70.48_fwd_2_4	206759|Pyrsp1	No	MEROPS S28	Serine peptidase	--	No	No	No	No
Pyreno_Locus5250v1rpkm23.60_fwd_1_4	281510|Pyrsp1	No	MEROPS S33	Proline iminopeptidase	--	No	No	No	No
Pyreno_Locus7094v1rpkm12.96_fwd_2_5	548435|Pyrsp1	No	MEROPS S58	Peptidase family T4 protein	--	No	No	No	No
Pyreno_Locus2021v1rpkm72.94_fwd_1_2	586622|Pyrsp1	No	Other 1 - redox	1,2-dihydroxy-3-keto-5-methylthiopentene dioxygenase	Yes	No	No	No	No
Pyreno_Locus2050v1rpkm72.09_fwd_1_11	605109|Pyrsp1	No	Other 1 - redox	3-isopropylmalate dehydratase	Yes	No	No	No	No
Pyreno_Locus342v1rpkm397.01_fwd_2_8	498507|Pyrsp1	No	Other 1 - redox	4-hydroxyphenylpyruvate dioxygenase	Yes	No	No	No	No
Pyreno_Locus5688v1rpkm20.52_fwd_3_16	555395|Pyrsp1	No	Other 1 - redox	6-phosphogluconate dehydrogenase	Yes	No	No	No	No
Pyreno_Locus2605v1rpkm57.02_fwd_2_13	611555|Pyrsp1	No	Other 1 - redox	CIA30 family protein (NADH oxidoreductase)	Yes	No	No	No	No
Pyreno_Locus275v1rpkm473.77_fwd_2_1	587574|Pyrsp1	No	Other 1 - redox	Cytochrome c	Yes	No	No	No	No
Pyreno_Locus2238v1rpkm66.39_fwd_3_1	679047|Pyrsp1	No	Other 1 - redox	Dihydrolipoyl dehydrogenase	Yes	No	No	No	No
Pyreno_Locus11934v1rpkm1.53_fwd_2_8	589539|Pyrsp1	No	Other 1 - redox	FAD-binding protein	Yes	No	Yes	No	No
Pyreno_Locus5665v1rpkm20.69_fwd_2_5	633385|Pyrsp1	No	Other 1 - redox	FAD-binding protein	Yes	No	Yes	No	No
Pyreno_Locus6523v1rpkm15.81_fwd_2_5	681286|Pyrsp1	No	Other 1 - redox	FAD-binding protein	Yes	No	Yes	No	No
Pyreno_Locus7489v1rpkm11.26_fwd_2_12	685325|Pyrsp1	No	Other 1 - redox	FAD-binding protein	Yes	No	Yes	No	No
Pyreno_Locus7629v1rpkm10.59_fwd_1_8	14078|Pyrsp1	No	Other 1 - redox	FAD-binding protein	Yes	No	Yes	No	No
Pyreno_Locus9153v1rpkm5.67_fwd_2_2	590007|Pyrsp1	No	Other 1 - redox	FAD-binding protein	Yes	No	Yes	No	No
Pyreno_Locus3016v1rpkm48.11_fwd_2_7	630201|Pyrsp1	No	Other 1 - redox	FAD-binding protein	Yes	No	Yes	No	No
Stago_Locus6971v1rpkm7.46_fwd_2_13	215991|Stasp1	No	Other 1 - redox	FAD-dependent oxidoreductase	Yes	No	No	No	No
Pyreno_Locus2497v1rpkm59.36_fwd_3_4	550948|Pyrsp1	No	Other 1 - redox	FAD-linked oxidase	Yes	No	Yes	No	No
Pyreno_Locus10345v1rpkm3.24_fwd_2_2	622316|Pyrsp1	No	Other 1 - redox	FAD/NAD(P)-binding protein	Yes	No	No	No	No
Pyreno_Locus1112v1rpkm129.86_fwd_1_4	587706|Pyrsp1	No	Other 1 - redox	FMN-binding split barrel-related protein	Yes	No	Yes	No	No
Pyreno_Locus592v1rpkm247.32_fwd_3_1	583464|Pyrsp1	No	Other 1 - redox	Fumarate reductase	Yes	No	No	No	No
Para_Locus53v1rpkm2710.68_fwd_3_14	1089383|Parsp1	No	Other 1 - redox	Glutamate dehydrogenase	Yes	No	No	No	No
Pyreno_Locus512v1rpkm280.64_fwd_1_1	530867|Pyrsp1	No	Other 1 - redox	Haloacid delahogenase superfamily hydrolase	Yes	No	No	No	No
Pyreno_Locus4424v1rpkm30.26_fwd_3_6	611964|Pyrsp1	No	Other 1 - redox	Isoflavone reductase, FAD binding	Yes	No	No	No	No
Alt_Locus2150v1rpkm71.51_fwd_1_10	926879|Altal1	No	Other 1 - redox	Isoflavone reductase, FAD binding	Yes	No	No	No	No
Pyreno_Locus5881v3rpkm0.00_PRE_fwd_1_7	625348|Pyrsp1	No	Other 1 - redox	Malate dehydrogenase	Yes	No	Yes	No	No
Pyreno_Locus407v1rpkm344.99_fwd_3_2	586813|Pyrsp1	No	Other 1 - redox	Malate dehydrogenase	Yes	No	No	No	No
Pyreno_Locus696v1rpkm205.86_fwd_1_4	589374|Pyrsp1	No	Other 1 - redox	Mannitol 1-phosphate 5-dehydrogenase	Yes	No	No	No	No
Para_Locus10448v1rpkm1.62_fwd_3_3	1193433|Parsp1	No	Other 1 - redox	Mitochondrial cytochrome b2	Yes	No	No	No	No
Pyreno_Locus4284v1rpkm31.52_fwd_2_12	582828|Pyrsp1	No	Other 1 - redox	Mitochondrial cytochrome b2	Yes	No	No	No	No
Pyreno_Locus5276v1rpkm23.45_fwd_1_3	582731|Pyrsp1	No	Other 1 - redox	NAD dependent epimerase/dehydratase	Yes	No	No	No	No
Pyreno_Locus10516v1rpkm3.00_fwd_2_21	102621|Pyrsp1	No	Other 1 - redox	Oxidoreductase	Yes	No	Yes	No	No
Alt_Locus821v1rpkm193.40_fwd_3_5	38276|Altal1	No	Other 1 - redox	Short-chain specific acyl-CoA dehydrogenase, mitochondrial	Yes	No	No	No	No
Pyreno_Locus1168v1rpkm124.70_fwd_2_1	579519|Pyrsp1	No	Other 1 - redox	Superoxide dismutase	Yes	No	No	No	No
Alt_Locus423v1rpkm372.39_fwd_1_8	1050117|Altal1	No	Other 1 - redox	Superoxide dismutase	Yes	No	No	No	No
Pyreno_Locus556v1rpkm260.65_fwd_3_37	566897|Pyrsp1	No	Other 1 - redox	Superoxide dismutase, cytosolic	Yes	No	Yes	No	No
Pyreno_Locus1279v1rpkm114.37_fwd_3_2	583476|Pyrsp1	No	Other 1 - redox	Thioredoxin	Yes	No	No	No	No
Pyreno_Locus573v1rpkm256.11_fwd_2_2	585193|Pyrsp1	No	Other 2 - non-redox	14-3-3 domain containing protein	No	No	No	No	No
Pyreno_Locus574v1rpkm254.20_fwd_2_13	609250|Pyrsp1	No	Other 2 - non-redox	14-3-3 domain containing protein	No	No	No	No	No
Pyreno_Locus8492v2rpkm6.58_fwd_3_3	547644|Pyrsp1	No	Other 2 - non-redox	3-carboxymuconate cyclase	No	No	Yes	No	No
Pyreno_Locus4202v1rpkm32.24_fwd_3_3	675588|Pyrsp1	No	Other 2 - non-redox	4-aminobutyrate aminotransferase	No	No	No	No	No
Pyreno_Locus3897v1rpkm35.77_fwd_3_5	616329|Pyrsp1	No	Other 2 - non-redox	4-aminobutyrate aminotransferase	No	No	No	No	No
Pyreno_Locus2740v1rpkm53.62_fwd_3_6	590232|Pyrsp1	No	Other 2 - non-redox	5-oxoprolinase	No	No	No	No	No
Alt_Locus7419v1rpkm9.03_fwd_3_10	1021810|Altal1	No	Other 2 - non-redox	ABC drug exporter AtrF	No	No	No	No	No
Pyreno_Locus3193v1rpkm45.27_fwd_3_2	583178|Pyrsp1	No	Other 2 - non-redox	Acetyl-CoA acetyltransferase IB	No	No	No	No	No
Pyreno_Locus7714v2rpkm5.67_fwd_3_12	504733|Pyrsp1	No	Other 2 - non-redox	Acetylcholinesterase	No	No	Yes	No	No
Pyreno_Locus8460v1rpkm7.65_fwd_3_5	310775|Pyrsp1	No	Other 2 - non-redox	Acid phosphatase	No	No	Yes	No	No
Alt_Locus164v1rpkm924.32_fwd_2_2	292531|Altal1	No	Other 2 - non-redox	Actin	No	No	No	No	No
Pyreno_Locus12240v1rpkm1.33_fwd_2_1	586797|Pyrsp1	No	Other 2 - non-redox	Actin depolymerizing factor	No	No	No	No	No
Alt_Locus11452v1rpkm1.21_fwd_3_10	290841|Altal1	No	Other 2 - non-redox	Agmatinase (Mn-binding)	No	No	No	No	No
Alt_Locus354v1rpkm439.90_fwd_2_5	1061354|Altal1	No	Other 2 - non-redox	Aha 1 domain containing protein	No	No	No	No	No
Pyreno_Locus2233v1rpkm66.50_fwd_1_1	609130|Pyrsp1	No	Other 2 - non-redox	Aha 1 domain containing protein	No	No	No	No	No
Pyreno_Locus3855v1rpkm36.24_fwd_2_2	498832|Pyrsp1	No	Other 2 - non-redox	Alanin-tRNA ligase	No	No	No	No	No
Pyreno_Locus6777v1rpkm14.59_fwd_2_1	640478|Pyrsp1	No	Other 2 - non-redox	Alpha/beta hydrolase	No	No	No	No	No
Pyreno_Locus4709v1rpkm27.64_fwd_1_3	558982|Pyrsp1	No	Other 2 - non-redox	Alpha/beta hydrolase	No	No	Yes	No	No
Pyreno_Locus7714v1rpkm10.26_fwd_1_8	642089|Pyrsp1	No	Other 2 - non-redox	Alpha/beta hydrolase	No	No	Yes	No	No
Para_Locus3850v2rpkm6.82_fwd_2_7	1159467|Parsp1	No	Other 2 - non-redox	Alpha/beta hydrolase	No	No	No	No	No
Pyreno_Locus7892v2rpkm4.95_fwd_2_7	643581|Pyrsp1	No	Other 2 - non-redox	Amino acid transporter	No	No	Yes	No	No
Pyreno_Locus167v1rpkm704.96_fwd_2_1	649654|Pyrsp1	No	Other 2 - non-redox	Aminotransferase	No	No	No	No	No
Alt_Locus951v1rpkm168.62_fwd_1_1	1066078|Altal1	No	Other 2 - non-redox	Aspartate aminotransferase	No	No	No	No	No
Stago_Locus3359v1rpkm22.62_fwd_2_2	289281|Stasp1	No	Other 2 - non-redox	Aspartyl-tRNA synthetase	No	No	No	No	No
Alt_Locus1446v1rpkm107.21_fwd_3_20	986135|Altal1	No	Other 2 - non-redox	ATP-citrate synthase	No	No	No	No	No
Pyreno_Locus3068v1rpkm47.31_fwd_2_2	589481|Pyrsp1	No	Other 2 - non-redox	Beta-1,6-glucan boisynthesis protein (Knh1)	No	No	Yes	No	No
Pyreno_Locus3460v2rpkm35.15_fwd_1_4	582296|Pyrsp1	No	Other 2 - non-redox	Beta-chimaerin (signal transduction)	No	No	No	No	No
Pyreno_Locus689v1rpkm207.61_fwd_2_1	600529|Pyrsp1	No	Other 2 - non-redox	Beta-lactamase	No	No	No	No	No
Pyreno_Locus2549v1rpkm58.33_fwd_2_8	495940|Pyrsp1	No	Other 2 - non-redox	Beta-lactamase	No	No	No	No	No
Pyreno_Locus10493v1rpkm3.03_fwd_2_5	526022|Pyrsp1	No	Other 2 - non-redox	Beta-lactamase	No	No	No	No	No
Alt_Locus3315v1rpkm43.56_fwd_3_6	937923|Altal1	No	Other 2 - non-redox	Carnitine O-acetyltransferase	No	No	No	No	No
Pyreno_Locus4536v1rpkm29.27_fwd_3_1	545870|Pyrsp1	No	Other 2 - non-redox	Cdc48-dependent protein degradation adaptor protein (Shp1)	No	No	No	No	No
Pyreno_Locus1406v1rpkm103.62_fwd_1_21	8208|Pyrsp1	No	Other 2 - non-redox	Cfem domain protein	No	No	Yes	No	No
Pyreno_Locus2167v1rpkm68.37_fwd_3_1	582709|Pyrsp1	No	Other 2 - non-redox	Citrate synthase	No	No	No	No	No
Pyreno_Locus6403v1rpkm16.52_fwd_3_5	587625|Pyrsp1	No	Other 2 - non-redox	Citrate synthase	No	No	No	No	No
Alt_Locus3846v1rpkm35.86_fwd_1_3	1017492|Altal1	No	Other 2 - non-redox	Coantomer subunit beta	No	No	No	No	No
Alt_Locus4577v1rpkm27.76_fwd_2_1	1018486|Altal1	No	Other 2 - non-redox	Coantomer subunit zeta	No	No	Yes	No	No
Pyreno_Locus321v1rpkm408.95_fwd_1_1	586797|Pyrsp1	No	Other 2 - non-redox	Cofilin, actin (de)polymerization protein	No	No	No	No	No
Para_Locus2697v1rpkm35.96_fwd_3_2	1164827|Parsp1	No	Other 2 - non-redox	Coronin	No	No	No	No	No
Pyreno_Locus4661v1rpkm28.02_fwd_1_1	676825|Pyrsp1	No	Other 2 - non-redox	Cyclase	No	No	No	No	No
Pyreno_Locus6406v1rpkm16.49_fwd_2_9	637706|Pyrsp1	No	Other 2 - non-redox	Cyclic-AMP phosphodiesterase class-2	No	No	No	No	No
Pyreno_Locus8663v1rpkm6.99_fwd_1_66	607868|Pyrsp1	No	Other 2 - non-redox	Cysteine-rich secretory protein	No	No	Yes	No	No
Pyreno_Locus2791v1rpkm52.61_fwd_2_1	502946|Pyrsp1	No	Other 2 - non-redox	Deubiquitination-protection protein dph1	No	No	No	No	No
Pyreno_Locus1034v1rpkm140.08_fwd_3_1	582611|Pyrsp1	No	Other 2 - non-redox	Dihydroxy-acid dehydratase	No	No	No	No	No
Pyreno_Locus1625v1rpkm90.29_fwd_1_3	539731|Pyrsp1	No	Other 2 - non-redox	DJ-1 protein (glutamine amidotransferase)	No	No	No	No	No
Pyreno_Locus1474v1rpkm99.33_fwd_2_34	288700|Pyrsp1	No	Other 2 - non-redox	DJ-1/Pfpi protein (glutamine amidotransferase)	No	No	No	No	No
Para_Locus9287v1rpkm2.39_fwd_1_1	1187029|Parsp1	No	Other 2 - non-redox	DNA repair protein rad50	No	No	No	No	No
Pyreno_Locus2450v1rpkm60.77_fwd_2_1	680414|Pyrsp1	No	Other 2 - non-redox	DUF1348 domain-containing protein	No	No	No	No	No
Pyreno_Locus803v1rpkm177.17_fwd_3_4	680414|Pyrsp1	No	Other 2 - non-redox	DUF1348 domain-containing protein	No	No	No	No	No
Pyreno_Locus3425v1rpkm42.13_fwd_1_2	287569|Pyrsp1	No	Other 2 - non-redox	DUF952 domain-containing protein	No	No	No	No	No
Pyreno_Locus631v1rpkm228.70_fwd_1_1	588643|Pyrsp1	No	Other 2 - non-redox	Dynactin arp1 p25 subunit protein (no info)	No	No	Yes	No	No
Pyreno_Locus409v1rpkm344.82_fwd_1_1	587211|Pyrsp1	No	Other 2 - non-redox	Elongation factor 1 beta subunit	No	No	No	No	No
Para_Locus11702v1rpkm1.18_fwd_1_1	1170196|Parsp1	No	Other 2 - non-redox	Endonuclease/exonuclease/phosphatase	No	No	Yes	Yes	Yes
Pyreno_Locus5253v1rpkm23.59_fwd_1_4	589694|Pyrsp1	No	Other 2 - non-redox	Endonuclease/exonuclease/phosphatase	No	No	Yes	No	No
Stago_Locus10864v1rpkm1.64_fwd_1_1	334513|Stasp1	No	Other 2 - non-redox	Endonuclease/exonuclease/phosphatase	No	No	Yes	No	No
Stago_Locus10864v3rpkm0.00_PRE_fwd_2_1	334513|Stasp1	No	Other 2 - non-redox	Endonuclease/exonuclease/phosphatase	No	No	Yes	No	No
Para_Locus205v1rpkm767.19_fwd_3_1	1101902|Parsp1	No	Other 2 - non-redox	Enolase	No	No	No	No	No
Pyreno_Locus4437v1rpkm30.16_fwd_3_3	607911|Pyrsp1	No	Other 2 - non-redox	Enolase-phosphatase	No	No	No	No	No
Pyreno_Locus260v1rpkm491.19_fwd_2_1	589724|Pyrsp1	No	Other 2 - non-redox	Eukaryotic translation initiation factor 5A	No	No	No	No	No
Pyreno_Locus213v1rpkm573.80_fwd_1_8	96774|Pyrsp1	No	Other 2 - non-redox	Extracellular serine-rich protein	No	No	Yes	No	No
Pyreno_Locus13710v1rpkm0.70_fwd_1_3	586318|Pyrsp1	No	Other 2 - non-redox	Feruloyl esterase	No	No	Yes	No	No
Pyreno_Locus13179v1rpkm0.89_fwd_3_9	495720|Pyrsp1	No	Other 2 - non-redox	Feruloyl esterase B	No	No	Yes	No	No
Pyreno_Locus4746v1rpkm27.31_fwd_1_1	585054|Pyrsp1	No	Other 2 - non-redox	Formyltetrahydrofolate deformylase	No	No	No	No	No
Pyreno_Locus6198v1rpkm17.55_fwd_3_1	583401|Pyrsp1	No	Other 2 - non-redox	Fumarylacetoacetate hydrolase	No	No	No	No	No
Alt_Locus1291v1rpkm121.41_fwd_1_3	1059065|Altal1	No	Other 2 - non-redox	Fungal specific transcription protein	No	No	No	No	No
Pyreno_Locus2462v1rpkm60.47_fwd_3_3	533759|Pyrsp1	No	Other 2 - non-redox	Fungal specific transcription protein	No	No	No	No	No
Pyreno_Locus8210v1rpkm8.46_fwd_2_2	586843|Pyrsp1	No	Other 2 - non-redox	Glutathione synthetase large chain	No	No	No	No	No
Pyreno_Locus4744v1rpkm27.32_fwd_2_28	569062|Pyrsp1	No	Other 2 - non-redox	Glycerophosphoryl diester phosphodiesterase	No	No	No	No	No
Pyreno_Locus2598v1rpkm57.29_fwd_2_3	504999|Pyrsp1	No	Other 2 - non-redox	Glyoxalase	No	No	No	No	No
Pyreno_Locus4199v1rpkm32.25_fwd_3_1	591891|Pyrsp1	No	Other 2 - non-redox	Glyoxalase	No	No	No	Yes	No
Pyreno_Locus474v1rpkm298.00_fwd_2_5	582247|Pyrsp1	No	Other 2 - non-redox	GPI anchored cell wall protein	No	No	Yes	No	No
Pyreno_Locus9583v1rpkm4.61_fwd_3_1	683217|Pyrsp1	No	Other 2 - non-redox	Hydroxyacylglutathione hydrolase (glyoxalase)	No	No	No	No	No
Pyreno_Locus2052v1rpkm72.03_fwd_2_49	104452|Pyrsp1	No	Other 2 - non-redox	IDI-3 domain protein (no info)	No	No	Yes	No	No
Pyreno_Locus2662v1rpkm55.48_fwd_3_1	591575|Pyrsp1	No	Other 2 - non-redox	Isopentenyl-diphosphate delta isomerase 1	No	No	No	No	No
Alt_Locus130v1rpkm1094.52_fwd_1_25	1059896|Altal1	No	Other 2 - non-redox	Kynurenine formamidase	No	No	No	No	No
Pyreno_Locus8343v1rpkm8.02_fwd_1_2	680167|Pyrsp1	No	Other 2 - non-redox	Kynurenine formamidase	No	No	No	No	No
Pyreno_Locus6801v1rpkm14.46_fwd_3_3	676948|Pyrsp1	No	Other 2 - non-redox	LsyM domain containing protein	No	No	Yes	Yes	Yes
Pyreno_Locus10335v1rpkm3.26_fwd_3_3	681077|Pyrsp1	No	Other 2 - non-redox	LsyM domain containing protein	No	No	Yes	No	No
Pyreno_Locus12800v2rpkm0.00_PRE_fwd_3_1	563752|Pyrsp1	No	Other 2 - non-redox	Major allergen Asp F2	No	No	Yes	No	No
Pyreno_Locus1272v1rpkm114.73_fwd_2_1	647641|Pyrsp1	No	Other 2 - non-redox	Metallo-beta-lactamase domain protein	No	No	No	No	No
Alt_Locus2922v1rpkm50.52_fwd_1_2	1058383|Altal1	No	Other 2 - non-redox	Mitochondrial ATPase	No	No	No	No	No
Pyreno_Locus3101v1rpkm46.73_fwd_1_2	588191|Pyrsp1	No	Other 2 - non-redox	N-acetylglucosamine-phosphate mutase	No	No	No	No	No
Pyreno_Locus1204v1rpkm120.78_fwd_3_4	649701|Pyrsp1	No	Other 2 - non-redox	NEDD8 (ubiquitin)	No	No	No	No	No
Para_Locus2619v1rpkm37.36_fwd_3_1	1164269|Parsp1	No	Other 2 - non-redox	Nitrilase family protein (Nit3)	No	No	No	No	No
Pyreno_Locus6452v1rpkm16.18_fwd_2_2	638346|Pyrsp1	No	Other 2 - non-redox	NTF2-like protein (nuclear transport factor)	No	No	No	No	No
Pyreno_Locus8512v1rpkm7.46_fwd_1_23	414904|Pyrsp1	No	Other 2 - non-redox	Nuclease PA3	No	No	Yes	No	No
Alt_Locus2225v1rpkm69.16_fwd_3_1	291898|Altal1	No	Other 2 - non-redox	Nucleosome assembly protein	No	No	No	No	No
Alt_Locus3146v1rpkm46.22_fwd_1_3	1056799|Altal1	No	Other 2 - non-redox	Nudix (no info)	No	No	No	No	No
Pyreno_Locus6627v1rpkm15.30_fwd_2_2	492474|Pyrsp1	No	Other 2 - non-redox	Ornithine carbamoyltransferase, mitochondrial	No	No	No	No	No
Pyreno_Locus7099v2rpkm0.36_PRE_fwd_1_10	253020|Pyrsp1	No	Other 2 - non-redox	PAF acetylhydrolase family protein	No	No	Yes	No	No
Alt_Locus1043v1rpkm153.61_fwd_1_1	1026246|Altal1	No	Other 2 - non-redox	Peptidyl-prolyl cis-trans isomerase	No	No	Yes	No	No
Para_Locus4189v1rpkm17.88_fwd_2_3	1261428|Parsp1	No	Other 2 - non-redox	Peptidyl-prolyl cis-trans isomerase	No	No	No	No	No
Pyreno_Locus11865v1rpkm1.58_fwd_3_2	581837|Pyrsp1	No	Other 2 - non-redox	Peptidyl-prolyl cis-trans isomerase	No	No	Yes	No	No
Alt_Locus909v1rpkm175.58_fwd_3_1	1004731|Altal1	No	Other 2 - non-redox	Peptidyl-prolyl cis-trans isomerase D	No	No	No	No	No
Pyreno_Locus3530v1rpkm40.39_fwd_3_2	586258|Pyrsp1	No	Other 2 - non-redox	Phenazine biosynthesis protein PhzF	No	No	No	No	No
Pyreno_Locus2444v1rpkm60.90_fwd_1_2	588235|Pyrsp1	No	Other 2 - non-redox	Phosphoglucomutase	No	No	No	No	No
Para_Locus159v1rpkm929.96_fwd_1_4	1109924|Parsp1	No	Other 2 - non-redox	Phosphoglycerate kinase	No	No	No	No	No
Alt_Locus2267v1rpkm67.84_fwd_1_2	983788|Altal1	No	Other 2 - non-redox	Poly(RC)-binding protein 4	No	No	No	No	No
Pyreno_Locus193v1rpkm612.20_fwd_3_3	163406|Pyrsp1	No	Other 2 - non-redox	Protease propeptide/inhibitor	No	No	Yes	No	No
Pyreno_Locus1074v1rpkm134.12_fwd_1_1	592281|Pyrsp1	No	Other 2 - non-redox	Ran-specific GTPase-activating protein 1	No	No	No	No	No
Pyreno_Locus13433v1rpkm0.80_fwd_1_3	505358|Pyrsp1	No	Other 2 - non-redox	Regucalcin, senescence-marking protein	No	No	No	No	No
Pyreno_Locus6235v1rpkm17.36_fwd_2_8	505358|Pyrsp1	No	Other 2 - non-redox	Regucalcin, senescence-marking protein	No	No	No	No	No
Alt_Locus13v1rpkm6946.51_fwd_2_1	287094|Altal1	No	Other 2 - non-redox	RHTO0S22e00760g1_1 (no info)	No	No	No	No	No
Pyreno_Locus3430v1rpkm42.05_fwd_3_5	193342|Pyrsp1	No	Other 2 - non-redox	Ribonuclease M	No	No	No	No	No
Pyreno_Locus110v1rpkm1021.81_fwd_2_20	641137|Pyrsp1	No	Other 2 - non-redox	RNA binding protein	No	No	No	No	No
Para_Locus860v1rpkm160.17_fwd_2_1	1188128|Parsp1	No	Other 2 - non-redox	S-adenosylmethionine synthase	No	No	No	No	No
Pyreno_Locus1542v1rpkm94.61_fwd_1_1	636654|Pyrsp1	No	Other 2 - non-redox	S-adenosylmethionine synthase	No	No	No	No	No
Pyreno_Locus228v1rpkm542.61_fwd_2_1	591061|Pyrsp1	No	Other 2 - non-redox	Serine-theronine rich protein	No	No	Yes	No	No
Stago_Locus3362v1rpkm22.61_fwd_3_4	374701|Stasp1	No	Other 2 - non-redox	Serine-threonine rich protein	No	No	No	No	No
Pyreno_Locus5236v1rpkm23.70_fwd_2_6	591045|Pyrsp1	No	Other 2 - non-redox	Signal peptide-containing protein	No	No	No	No	No
Pyreno_Locus3882v1rpkm35.95_fwd_1_6	329043|Pyrsp1	No	Other 2 - non-redox	Signaling protein, tat pathway	No	No	No	No	No
Pyreno_Locus1463v1rpkm100.05_fwd_2_1	756863|Pyrsp1	No	Other 2 - non-redox	Small glutamine-rich tetratricopeptide repeat-containing protein	No	No	No	No	No
Pyreno_Locus2041v1rpkm72.34_fwd_3_1	577963|Pyrsp1	No	Other 2 - non-redox	Stress responsive A/B barrel domain protein	No	No	No	No	No
Pyreno_Locus974v1rpkm148.59_fwd_1_2	590813|Pyrsp1	No	Other 2 - non-redox	Structural toxin protein RtxA	No	No	No	No	No
Pyreno_Locus9926v1rpkm3.94_fwd_2_1	582005|Pyrsp1	No	Other 2 - non-redox	Tannase/feruloyl esterase	No	No	Yes	No	No
Pyreno_Locus153v1rpkm739.43_fwd_3_6	592893|Pyrsp1	No	Other 2 - non-redox	Transcriptional regulator	No	No	No	No	No
Pyreno_Locus3194v1rpkm45.26_fwd_3_6	652145|Pyrsp1	No	Other 2 - non-redox	Translation initiation factor	No	No	No	No	No
Pyreno_Locus3648v1rpkm38.74_fwd_1_4	570836|Pyrsp1	No	Other 2 - non-redox	Twinfilin-1, actin-related	No	No	No	No	No
Para_Locus2419v1rpkm41.99_fwd_3_1	1145370|Parsp1	No	Other 2 - non-redox	Ubiquitin fusion degradation protein 1	No	No	No	No	No
Pyreno_Locus4605v1rpkm28.61_fwd_3_17	610872|Pyrsp1	No	Other 2 - non-redox	Ubiquitin fusion degradation protein 1	No	No	No	No	No
Pyreno_Locus6570v1rpkm15.60_fwd_1_20	68883|Pyrsp1	No	Other 2 - non-redox	Uracil-5-carboxylate decarboxylase	No	No	No	No	No
Pyreno_Locus3306v1rpkm43.64_fwd_2_1	583083|Pyrsp1	No	Other 2 - non-redox	Vacuolar sorting receptor Mrl1	No	No	Yes	No	No
Pyreno_Locus366v1rpkm371.96_fwd_3_1	585614|Pyrsp1	No	Other 2 - non-redox	VPS10 domain receptor SorCS1 related protein	No	No	No	No	No
Stago_Locus4355v1rpkm16.64_fwd_2_3	233983|Stasp1	No	Other 2 - non-redox	WD repeat domain containing protein	No	No	No	No	No
Para_Locus4076v1rpkm18.89_fwd_3_4	1133730|Parsp1	No	Other 2 - non-redox	WD40 repeat domain protein	No	No	No	No	No
Pyreno_Locus9268v1rpkm5.41_fwd_3_18	475557|Pyrsp1	No	Other 2 - non-redox	WSC domain containing protein	No	No	No	No	No
Pyreno_Locus2836v1rpkm51.67_fwd_3_3	144720|Pyrsp1	No	Other 2 - non-redox	WSC domain containing protein	No	No	Yes	No	No
