# Supplementary material for: Comparative Analysis of Secretome Profiles of Manganese(II)-Oxidizing Ascomycete Fungi
Source: PLoS One. 2016 Jul 19;11(7):e0157844. doi: 10.1371/journal.pone.0157844 (PMC4951024; doi:10.1371/journal.pone.0157844)
Supplement: S9 Table — (XLSX) [file pone.0157844.s009.xlsx]

## Sheet: S9_Table
S9 Table. Proteins unique to Stagonospora sp. experimental secretome (562 proteins).
Protein ID from genomes in contig form	JGI Protein ID	CAZyme	Protein Family	Putative Function	Redox-active? (for "other" proteins only)	Functionally unique to Stagonospora sp.?	Predicted to be secreted	Unique to genome	Unique to genome and predicted to be secreted
Stago_Locus12816v1rpkm0.82_fwd_2_10	212011|Stasp1	Yes	AA2	Sterigmatocystin biosynthesis peroxidase stcC	--	Yes	Yes	No	No
Stago_Locus8019v1rpkm5.18_fwd_1_8	297950|Stasp1	No	MEROPS C15	Pyroglutamyl peptidase type I	--	Yes	No	No	No
Alt_Locus14104v1rpkm0.40_fwd_3_2	1007472|Altal1	No	Other 1 - redox	12-oxophytodienoate reductase 3	Yes	Yes	No	No	No
Stago_Locus3569v1rpkm21.23_fwd_2_3	336629|Stasp1	No	Other 1 - redox	2-nitropropane dioxygenase	Yes	Yes	No	No	No
Stago_Locus1701v1rpkm45.24_fwd_2_2	283008|Stasp1	No	Other 1 - redox	2-oxoglutarate dehydrogenase E1	Yes	Yes	No	No	No
Alt_Locus6992v1rpkm10.91_fwd_1_3	946407|Altal1	No	Other 1 - redox	Ent-kaurene oxidase	Yes	Yes	No	No	No
Stago_Locus1132v1rpkm69.72_fwd_3_3	291567|Stasp1	No	Other 1 - redox	Gamma interferon inducible lysosomal thiol reductase GILT	Yes	Yes	No	No	No
Stago_Locus2894v2rpkm24.22_fwd_2_12	297314|Stasp1	No	Other 1 - redox	Intradiol ring-cleavage dioxygenase	Yes	Yes	No	No	No
Alt_Locus1167v1rpkm136.04_fwd_1_4	1062539|Altal1	No	Other 1 - redox	Isocitrate dehydrogenase, mitochondrial	Yes	Yes	No	No	No
Stago_Locus3301v1rpkm23.09_fwd_2_6	131279|Stasp1	No	Other 1 - redox	Isocitrate dehydrogenase, NADP-binding	Yes	Yes	No	No	No
Stago_Locus2208v1rpkm35.08_fwd_1_3	291324|Stasp1	No	Other 1 - redox	Multifunctional beta-oxidation protein, NAD(P) oxidoreductase	Yes	Yes	No	No	No
Stago_Locus3583v1rpkm21.16_fwd_2_1	218556|Stasp1	No	Other 2 - non-redox	2,3-diketo-5-methylthio-1-phosphopentane phosphatase	No	Yes	No	No	No
Stago_Locus3047v1rpkm25.08_fwd_2_2	270409|Stasp1	No	Other 2 - non-redox	26S proteasome regulatory subunit RPN1	No	Yes	No	No	No
Stago_Locus2395v2rpkm21.31_fwd_1_2	228696|Stasp1	No	Other 2 - non-redox	ADP-sugar diphosphatase	No	Yes	No	No	No
Stago_Locus5886v1rpkm10.54_fwd_3_1	294595|Stasp1	No	Other 2 - non-redox	AhpD-like protein	No	Yes	No	No	No
Stago_Locus1692v1rpkm45.46_fwd_1_4	290777|Stasp1	No	Other 2 - non-redox	Autophage protein Atg27	No	Yes	Yes	No	No
Stago_Locus367v1rpkm190.45_fwd_1_8	297521|Stasp1	No	Other 2 - non-redox	C2 domain containing protein	No	Yes	No	No	No
Alt_Locus5050v1rpkm23.40_fwd_1_6	959705|Altal1	No	Other 2 - non-redox	CCAAT/enhancer-binding protein	No	Yes	No	No	No
Alt_Locus1880v1rpkm82.77_fwd_3_24	861201|Altal1	No	Other 2 - non-redox	Clathrin heavy chain	No	Yes	No	No	No
Stago_Locus4663v1rpkm15.25_fwd_1_20	1602|Stasp1	No	Other 2 - non-redox	Cyclopropane-fatty-acyl-phospholipid synthase	No	Yes	No	No	No
Alt_Locus3244v1rpkm44.62_fwd_3_13	1058398|Altal1	No	Other 2 - non-redox	Cystathionine beta-lyase	No	Yes	No	No	No
Para_Locus359v2rpkm25.29_PRE_fwd_2_31	193108|Parsp1	No	Other 2 - non-redox	Cystathionine beta-lyase	No	Yes	No	No	No
Pyreno_Locus4367v1rpkm30.81_fwd_1_5	543782|Pyrsp1	No	Other 2 - non-redox	Dehydratase, 3-isopropylmalate	No	Yes	No	No	No
Stago_Locus4029v1rpkm18.38_fwd_3_7	261938|Stasp1	No	Other 2 - non-redox	DNA binding protein URE-B1	No	Yes	No	No	No
Stago_Locus6496v1rpkm8.67_fwd_2_37	304855|Stasp1	No	Other 2 - non-redox	DUF1237 domain-containing protein	No	Yes	No	No	No
Stago_Locus1776v1rpkm43.64_fwd_1_1	285643|Stasp1	No	Other 2 - non-redox	DUF2183 domain-containing protein	No	Yes	Yes	No	No
Stago_Locus5010v1rpkm13.68_fwd_2_3	291827|Stasp1	No	Other 2 - non-redox	DUF544 domain-containing protein	No	Yes	No	No	No
Stago_Locus1588v1rpkm48.14_fwd_3_2	212401|Stasp1	No	Other 2 - non-redox	DUF757 domain-containing protein	No	Yes	No	No	No
Stago_Locus10366v1rpkm2.03_fwd_3_6	309824|Stasp1	No	Other 2 - non-redox	Gaf domain nucleotide-binding protein	No	Yes	No	No	No
Stago_Locus10386v1rpkm2.01_fwd_3_6	242895|Stasp1	No	Other 2 - non-redox	Glucuronan lyase A	No	Yes	Yes	No	No
Stago_Locus4529v1rpkm15.82_fwd_1_1	287720|Stasp1	No	Other 2 - non-redox	Glutamyl-tRNA amidotransferase	No	Yes	No	No	No
Alt_Locus2713v1rpkm55.32_fwd_1_17	925204|Altal1	No	Other 2 - non-redox	Glutamyl-tRNA(Gln) amidotransferase subunit A	No	Yes	No	No	No
Stago_Locus3358v1rpkm22.62_fwd_2_9	359168|Stasp1	No	Other 2 - non-redox	Glutamyl-tRNA(Gln) amidotransferase subunit A	No	Yes	No	No	No
Stago_Locus9742v1rpkm2.64_fwd_1_12	296565|Stasp1	No	Other 2 - non-redox	Glutamyl-tRNA(Gln) amidotransferase subunit A	No	Yes	No	No	No
Alt_Locus1903v1rpkm81.77_fwd_1_41	935225|Altal1	No	Other 2 - non-redox	Glutamyl-tRNA(Gln) amidotransferase subunit A	No	Yes	Yes	No	No
Stago_Locus653v1rpkm115.69_fwd_2_2	311529|Stasp1	No	Other 2 - non-redox	Gmf family protein	No	Yes	No	No	No
Stago_Locus5702v2rpkm7.15_fwd_2_1	276243|Stasp1	No	Other 2 - non-redox	Golgi reassembly stacking protein	No	Yes	No	No	No
Stago_Locus1703v1rpkm45.15_fwd_1_1	207711|Stasp1	No	Other 2 - non-redox	Heat shock protein STl1	No	Yes	No	No	No
Stago_Locus2473v1rpkm31.08_fwd_1_1	290590|Stasp1	No	Other 2 - non-redox	IDI-2 domain protein (no info)	No	Yes	Yes	No	No
Stago_Locus4722v1rpkm14.95_fwd_1_1	291901|Stasp1	No	Other 2 - non-redox	Inosine triphosphate pyrophosphatase	No	Yes	No	No	No
Stago_Locus11803v1rpkm1.15_fwd_2_4	291024|Stasp1	No	Other 2 - non-redox	Late sexual development protein	No	Yes	Yes	No	No
Stago_Locus9902v1rpkm2.45_fwd_3_1	377736|Stasp1	No	Other 2 - non-redox	Low-density lipoprotein receptor YWTD	No	Yes	Yes	No	No
Stago_Locus7260v1rpkm6.77_fwd_2_2	291859|Stasp1	No	Other 2 - non-redox	MACRO domain containing protein 1 (Zn binding)	No	Yes	No	No	No
Stago_Locus1587v2rpkm22.44_fwd_2_2	382278|Stasp1	No	Other 2 - non-redox	Maintenance of telomere capping protein	No	Yes	No	No	No
Stago_Locus8764v1rpkm3.92_fwd_1_1	251227|Stasp1	No	Other 2 - non-redox	Methyltransferase type 11	No	Yes	No	No	No
Stago_Locus4767v1rpkm14.75_fwd_1_1	244193|Stasp1	No	Other 2 - non-redox	Mitochondrion biogenesis protein (She9)	No	Yes	No	No	No
Stago_Locus4413v1rpkm16.33_fwd_3_1	291589|Stasp1	No	Other 2 - non-redox	Mitotic checkpoint protein BUB3	No	Yes	No	No	No
Stago_Locus7207v1rpkm6.88_fwd_1_1	289977|Stasp1	No	Other 2 - non-redox	Mucin-7 (no info)	No	Yes	No	No	No
Alt_Locus3385v1rpkm42.29_fwd_1_12	949793|Altal1	No	Other 2 - non-redox	MYND-type zinc finger protein MUB1	No	Yes	No	No	No
Pyreno_Locus11259v1rpkm2.10_fwd_2_9	235926|Pyrsp1	No	Other 2 - non-redox	Nacht domain protein, NTPase	No	Yes	No	Yes	No
Alt_Locus6288v1rpkm14.85_fwd_2_13	695318|Altal1	No	Other 2 - non-redox	O-methyltransferase	No	Yes	No	No	No
Stago_Locus8316v1rpkm4.62_fwd_3_3	295686|Stasp1	No	Other 2 - non-redox	O-methyltransferase	No	Yes	No	No	No
Stago_Locus3747v1rpkm20.24_fwd_3_5	67253|Stasp1	No	Other 2 - non-redox	Ohcu decarboxylase	No	Yes	No	No	No
Stago_Locus1504v1rpkm50.70_fwd_3_2	353609|Stasp1	No	Other 2 - non-redox	Oxysterol binding protein	No	Yes	No	No	No
Stago_Locus8711v1rpkm4.01_fwd_1_1	282403|Stasp1	No	Other 2 - non-redox	Phosphatidylethanolamine-binding protein	No	Yes	No	No	No
Stago_Locus5094v1rpkm13.33_fwd_3_4	319144|Stasp1	No	Other 2 - non-redox	Phosphoprotein phosphatase	No	Yes	No	No	No
Stago_Locus2823v1rpkm27.20_fwd_2_4	291768|Stasp1	No	Other 2 - non-redox	Prolyl-tRNA synthetase	No	Yes	No	No	No
Stago_Locus3080v1rpkm24.85_fwd_3_3	298329|Stasp1	No	Other 2 - non-redox	Purine nucleoside phosphorylase	No	Yes	No	No	No
Stago_Locus2153v1rpkm36.16_fwd_1_19	12271|Stasp1	No	Other 2 - non-redox	PWWP domain containing protein	No	Yes	No	No	No
Stago_Locus5535v1rpkm11.64_fwd_1_1	375733|Stasp1	No	Other 2 - non-redox	Pyrimidine 5'-nucleotidase	No	Yes	No	No	No
Stago_Locus440v1rpkm166.57_fwd_1_1	351809|Stasp1	No	Other 2 - non-redox	Reticulon-like protein, membrane associate	No	Yes	No	No	No
Stago_Locus7286v1rpkm6.70_fwd_3_4	331923|Stasp1	No	Other 2 - non-redox	RF2 protein (no info)	No	Yes	Yes	Yes	Yes
Alt_Locus778v1rpkm202.08_fwd_3_7	1003962|Altal1	No	Other 2 - non-redox	S-formylglutathione hydrolase	No	Yes	No	No	No
Stago_Locus1556v1rpkm49.24_fwd_3_2	325745|Stasp1	No	Other 2 - non-redox	Septin, GTP binding	No	Yes	No	No	No
Stago_Locus6289v1rpkm9.30_fwd_1_4	268987|Stasp1	No	Other 2 - non-redox	SH3 domain containing protein	No	Yes	No	No	No
Alt_Locus1966v1rpkm78.50_fwd_1_3	939183|Altal1	No	Other 2 - non-redox	SH3 domain containing protein	No	Yes	No	No	No
Stago_Locus6828v1rpkm7.86_fwd_1_4	23822|Stasp1	No	Other 2 - non-redox	SH3 domain containing protein	No	Yes	No	No	No
Alt_Locus1881v1rpkm82.71_fwd_2_2	1021501|Altal1	No	Other 2 - non-redox	Small nuclear ribonucleo protein	No	Yes	No	No	No
Para_Locus2854v1rpkm33.19_fwd_2_4	1166586|Parsp1	No	Other 2 - non-redox	Sorting nexin mvp1	No	Yes	No	No	No
Stago_Locus11158v1rpkm1.46_fwd_3_6	310449|Stasp1	No	Other 2 - non-redox	Spherulin-1B, Mn-binding	No	Yes	Yes	No	No
Stago_Locus6436v1rpkm8.87_fwd_2_1	256164|Stasp1	No	Other 2 - non-redox	Sterigmatocystin 8-O-methyltransferase	No	Yes	No	No	No
Stago_Locus1098v1rpkm71.77_fwd_1_1	293644|Stasp1	No	Other 2 - non-redox	Succinyl-CoA ligase	No	Yes	No	No	No
Stago_Locus4524v1rpkm15.84_fwd_2_2	248233|Stasp1	No	Other 2 - non-redox	Trehalose-phosphatase	No	Yes	No	No	No
Para_Locus2500v1rpkm39.90_fwd_1_21	1183506|Parsp1	No	Other 2 - non-redox	tRNA methyltransferase	No	Yes	No	No	No
Alt_Locus769v1rpkm204.53_fwd_3_2	962058|Altal1	No	Other 2 - non-redox	Tropomyosin, actin related	No	Yes	No	No	No
Pyreno_Locus3368v1rpkm42.89_fwd_1_1	565744|Pyrsp1	No	Other 2 - non-redox	Two component histidine kinase 1	No	Yes	No	No	No
Stago_Locus1691v1rpkm45.47_fwd_1_3	340318|Stasp1	No	Other 2 - non-redox	Tyrosyl-tRNA synthetase	No	Yes	No	No	No
Stago_Locus1343v2rpkm26.03_fwd_2_7	231145|Stasp1	No	Other 2 - non-redox	UBX domain protein, ubiquitin related	No	Yes	No	No	No
Pyreno_Locus1909v1rpkm76.83_fwd_1_6	248003|Pyrsp1	Yes	AA1_2	Iron transport multicopper oxidase FET3	--	No	Yes	No	No
Stago_Locus2576v1rpkm29.90_fwd_2_19	215375|Stasp1	Yes	AA1_3	Tyrosinase	--	No	Yes	No	No
Stago_Locus7672v1rpkm5.85_fwd_3_5	268079|Stasp1	Yes	AA1_3	Tyrosinase	--	No	Yes	No	No
Stago_Locus7965v1rpkm5.28_fwd_2_3	218818|Stasp1	Yes	AA2	Peroxidase 40	--	No	No	No	No
Alt_Locus10326v1rpkm2.13_fwd_3_2	950975|Altal1	Yes	AA3	Choline dehydrogenase	--	No	No	No	No
Alt_Locus1912v1rpkm81.11_fwd_1_6	389829|Altal1	Yes	AA3	Choline dehydrogenase	--	No	No	No	No
Stago_Locus11213v1rpkm1.43_fwd_1_2	264365|Stasp1	Yes	AA3	GMC oxidoreductase	--	No	Yes	No	No
Stago_Locus5208v1rpkm12.86_fwd_1_4	262713|Stasp1	Yes	AA3	GMC oxidoreductase	--	No	Yes	No	No
Stago_Locus7966v1rpkm5.28_fwd_1_2	242864|Stasp1	Yes	AA3	GMC oxidoreductase	--	No	No	No	No
Stago_Locus8992v1rpkm3.60_fwd_3_3	214548|Stasp1	Yes	AA3	GMC oxidoreductase	--	No	No	No	No
Stago_Locus127v1rpkm585.82_fwd_3_9	215894|Stasp1	Yes	AA3_3	Alcohol dehydrogenase 1	--	No	No	No	No
Stago_Locus10727v1rpkm1.74_fwd_3_8	243679|Stasp1	Yes	AA3_3	Isoamyl alcohol oxidase	--	No	Yes	No	No
Stago_Locus2082v1rpkm37.25_fwd_2_2	376935|Stasp1	Yes	AA5_2	Kelch repeat protein (galactose oxidase-like)	--	No	No	No	No
Stago_Locus7614v1rpkm5.97_fwd_3_5	100958|Stasp1	Yes	AA9/GH61	Glycoside hydrolase	--	No	Yes	No	No
Stago_Locus2672v1rpkm28.73_fwd_2_17	1028092|Stasp1	Yes	AA9/GH61	Lytic polysaccharide monooxygenase	--	No	No	No	No
Stago_Locus12180v1rpkm1.01_fwd_3_2	337532|Stasp1	Yes	CBM01	Carbohydrate binding module	--	No	Yes	No	No
Stago_Locus11941v1rpkm1.09_fwd_2_1	246350|Stasp1	Yes	CBM18	Carbohydrate binding module	--	No	Yes	No	No
Stago_Locus1519v1rpkm50.25_fwd_2_3	333891|Stasp1	Yes	CBM43	Carbohydrate binding module	--	No	Yes	No	No
Stago_Locus8352v1rpkm4.57_fwd_2_6	375289|Stasp1	Yes	CE01	Carbohydrate esterase	--	No	No	No	No
Stago_Locus9524v1rpkm2.87_fwd_1_6	377480|Stasp1	Yes	CE01	Carobxylesterase	--	No	Yes	No	No
Stago_Locus12073v1rpkm1.05_fwd_2_1	297098|Stasp1	Yes	CE01	Carobxylesterase	--	No	Yes	No	No
Stago_Locus8847v1rpkm3.81_fwd_1_9	272022|Stasp1	Yes	CE01	Para-nitrobenzyl esterase (carboxylesterase type B)	--	No	Yes	No	No
Stago_Locus9285v1rpkm3.20_fwd_1_5	297326|Stasp1	Yes	CE04	Polysaccharide deacetylase	--	No	No	No	No
Stago_Locus4701v1rpkm15.04_fwd_1_1	288851|Stasp1	Yes	CE05	Carbohydrate esterase	--	No	Yes	Yes	Yes
Stago_Locus1025v1rpkm76.44_fwd_2_2	274666|Stasp1	Yes	CE05	Carbohydrate esterase	--	No	Yes	No	No
Stago_Locus4740v1rpkm14.86_fwd_3_2	276846|Stasp1	Yes	GH unknown	Glycoside hydrolase	--	No	Yes	No	No
Stago_Locus2128v2rpkm3.77_fwd_1_1	306245|Stasp1	Yes	GH unknown	Glycoside hydrolase	--	No	Yes	No	No
Stago_Locus8429v2rpkm2.08_fwd_3_1	306245|Stasp1	Yes	GH unknown	Glycoside hydrolase	--	No	Yes	No	No
Stago_Locus5225v1rpkm12.77_fwd_1_1	266414|Stasp1	Yes	GH001	Beta-glucosidase 2	--	No	No	No	No
Stago_Locus8793v1rpkm3.88_fwd_2_4	242491|Stasp1	Yes	GH002	Beta-mannosidase	--	No	No	No	No
Stago_Locus11961v1rpkm1.09_fwd_2_6	298568|Stasp1	Yes	GH003	Periplasmic beta-glucosidase	--	No	No	No	No
Stago_Locus11443v1rpkm1.32_fwd_1_7	283450|Stasp1	Yes	GH005	Endoglucanase (Endo-1,4-beta-glucanase) (Cellulase)	--	No	Yes	No	No
Stago_Locus8357v2rpkm3.77_fwd_3_1	87487|Stasp1	Yes	GH005	Glucan 1,3-beta-glucosidase	--	No	Yes	No	No
Stago_Locus5525v1rpkm11.70_fwd_3_5	337926|Stasp1	Yes	GH005	Glycoside hydrolase	--	No	Yes	No	No
Stago_Locus8279v1rpkm4.69_fwd_3_17	350365|Stasp1	Yes	GH005	Glycoside hydrolase	--	No	No	No	No
Alt_Locus13016v1rpkm0.61_fwd_1_10	997312|Altal1	Yes	GH005	Glycoside hydrolase	--	No	Yes	No	No
Stago_Locus9890v1rpkm2.47_fwd_3_1	298821|Stasp1	Yes	GH010	Glycoside hydrolase	--	No	Yes	No	No
Pyreno_Locus7945v1rpkm9.41_fwd_2_5	558697|Pyrsp1	Yes	GH013	Glycoside hydrolase	--	No	No	No	No
Stago_Locus6865v1rpkm7.76_fwd_1_7	344931|Stasp1	Yes	GH013	Glycoside hydrolase	--	No	No	No	No
Stago_Locus8666v1rpkm4.10_fwd_1_2	331025|Stasp1	Yes	GH013/CBM20	Glycogen debranching enzyme	--	No	No	No	No
Stago_Locus2529v1rpkm30.40_fwd_1_2	271508|Stasp1	Yes	GH015	GH15 1,4-alpha-D-glucan glucohydrolase	--	No	Yes	No	No
Stago_Locus1151v1rpkm68.08_fwd_1_2	254638|Stasp1	Yes	GH016	Cell wall glucanase	--	No	Yes	No	No
Stago_Locus340v1rpkm200.52_fwd_2_4	330253|Stasp1	Yes	GH016	Cell wall glucanase Utr2	--	No	Yes	No	No
Stago_Locus5060v1rpkm13.46_fwd_3_5	298772|Stasp1	Yes	GH016	Glycoside hydrolase	--	No	Yes	No	No
Stago_Locus9695v1rpkm2.69_fwd_2_6	9400|Stasp1	Yes	GH016	Glycoside hydrolase	--	No	Yes	No	No
Stago_Locus4128v1rpkm17.81_fwd_2_2	272183|Stasp1	Yes	GH018	Chitinase 1	--	No	Yes	No	No
Stago_Locus10201v1rpkm2.17_fwd_1_1	290122|Stasp1	Yes	GH018	Glycoside hydrolase	--	No	Yes	No	No
Stago_Locus8836v1rpkm3.82_fwd_3_7	343807|Stasp1	Yes	GH028	Polygalacturonase	--	No	Yes	No	No
Pyreno_Locus7567v2rpkm2.90_fwd_2_10	590497|Pyrsp1	Yes	GH031	Alpha-glucosidase	--	No	Yes	No	No
Stago_Locus4353v1rpkm16.65_fwd_1_3	258863|Stasp1	Yes	GH031	Alpha-glucosidase	--	No	Yes	No	No
Stago_Locus3292v1rpkm23.16_fwd_1_4	379574|Stasp1	Yes	GH031	Glycoside hydrolase	--	No	Yes	No	No
Stago_Locus406v1rpkm179.19_fwd_1_4	323587|Stasp1	Yes	GH032	Glycoside hydrolase	--	No	Yes	No	No
Stago_Locus8884v1rpkm3.75_fwd_2_1	277255|Stasp1	Yes	GH036	Glycoside hydrolase	--	No	Yes	No	No
Stago_Locus14581v1rpkm0.42_fwd_1_1	372908|Stasp1	Yes	GH043	Arabinan endo-1,5-alpha-L-arabinosidase	--	No	Yes	No	No
Stago_Locus2563v1rpkm30.02_fwd_1_3	381964|Stasp1	Yes	GH043	Beta-xylosidase	--	No	No	Yes	No
Stago_Locus445v1rpkm165.71_fwd_2_7	28352|Stasp1	Yes	GH045	Family 45 beta-1,4-endoglucanase	--	No	Yes	No	No
Stago_Locus1641v1rpkm46.68_fwd_2_48	355904|Stasp1	Yes	GH047	Glycoside hydrolase	--	No	Yes	No	No
Pyreno_Locus6250v1rpkm17.28_fwd_1_1	589887|Pyrsp1	Yes	GH051	Glycoside hydrolase	--	No	No	No	No
Stago_Locus6864v1rpkm7.77_fwd_1_2	263616|Stasp1	Yes	GH051	Glycoside hydrolase	--	No	No	No	No
Alt_Locus6247v1rpkm15.06_fwd_1_21	1063242|Altal1	Yes	GH055	Glycoside hydrolase	--	No	No	No	No
Stago_Locus7512v2rpkm2.74_fwd_2_42	291049|Stasp1	Yes	GH055/PL	Exo-beta 1,3-glucanase, pectin lyase	--	No	Yes	No	No
Stago_Locus2067v1rpkm37.58_fwd_2_5	273302|Stasp1	Yes	GH072	Glycoside hydrolase	--	No	Yes	No	No
Stago_Locus3053v1rpkm25.04_fwd_2_6	214518|Stasp1	Yes	GH072	Glycoside hydrolase	--	No	Yes	No	No
Stago_Locus6415v1rpkm8.92_fwd_2_1	270483|Stasp1	Yes	GH072	Glycoside hydrolase	--	No	Yes	No	No
Stago_Locus592v1rpkm128.00_fwd_1_8	253732|Stasp1	Yes	GH076	Mannan endo-1,6-alpha-mannosidase	--	No	Yes	No	No
Alt_Locus9673v1rpkm2.95_fwd_3_16	1025407|Altal1	Yes	GH081	Endo-1,3(4)-beta-glucanase 1	--	No	No	No	No
Stago_Locus8571v2rpkm0.00_PRE_fwd_1_2	295255|Stasp1	Yes	GH088	Glycoside hydrolase	--	No	Yes	No	No
Pyreno_Locus8574v1rpkm7.24_fwd_3_31	84231|Pyrsp1	Yes	GH092	Alpha-1,2-mannosidase	--	No	No	No	No
Stago_Locus5184v1rpkm12.99_fwd_2_1	241438|Stasp1	Yes	GH092	Alpha-1,2-mannosidase	--	No	Yes	No	No
Alt_Locus3904v2rpkm8.12_fwd_3_15	924262|Altal1	Yes	GH092	Glycoside hydrolase	--	No	Yes	No	No
Para_Locus3277v1rpkm26.71_fwd_3_1	1163105|Parsp1	Yes	GH092	Glycoside hydrolase	--	No	No	No	No
Para_Locus9054v2rpkm1.26_fwd_3_1	1259771|Parsp1	Yes	GH092	Glycoside hydrolase	--	No	No	No	No
Stago_Locus11642v1rpkm1.23_fwd_1_1	373363|Stasp1	Yes	GH092	Glycoside hydrolase	--	No	Yes	No	No
Stago_Locus5652v1rpkm11.31_fwd_3_1	256300|Stasp1	Yes	GH092	Glycoside hydrolase	--	No	Yes	No	No
Stago_Locus7393v1rpkm6.44_fwd_3_1	373363|Stasp1	Yes	GH092	Glycoside hydrolase	--	No	Yes	No	No
Stago_Locus4520v1rpkm15.85_fwd_2_10	374087|Stasp1	Yes	GH105	Glycoside hydrolase	--	No	Yes	No	No
Stago_Locus320v1rpkm212.42_fwd_1_7	323852|Stasp1	Yes	GH125	Glycoside hydrolase	--	No	Yes	No	No
Alt_Locus4884v1rpkm25.01_fwd_3_35	364358|Altal1	Yes	GH125	Glycoside hydrolase	--	No	Yes	No	No
Stago_Locus1521v1rpkm50.24_fwd_2_6	210051|Stasp1	Yes	GH128	Glycoside hydrolase	--	No	Yes	No	No
Stago_Locus11993v1rpkm1.07_fwd_3_1	331230|Stasp1	Yes	GH131	Glycoside hydrolase	--	No	Yes	No	No
Stago_Locus974v1rpkm79.36_fwd_1_2	292583|Stasp1	Yes	PL unknown	Beta-1,3-exoglucanase, pectin lyase	--	No	Yes	No	No
Stago_Locus8385v2rpkm4.43_fwd_2_4	292781|Stasp1	Yes	Unknown	Chitin binding protein	--	No	No	No	No
Stago_Locus2022v1rpkm38.48_fwd_2_2	280168|Stasp1	No	Hypothetical	Hypothetical	--	No	No	No	No
Stago_Locus118v1rpkm600.94_fwd_2_5	297347|Stasp1	No	Hypothetical	Hypothetical	--	No	No	No	No
Stago_Locus1258v1rpkm61.75_fwd_3_5	297431|Stasp1	No	Hypothetical	Hypothetical	--	No	No	No	No
Stago_Locus13106v1rpkm0.74_fwd_2_2	298658|Stasp1	No	Hypothetical	Hypothetical	--	No	Yes	Yes	Yes
Stago_Locus2726v2rpkm18.88_fwd_1_6	293013|Stasp1	No	Hypothetical	Hypothetical	--	No	No	No	No
Stago_Locus2985v1rpkm25.61_fwd_1_3	289359|Stasp1	No	Hypothetical	Hypothetical	--	No	No	No	No
Stago_Locus3632v1rpkm20.89_fwd_1_3	289190|Stasp1	No	Hypothetical	Hypothetical	--	No	Yes	No	No
Stago_Locus4644v1rpkm15.32_fwd_3_12	111223|Stasp1	No	Hypothetical	Hypothetical	--	No	Yes	No	No
Stago_Locus5694v1rpkm11.18_fwd_2_4	198930|Stasp1	No	Hypothetical	Hypothetical	--	No	Yes	No	No
Stago_Locus642v1rpkm118.95_fwd_3_4	291468|Stasp1	No	Hypothetical	Hypothetical	--	No	No	No	No
Stago_Locus87v1rpkm770.40_fwd_2_1	291473|Stasp1	No	Hypothetical	Hypothetical	--	No	No	No	No
Para_Locus7044v2rpkm0.72_fwd_2_2	1168141|Parsp1	No	Hypothetical	Hypothetical	--	No	No	Yes	No
Stago_Locus7278v1rpkm6.71_fwd_3_1	7149|Stasp1	No	Hypothetical	Hypothetical	--	No	Yes	No	No
Stago_Locus7800v1rpkm5.58_fwd_3_4	113612|Stasp1	No	Hypothetical	Hypothetical	--	No	No	No	No
Pyreno_Locus8220v1rpkm8.42_fwd_2_2	266971|Pyrsp1	No	Hypothetical	Hypothetical	--	No	No	No	No
Pyreno_Locus9378v1rpkm5.12_fwd_3_3	475060|Pyrsp1	No	Hypothetical	Hypothetical	--	No	No	No	No
Stago_Locus2967v1rpkm25.76_fwd_2_5	290155|Stasp1	No	Hypothetical	Hypothetical	--	No	No	No	No
Stago_Locus2661v1rpkm28.87_fwd_3_6	25470|Stasp1	No	Hypothetical	Hypothetical	--	No	No	No	No
Stago_Locus3473v2rpkm10.32_fwd_3_3	219173|Stasp1	No	Hypothetical	Hypothetical	--	No	No	No	No
Stago_Locus502v1rpkm147.09_fwd_3_7	239627|Stasp1	No	Hypothetical	Hypothetical	--	No	No	No	No
Stago_Locus6737v1rpkm8.08_fwd_2_2	351251|Stasp1	No	Hypothetical	Hypothetical	--	No	No	No	No
Stago_Locus2102v1rpkm36.89_fwd_3_3	57296|Stasp1	No	Hypothetical	Hypothetical	--	No	Yes	No	No
Para_Locus2804v1rpkm34.10_fwd_2_8	624824|Parsp1	No	Hypothetical	Hypothetical	--	No	No	No	No
Pyreno_Locus9387v2rpkm3.32_fwd_3_6	1005628|Pyrsp1	No	Hypothetical	Hypothetical	--	No	No	No	No
Stago_Locus15252v1rpkm0.27_fwd_1_1	375751|Stasp1	No	Hypothetical	Hypothetical	--	No	No	No	No
Stago_Locus9827v1rpkm2.54_fwd_3_1	375751|Stasp1	No	Hypothetical	Hypothetical	--	No	No	No	No
Stago_Locus7862v1rpkm5.49_fwd_2_4	1056418|Stasp1	No	Hypothetical	Hypothetical	--	No	No	No	No
Stago_Locus13869v1rpkm0.55_fwd_3_1	326403|Stasp1	No	Hypothetical	Hypothetical	--	No	No	No	No
Para_Locus11661v1rpkm1.19_fwd_1_10	582907|Parsp1	No	Hypothetical	Hypothetical	--	No	No	No	No
Pyreno_Locus6994v1rpkm13.46_fwd_2_6	631016|Pyrsp1	No	Hypothetical	Hypothetical	--	No	No	No	No
Alt_Locus6629v1rpkm12.95_fwd_3_3	337693|Altal1	No	Hypothetical	Hypothetical	--	No	No	No	No
Stago_Locus6465v1rpkm8.76_fwd_2_3	381530|Stasp1	No	Hypothetical	Hypothetical	--	No	No	No	No
Para_Locus850v3rpkm0.00_PRE_fwd_2_3	1261809|Parsp1	No	Hypothetical	Hypothetical	--	No	Yes	No	No
Stago_Locus3565v1rpkm21.24_fwd_1_1	84231|Stasp1	No	Hypothetical	Hypothetical	--	No	No	No	No
Alt_Locus3492v1rpkm40.63_fwd_1_29	27381|Altal1	No	Hypothetical	Hypothetical	--	No	No	No	No
Stago_Locus14149v1rpkm0.50_fwd_2_1	382880|Stasp1	No	Hypothetical	Hypothetical	--	No	No	Yes	No
Alt_Locus1844v1rpkm84.52_fwd_2_6	591153|Altal1	No	Hypothetical	Hypothetical	--	No	No	No	No
Alt_Locus3240v1rpkm44.75_fwd_3_1	1148664|Altal1	No	Hypothetical	Hypothetical	--	No	No	No	No
Alt_Locus9876v1rpkm2.67_fwd_2_9	1098419|Altal1	No	Hypothetical	Hypothetical	--	No	No	Yes	No
Para_Locus6804v1rpkm6.36_fwd_2_3	677073|Parsp1	No	Hypothetical	Hypothetical	--	No	No	No	No
Para_Locus8866v1rpkm2.76_fwd_3_41	#N/A	No	Hypothetical	Hypothetical	--	No	No	No	No
Stago_Locus10655v1rpkm1.79_fwd_3_1	374777|Stasp1	No	Hypothetical	Hypothetical	--	No	Yes	No	No
Stago_Locus12314v1rpkm0.96_fwd_3_1	338997|Stasp1	No	Hypothetical	Hypothetical	--	No	Yes	Yes	Yes
Stago_Locus2291v1rpkm33.64_fwd_1_1	302366|Stasp1	No	Hypothetical	Hypothetical	--	No	No	No	No
Stago_Locus3130v1rpkm24.41_fwd_1_1	294777|Stasp1	No	Hypothetical	Hypothetical	--	No	Yes	No	No
Stago_Locus342v1rpkm199.83_fwd_3_7	345529|Stasp1	No	Hypothetical	Hypothetical	--	No	No	No	No
Stago_Locus342v2rpkm158.67_fwd_3_1	288370|Stasp1	No	Hypothetical	Hypothetical	--	No	No	No	No
Stago_Locus6480v1rpkm8.71_fwd_3_8	301213|Stasp1	No	Hypothetical	Hypothetical	--	No	No	No	No
Stago_Locus666v1rpkm113.84_fwd_2_6	262218|Stasp1	No	Hypothetical	Hypothetical	--	No	No	No	No
Stago_Locus7370v1rpkm6.49_fwd_2_1	1258960|Stasp1	No	Hypothetical	Hypothetical	--	No	No	No	No
Stago_Locus98v1rpkm699.78_fwd_2_1	16|Stasp1	No	Hypothetical	Hypothetical	--	No	No	Yes	No
Pyreno_Locus362v1rpkm375.88_fwd_1_12	501502|Pyrsp1	No	Hypothetical	Hypothetical	--	No	No	No	No
Stago_Locus13112v1rpkm0.74_fwd_2_1	199640|Stasp1	No	Hypothetical	Hypothetical	--	No	No	No	No
Stago_Locus15372v1rpkm0.24_fwd_2_1	199640|Stasp1	No	Hypothetical	Hypothetical	--	No	No	No	No
Para_Locus7571v1rpkm4.62_fwd_1_14	315113|Parsp1	No	Hypothetical	Hypothetical	--	No	No	No	No
Stago_Locus6585v1rpkm8.47_fwd_2_1	293167|Stasp1	No	Hypothetical	Hypothetical	--	No	Yes	Yes	Yes
Stago_Locus14287v1rpkm0.48_fwd_1_6	336190|Stasp1	No	Hypothetical	Hypothetical	--	No	Yes	No	No
Stago_Locus11847v1rpkm1.13_fwd_2_5	298280|Stasp1	No	Hypothetical	Hypothetical	--	No	No	No	No
Stago_Locus3313v1rpkm22.97_fwd_3_6	587409|Stasp1	No	Hypothetical	Hypothetical	--	No	No	No	No
Stago_Locus6697v1rpkm8.17_fwd_1_21	105772|Stasp1	No	Hypothetical	Hypothetical	--	No	No	No	No
Stago_Locus3577v1rpkm21.18_fwd_2_1	296613|Stasp1	No	Hypothetical	Hypothetical	--	No	No	No	No
Para_Locus9592v1rpkm2.13_fwd_1_2	1059673|Parsp1	No	Hypothetical	Hypothetical	--	No	No	No	No
Alt_Locus2617v1rpkm57.42_fwd_3_26	334168|Altal1	No	Hypothetical	Hypothetical	--	No	No	No	No
Para_Locus8887v1rpkm2.73_fwd_2_1	1164655|Parsp1	No	Hypothetical	Hypothetical	--	No	No	No	No
Alt_Locus9164v2rpkm1.86_fwd_3_6	1146502|Altal1	No	Hypothetical	Hypothetical	--	No	No	No	No
Pyreno_Locus1258v2rpkm2.51_PRE_fwd_3_7	370687|Pyrsp1	No	Hypothetical	Hypothetical	--	No	No	No	No
Alt_Locus14018v1rpkm0.41_fwd_1_1	134422|Altal1	No	Hypothetical	Hypothetical	--	No	No	No	No
Pyreno_Locus10144v1rpkm3.53_fwd_1_14	217132|Pyrsp1	No	Hypothetical	Hypothetical	--	No	No	No	No
Para_Locus6669v1rpkm6.70_fwd_1_3	547546|Parsp1	No	Hypothetical	Hypothetical	--	No	No	No	No
Alt_Locus7584v1rpkm8.36_fwd_1_3	599458|Altal1	No	Hypothetical	Hypothetical	--	No	No	No	No
Alt_Locus9391v1rpkm3.42_fwd_1_22	369448|Altal1	No	Hypothetical	Hypothetical	--	No	No	No	No
Pyreno_Locus7992v1rpkm9.21_fwd_1_30	1019406|Pyrsp1	No	Hypothetical	Hypothetical	--	No	No	No	No
Stago_Locus2912v1rpkm26.26_fwd_2_27	940262|Stasp1	No	Hypothetical	Hypothetical	--	No	No	No	No
Pyreno_Locus12146v2rpkm0.94_fwd_1_9	1049299|Pyrsp1	No	Hypothetical	Hypothetical	--	No	No	No	No
Pyreno_Locus5990v1rpkm18.71_fwd_1_18	552198|Pyrsp1	No	Hypothetical	Hypothetical	--	No	Yes	No	No
Alt_Locus3221v1rpkm44.97_fwd_2_38	899940|Altal1	No	Hypothetical	Hypothetical	--	No	No	No	No
Alt_Locus5589v1rpkm19.47_fwd_1_22	1097973|Altal1	No	Hypothetical	Hypothetical	--	No	Yes	No	No
Pyreno_Locus12064v1rpkm1.43_fwd_2_3	143966|Pyrsp1	No	Hypothetical	Hypothetical	--	No	No	Yes	No
Pyreno_Locus4265v1rpkm31.63_fwd_2_38	#N/A	No	Hypothetical	Hypothetical	--	No	No	No	No
Pyreno_Locus8551v1rpkm7.34_fwd_2_22	54622|Pyrsp1	No	Hypothetical	Hypothetical	--	No	No	No	No
Stago_Locus3875v1rpkm19.32_fwd_1_24	99208|Stasp1	No	Hypothetical	Hypothetical	--	No	No	Yes	No
Alt_Locus2850v1rpkm52.14_fwd_2_19	1028920|Altal1	No	Hypothetical	Hypothetical	--	No	No	No	No
Alt_Locus7125v2rpkm9.39_fwd_1_13	411192|Altal1	No	Hypothetical	Hypothetical	--	No	No	Yes	No
Para_Locus1451v1rpkm83.13_fwd_2_30	1159611|Parsp1	No	Hypothetical	Hypothetical	--	No	No	Yes	No
Para_Locus3632v1rpkm22.90_fwd_2_1	871664|Parsp1	No	Hypothetical	Hypothetical	--	No	No	No	No
Para_Locus459v1rpkm339.62_fwd_1_48	1004231|Parsp1	No	Hypothetical	Hypothetical	--	No	No	No	No
Pyreno_Locus3138v1rpkm46.18_fwd_2_11	509905|Pyrsp1	No	Hypothetical	Hypothetical	--	No	No	Yes	No
Pyreno_Locus3807v1rpkm36.66_fwd_1_13	#N/A	No	Hypothetical	Hypothetical	--	No	No	No	No
Pyreno_Locus8460v2rpkm1.53_fwd_2_3	686115|Pyrsp1	No	Hypothetical	Hypothetical	--	No	No	No	No
Stago_Locus10087v1rpkm2.27_fwd_2_1	269901|Stasp1	No	Hypothetical	Hypothetical	--	No	Yes	Yes	Yes
Para_Locus7189v1rpkm5.43_fwd_1_3	240343|Parsp1	No	Hypothetical	Hypothetical	--	No	No	No	No
Pyreno_Locus6856v1rpkm14.15_fwd_3_23	1218950|Pyrsp1	No	Hypothetical	Hypothetical	--	No	No	No	No
Alt_Locus75v1rpkm1578.52_fwd_2_2	1080516|Altal1	No	Hypothetical	Hypothetical	--	No	No	Yes	No
Stago_Locus10190v1rpkm2.18_fwd_3_5	576326|Stasp1	No	Hypothetical	Hypothetical	--	No	No	No	No
Stago_Locus2922v1rpkm26.22_fwd_1_35	1039146|Stasp1	No	Hypothetical	Hypothetical	--	No	No	No	No
Pyreno_Locus3961v1rpkm35.08_fwd_1_21	591227|Pyrsp1	No	Hypothetical	Hypothetical	--	No	Yes	No	No
Pyreno_Locus5152v1rpkm24.16_fwd_3_30	1232946|Pyrsp1	No	Hypothetical	Hypothetical	--	No	No	No	No
Stago_Locus7461v1rpkm6.26_fwd_2_20	296776|Stasp1	No	Hypothetical	Hypothetical	--	No	No	No	No
Para_Locus8430v1rpkm3.28_fwd_1_3	685317|Parsp1	No	Hypothetical	Hypothetical	--	No	No	No	No
Alt_Locus5666v1rpkm18.87_fwd_2_34	592581|Altal1	No	Hypothetical	Hypothetical	--	No	No	No	No
Alt_Locus3514v1rpkm40.29_fwd_3_8	345364|Altal1	No	Hypothetical	Hypothetical	--	No	No	No	No
Pyreno_Locus8768v1rpkm6.68_fwd_3_29	938231|Pyrsp1	No	Hypothetical	Hypothetical	--	No	No	No	No
Para_Locus4942v1rpkm13.16_fwd_2_3	211034|Parsp1	No	Hypothetical	Hypothetical	--	No	No	No	No
Para_Locus760v1rpkm185.38_fwd_3_41	1131591|Parsp1	No	Hypothetical	Hypothetical	--	No	No	No	No
Alt_Locus9684v1rpkm2.94_fwd_2_8	600062|Altal1	No	Hypothetical	Hypothetical	--	No	No	No	No
Stago_Locus5412v1rpkm12.14_fwd_2_3	296513|Stasp1	No	Lipase	Lipase	--	No	Yes	No	No
Stago_Locus8284v1rpkm4.69_fwd_1_13	344361|Stasp1	No	MEROPS A	Aspartic protease PEP1	--	No	Yes	No	No
Stago_Locus9626v2rpkm1.97_fwd_2_1	298917|Stasp1	No	MEROPS A	Aspartic proteinase hapsin-6	--	No	No	Yes	No
Stago_Locus6119v1rpkm9.79_fwd_2_6	294125|Stasp1	No	MEROPS A	Rhizopuspepsin-1	--	No	Yes	No	No
Stago_Locus3390v1rpkm22.38_fwd_1_2	28693|Stasp1	No	MEROPS A1	Peptidase	--	No	No	No	No
Para_Locus3318v1rpkm26.22_fwd_3_2	1131493|Parsp1	No	MEROPS C19	Ubiquitin carboxyl-terminal hydrolase	--	No	No	No	No
Stago_Locus3821v1rpkm19.71_fwd_1_2	130205|Stasp1	No	MEROPS M01	Aminopeptidase 2	--	No	No	No	No
Stago_Locus8998v1rpkm3.59_fwd_1_3	277696|Stasp1	No	MEROPS M14	Carboxypeptidase A4	--	No	Yes	No	No
Stago_Locus5896v1rpkm10.51_fwd_1_2	262904|Stasp1	No	MEROPS M16	Mitochondrial presequence protease	--	No	No	No	No
Stago_Locus7217v1rpkm6.85_fwd_1_2	341379|Stasp1	No	MEROPS M16C	Zinc metalloprotease	--	No	No	No	No
Stago_Locus1743v1rpkm44.18_fwd_2_1	290225|Stasp1	No	MEROPS M18	Aspartyl aminopeptidase	--	No	No	No	No
Stago_Locus1050v1rpkm74.49_fwd_2_1	224061|Stasp1	No	MEROPS M20	Beta-Ala-His dipeptidase	--	No	No	No	No
Stago_Locus2688v1rpkm28.56_fwd_2_6	289881|Stasp1	No	MEROPS M20D	Peptidase	--	No	No	No	No
Stago_Locus648v1rpkm117.20_fwd_1_1	292700|Stasp1	No	MEROPS M28	Aminopeptidase Y	--	No	Yes	No	No
Alt_Locus10504v1rpkm1.93_fwd_1_1	1069392|Altal1	No	MEROPS M28	N-acetylated-alpha-linked acidic dipeptidase 2	--	No	Yes	No	No
Stago_Locus4978v1rpkm13.83_fwd_2_8	6233|Stasp1	No	MEROPS M28	Zinc metalloprotease	--	No	Yes	No	No
Stago_Locus1716v1rpkm44.86_fwd_3_5	309791|Stasp1	No	MEROPS M35	Neutral protease 2	--	No	Yes	No	No
Stago_Locus4954v1rpkm13.94_fwd_1_5	260864|Stasp1	No	MEROPS M36	Extracellular metalloproteinase 2	--	No	No	No	No
Stago_Locus6076v1rpkm9.89_fwd_1_2	372432|Stasp1	No	MEROPS S09	Dipeptidyl peptidase V	--	No	No	No	No
Stago_Locus7180v1rpkm6.95_fwd_2_1	243823|Stasp1	No	MEROPS S09B	Dipeptidyl peptidase IV	--	No	Yes	No	No
Stago_Locus7602v1rpkm6.00_fwd_1_3	16908|Stasp1	No	MEROPS S10	Carboxypeptidase cpds	--	No	No	No	No
Stago_Locus10317v1rpkm2.07_fwd_2_1	273183|Stasp1	No	MEROPS S10	Carboxypeptidase D	--	No	No	No	No
Stago_Locus1651v1rpkm46.43_fwd_3_6	373691|Stasp1	No	MEROPS S10	Carboxypeptidase S1	--	No	Yes	No	No
Stago_Locus4552v1rpkm15.69_fwd_2_1	245385|Stasp1	No	MEROPS S10	Carboxypeptidase S1	--	No	Yes	No	No
Stago_Locus7794v1rpkm5.59_fwd_1_1	292797|Stasp1	No	MEROPS S10	Carboxypeptidase S1	--	No	Yes	No	No
Para_Locus2674v1rpkm36.38_fwd_1_12	1097441|Parsp1	No	MEROPS S10	Serine carboxypeptidase	--	No	Yes	No	No
Stago_Locus5485v1rpkm11.87_fwd_1_2	288376|Stasp1	No	MEROPS S33	Prolyl aminopeptidase	--	No	Yes	No	No
Stago_Locus4867v1rpkm14.33_fwd_3_1	297953|Stasp1	No	MEROPS S33	Prolyl aminopeptidase	--	No	No	No	No
Stago_Locus10062v1rpkm2.29_fwd_1_6	16899|Stasp1	No	MEROPS S53	Tripeptidyl peptidase	--	No	Yes	No	No
Stago_Locus6978v1rpkm7.44_fwd_2_4	7140|Stasp1	No	MEROPS S8/S53	Oryzin	--	No	Yes	No	No
Para_Locus23658v1rpkm0.00_fwd_3_1	1138505|Parsp1	No	MEROPS unknown	Peptidase	--	No	Yes	No	No
Stago_Locus303v1rpkm223.01_fwd_3_18	117056|Stasp1	No	Other 1 - redox	1,2-dihydroxy-3-keto-5-methylthiopentene dioxygenase	Yes	No	No	No	No
Stago_Locus3630v1rpkm20.90_fwd_2_2	279259|Stasp1	No	Other 1 - redox	2-methylcitrate dehydratase (4Fe/4S)	Yes	No	No	No	No
Stago_Locus1909v1rpkm40.53_fwd_1_4	268605|Stasp1	No	Other 1 - redox	3-isopropylmalate dehydratase	Yes	No	No	No	No
Stago_Locus3854v1rpkm19.47_fwd_2_2	208710|Stasp1	No	Other 1 - redox	Acetyltransferase component of pyruvate dehydrogenase complex	Yes	No	No	No	No
Alt_Locus2261v1rpkm67.98_fwd_1_1	930092|Altal1	No	Other 1 - redox	Aconitate hydratase, mitochondrial (4Fe/4S)	Yes	No	No	No	No
Pyreno_Locus5592v1rpkm21.20_fwd_3_5	675962|Pyrsp1	No	Other 1 - redox	Acyl-CoA dehydrogenase	Yes	No	No	No	No
Pyreno_Locus3638v1rpkm38.94_fwd_1_3	380491|Pyrsp1	No	Other 1 - redox	Aflatoxin B1 aldehyde reductase member 2	Yes	No	No	No	No
Stago_Locus7571v1rpkm6.06_fwd_1_5	341239|Stasp1	No	Other 1 - redox	Aldehyde reductase	Yes	No	No	No	No
Alt_Locus4700v1rpkm26.64_fwd_3_1	1030936|Altal1	No	Other 1 - redox	Amine oxidase (Cu, quinone binding)	Yes	No	No	No	No
Pyreno_Locus5085v1rpkm24.62_fwd_2_4	565953|Pyrsp1	No	Other 1 - redox	Amine oxidase (Cu, quinone binding)	Yes	No	No	No	No
Stago_Locus14742v1rpkm0.38_fwd_1_1	260169|Stasp1	No	Other 1 - redox	Amine oxidase (Cu, quinone binding)	Yes	No	No	No	No
Stago_Locus5605v1rpkm11.42_fwd_2_6	376856|Stasp1	No	Other 1 - redox	Amine oxidase (Cu, quinone binding)	Yes	No	No	No	No
Para_Locus733v4rpkm0.00_PRE_fwd_2_20	813533|Parsp1	No	Other 1 - redox	Bacilysin biosynthesis oxidoreductase bacC	Yes	No	No	No	No
Alt_Locus5765v1rpkm18.14_fwd_2_15	800630|Altal1	No	Other 1 - redox	Betaine aldehyde dehydrogenase 1	Yes	No	No	No	No
Stago_Locus9129v1rpkm3.40_fwd_2_1	277263|Stasp1	No	Other 1 - redox	Bifunctional solanapyrone synthase (FAD oxidoreductase)	Yes	No	Yes	No	No
Pyreno_Locus11270v1rpkm2.10_fwd_2_3	611555|Pyrsp1	No	Other 1 - redox	CIA30 family protein (NADH oxidoreductase)	Yes	No	No	No	No
Stago_Locus2202v1rpkm35.20_fwd_1_3	278838|Stasp1	No	Other 1 - redox	CIA30 family protein (NADH oxidoreductase)	Yes	No	No	No	No
Alt_Locus964v1rpkm165.85_fwd_2_1	1020827|Altal1	No	Other 1 - redox	Cytochrome b-c1	Yes	No	No	No	No
Stago_Locus6583v1rpkm8.47_fwd_1_2	275567|Stasp1	No	Other 1 - redox	Cytochrome b2	Yes	No	No	No	No
Stago_Locus10694v1rpkm1.77_fwd_1_5	73666|Stasp1	No	Other 1 - redox	FAD-binding protein	Yes	No	Yes	No	No
Stago_Locus16752v1rpkm0.00_fwd_1_1	288221|Stasp1	No	Other 1 - redox	FAD-binding protein	Yes	No	Yes	No	No
Stago_Locus5849v1rpkm10.65_fwd_2_7	26590|Stasp1	No	Other 1 - redox	FAD-linked oxidase	Yes	No	No	No	No
Stago_Locus10327v1rpkm2.06_fwd_3_1	337280|Stasp1	No	Other 1 - redox	FAD/NAD(P)-binding protein	Yes	No	Yes	No	No
Stago_Locus114v1rpkm614.87_fwd_1_2	292490|Stasp1	No	Other 1 - redox	Formate dehydrogenase	Yes	No	No	No	No
Stago_Locus1713v1rpkm44.91_fwd_3_6	592689|Stasp1	No	Other 1 - redox	Gamma-glutamyl phosphate reductase	Yes	No	No	No	No
Stago_Locus4043v1rpkm18.32_fwd_2_3	270537|Stasp1	No	Other 1 - redox	Glutaredoxin domain protein, oxidoreductase	Yes	No	Yes	No	No
Stago_Locus2546v1rpkm30.21_fwd_1_6	297534|Stasp1	No	Other 1 - redox	Glutathione reductase	Yes	No	No	No	No
Stago_Locus9117v1rpkm3.42_fwd_3_6	209721|Stasp1	No	Other 1 - redox	Haloacid delahogenase superfamily hydrolase	Yes	No	No	No	No
Stago_Locus11008v1rpkm1.55_fwd_3_1	293317|Stasp1	No	Other 1 - redox	Haloacid delahogenase superfamily hydrolase	Yes	No	Yes	Yes	Yes
Stago_Locus3688v1rpkm20.56_fwd_2_2	298429|Stasp1	No	Other 1 - redox	Haloacid delahogenase superfamily hydrolase	Yes	No	No	No	No
Stago_Locus977v1rpkm79.05_fwd_2_2	269869|Stasp1	No	Other 1 - redox	Haloacid delahogenase superfamily hydrolase	Yes	No	No	No	No
Pyreno_Locus4121v1rpkm33.24_fwd_1_3	593443|Pyrsp1	No	Other 1 - redox	Homogentisate 1,2-dioxygenase	Yes	No	No	No	No
Stago_Locus2199v1rpkm35.26_fwd_1_58	320922|Stasp1	No	Other 1 - redox	Homogentisate 1,2-dioxygenase	Yes	No	No	No	No
Stago_Locus5891v1rpkm10.53_fwd_3_12	29955|Stasp1	No	Other 1 - redox	Malate dehydrogenase	Yes	No	Yes	No	No
Stago_Locus304v1rpkm222.15_fwd_2_2	375523|Stasp1	No	Other 1 - redox	Malate dehydrogenase	Yes	No	No	No	No
Stago_Locus812v1rpkm94.26_fwd_1_3	215623|Stasp1	No	Other 1 - redox	Mannitol 1-phosphate 5-dehydrogenase	Yes	No	No	No	No
Stago_Locus2038v1rpkm38.21_fwd_2_3	210028|Stasp1	No	Other 1 - redox	Methylmalonate-semialdehyde dehydrogenase, mitochondrial	Yes	No	No	No	No
Stago_Locus6228v1rpkm9.45_fwd_1_2	292707|Stasp1	No	Other 1 - redox	Mitochondrial cytochrome b2	Yes	No	No	No	No
Stago_Locus7298v1rpkm6.68_fwd_3_10	111313|Stasp1	No	Other 1 - redox	Monoamine oxidase A	Yes	No	Yes	No	No
Pyreno_Locus5498v1rpkm21.92_fwd_2_5	649833|Pyrsp1	No	Other 1 - redox	NAD dependent epimerase/dehydratase	Yes	No	No	No	No
Stago_Locus4006v1rpkm18.51_fwd_1_1	235057|Stasp1	No	Other 1 - redox	NAD dependent epimerase/dehydratase	Yes	No	No	No	No
Para_Locus12516v1rpkm0.99_fwd_1_2	1168516|Parsp1	No	Other 1 - redox	NAD-dependent epimerase	Yes	No	No	No	No
Para_Locus1768v1rpkm65.26_fwd_2_3	836759|Parsp1	No	Other 1 - redox	NAD-specific glutamate dehydrogenase	Yes	No	No	No	No
Stago_Locus10937v1rpkm1.59_fwd_3_1	280818|Stasp1	No	Other 1 - redox	Old yellow enzyme 1, oxidoreductase	Yes	No	No	No	No
Stago_Locus1839v1rpkm42.18_fwd_2_3	239007|Stasp1	No	Other 1 - redox	Oxidoreductase	Yes	No	No	No	No
Pyreno_Locus6178v1rpkm17.65_fwd_1_1	582765|Pyrsp1	No	Other 1 - redox	Oxidoreductase ucpA	Yes	No	No	No	No
Stago_Locus5779v1rpkm10.91_fwd_3_4	71158|Stasp1	No	Other 1 - redox	Peroxiredoxin TSA1	Yes	No	No	No	No
Stago_Locus1917v1rpkm40.40_fwd_2_1	279465|Stasp1	No	Other 1 - redox	Peroxiredoxin-2D	Yes	No	No	No	No
Stago_Locus2797v1rpkm27.44_fwd_3_8	276120|Stasp1	No	Other 1 - redox	Prenylcysteine oxidase 1	Yes	No	Yes	No	No
Alt_Locus7449v1rpkm8.89_fwd_3_3	1016723|Altal1	No	Other 1 - redox	Quintate repressor, NAD(P)-binding	Yes	No	No	No	No
Stago_Locus7944v1rpkm5.32_fwd_2_2	315220|Stasp1	No	Other 1 - redox	Saccharopine dehydrogenase, NAD-binding	Yes	No	No	No	No
Stago_Locus6267v1rpkm9.35_fwd_1_1	264454|Stasp1	No	Other 1 - redox	Short-chain dehydrogenase/reductase	Yes	No	No	No	No
Para_Locus927v1rpkm146.12_fwd_3_4	1161330|Parsp1	No	Other 1 - redox	Succinate-semialdehyde dehydrogenase	Yes	No	No	No	No
Pyreno_Locus6398v1rpkm16.54_fwd_1_2	586454|Pyrsp1	No	Other 1 - redox	Sulfhydryl oxidase	Yes	No	No	No	No
Stago_Locus4150v1rpkm17.69_fwd_1_2	330396|Stasp1	No	Other 1 - redox	Superoxide dismutase	Yes	No	No	No	No
Para_Locus571v1rpkm271.05_fwd_2_4	1107790|Parsp1	No	Other 1 - redox	Superoxide dismutase	Yes	No	No	No	No
Stago_Locus263v1rpkm254.86_fwd_1_2	296929|Stasp1	No	Other 1 - redox	Superoxide dismutase	Yes	No	No	No	No
Stago_Locus4762v1rpkm14.78_fwd_1_2	233986|Stasp1	No	Other 1 - redox	Superoxide dismutase	Yes	No	Yes	No	No
Stago_Locus310v1rpkm219.53_fwd_1_1	321812|Stasp1	No	Other 2 - non-redox	14-3-3 domain containing protein	No	No	No	No	No
Stago_Locus1638v1rpkm46.71_fwd_2_11	22544|Stasp1	No	Other 2 - non-redox	2-dehydro-3-deoxyglucarate aldolase	No	No	No	No	No
Stago_Locus6297v1rpkm9.27_fwd_3_6	71185|Stasp1	No	Other 2 - non-redox	3-carboxymuconate cyclase	No	No	Yes	No	No
Stago_Locus8263v1rpkm4.72_fwd_1_2	280159|Stasp1	No	Other 2 - non-redox	3-Phytase A (acid phosphatase)	No	No	No	No	No
Stago_Locus3473v1rpkm21.79_fwd_3_4	272401|Stasp1	No	Other 2 - non-redox	4-aminobutyrate aminotransferase	No	No	No	No	No
Stago_Locus6515v1rpkm8.62_fwd_3_3	282356|Stasp1	No	Other 2 - non-redox	5`-nucleotidase	No	No	Yes	No	No
Stago_Locus1196v2rpkm34.57_fwd_1_9	150842|Stasp1	No	Other 2 - non-redox	5-methyltetrahydropteroyltriglutamate-homocysteine methyltransferase	No	No	No	No	No
Stago_Locus1765v1rpkm43.81_fwd_1_4	290148|Stasp1	No	Other 2 - non-redox	6-phosphogluconolactonase	No	No	No	No	No
Pyreno_Locus12927v1rpkm0.99_fwd_2_14	615407|Pyrsp1	No	Other 2 - non-redox	ABC transporter BMR1	No	No	No	No	No
Stago_Locus11095v1rpkm1.49_fwd_1_5	298918|Stasp1	No	Other 2 - non-redox	ABC-type amino acid transporter	No	No	Yes	No	No
Alt_Locus11349v1rpkm1.27_fwd_1_7	1097517|Altal1	No	Other 2 - non-redox	Acetaminase	No	No	No	Yes	No
Stago_Locus5393v1rpkm12.21_fwd_2_4	289174|Stasp1	No	Other 2 - non-redox	Acetyl-CoA acetyltransferase IB	No	No	No	No	No
Stago_Locus8055v1rpkm5.12_fwd_2_5	241287|Stasp1	No	Other 2 - non-redox	Acid phosphatase	No	No	Yes	No	No
Stago_Locus2971v1rpkm25.74_fwd_2_1	288881|Stasp1	No	Other 2 - non-redox	Actin binding protein	No	No	No	No	No
Alt_Locus3540v2rpkm20.13_fwd_1_1	954299|Altal1	No	Other 2 - non-redox	Actin cortical patch protein	No	No	No	No	No
Stago_Locus3792v1rpkm19.95_fwd_1_3	258736|Stasp1	No	Other 2 - non-redox	Actin polymerization protein	No	No	No	No	No
Stago_Locus1582v1rpkm48.23_fwd_2_1	238205|Stasp1	No	Other 2 - non-redox	Actin-related protein 2/3 complex	No	No	No	No	No
Alt_Locus159v1rpkm944.02_fwd_1_9	25913|Altal1	No	Other 2 - non-redox	ADP-ribosylation factor	No	No	No	No	No
Stago_Locus2431v1rpkm31.71_fwd_3_1	280875|Stasp1	No	Other 2 - non-redox	ADP-ribosylation factor GTPase-activating protein 1	No	No	No	No	No
Stago_Locus1154v1rpkm67.81_fwd_1_5	279727|Stasp1	No	Other 2 - non-redox	Agmatinase (Mn-binding)	No	No	Yes	No	No
Stago_Locus1211v1rpkm63.96_fwd_1_3	343634|Stasp1	No	Other 2 - non-redox	Aha 1 domain containing protein	No	No	No	No	No
Stago_Locus2151v1rpkm36.16_fwd_3_3	335684|Stasp1	No	Other 2 - non-redox	Allantoicase (oxidative stress?)	No	No	No	No	No
Stago_Locus4919v1rpkm14.10_fwd_1_37	88925|Stasp1	No	Other 2 - non-redox	Allantoicase (oxidative stress?)	No	No	No	No	No
Para_Locus3703v1rpkm22.19_fwd_3_1	1144709|Parsp1	No	Other 2 - non-redox	Alpha-actin	No	No	No	No	No
Stago_Locus3163v2rpkm9.48_fwd_2_4	223460|Stasp1	No	Other 2 - non-redox	Alpha/beta hydrolase	No	No	Yes	No	No
Alt_Locus2468v1rpkm61.17_fwd_3_1	1018013|Altal1	No	Other 2 - non-redox	Alpha/beta hydrolase	No	No	No	No	No
Stago_Locus4467v1rpkm16.12_fwd_1_1	297063|Stasp1	No	Other 2 - non-redox	Alpha/beta hydrolase	No	No	Yes	No	No
Stago_Locus5155v1rpkm13.10_fwd_1_4	232267|Stasp1	No	Other 2 - non-redox	Alpha/beta hydrolase	No	No	No	No	No
Stago_Locus9602v1rpkm2.79_fwd_3_6	294675|Stasp1	No	Other 2 - non-redox	Alpha/beta hydrolase	No	No	Yes	No	No
Pyreno_Locus4113v1rpkm33.34_fwd_1_5	593043|Pyrsp1	No	Other 2 - non-redox	Alpha/beta hydrolase	No	No	No	No	No
Stago_Locus3165v1rpkm24.12_fwd_1_2	335526|Stasp1	No	Other 2 - non-redox	Alpha/beta hydrolase	No	No	No	No	No
Stago_Locus11159v1rpkm1.46_fwd_3_3	297306|Stasp1	No	Other 2 - non-redox	Aminohydrolase	No	No	Yes	No	No
Stago_Locus2592v2rpkm6.31_fwd_1_2	294387|Stasp1	No	Other 2 - non-redox	Aminohydrolase 2	No	No	Yes	No	No
Stago_Locus934v1rpkm82.23_fwd_1_3	235205|Stasp1	No	Other 2 - non-redox	Aminotransferase	No	No	No	No	No
Stago_Locus7512v1rpkm6.17_fwd_2_6	104555|Stasp1	No	Other 2 - non-redox	Aminotransferase class I/II	No	No	No	No	No
Para_Locus11107v1rpkm1.37_fwd_3_1	1255229|Parsp1	No	Other 2 - non-redox	Ankyrin	No	No	No	No	No
Stago_Locus5770v1rpkm10.95_fwd_3_11	308573|Stasp1	No	Other 2 - non-redox	Apple (no info found)	No	No	Yes	No	No
Stago_Locus952v1rpkm81.10_fwd_3_2	298280|Stasp1	No	Other 2 - non-redox	Arginase (Mn-binding)	No	No	No	No	No
Stago_Locus5726v1rpkm11.08_fwd_2_2	371961|Stasp1	No	Other 2 - non-redox	ATP phosphoribosyltransferase	No	No	No	No	No
Alt_Locus371v1rpkm421.94_fwd_1_1	977774|Altal1	No	Other 2 - non-redox	ATP synthase delta chain	No	No	No	No	No
Alt_Locus8032v4rpkm0.88_fwd_3_12	1031901|Altal1	No	Other 2 - non-redox	Beta-lactamase	No	No	No	No	No
Stago_Locus915v1rpkm84.48_fwd_1_34	74576|Stasp1	No	Other 2 - non-redox	Beta-lactamase	No	No	No	No	No
Stago_Locus9220v1rpkm3.28_fwd_2_7	345505|Stasp1	No	Other 2 - non-redox	Beta-lactamase	No	No	No	No	No
Stago_Locus9653v1rpkm2.74_fwd_1_1	292538|Stasp1	No	Other 2 - non-redox	Beta-lactamase	No	No	Yes	No	No
Alt_Locus885v1rpkm179.82_fwd_2_1	566327|Altal1	No	Other 2 - non-redox	Beta-lactamase	No	No	Yes	No	No
Stago_Locus8900v1rpkm3.72_fwd_3_3	294205|Stasp1	No	Other 2 - non-redox	Bifunctional protein GAL10 (aldose 1-epimerase)	No	No	No	No	No
Alt_Locus1922v1rpkm80.86_fwd_1_3	1019197|Altal1	No	Other 2 - non-redox	Branched-chain-amino-acid aminotransferase	No	No	No	No	No
Stago_Locus5842v1rpkm10.67_fwd_2_5	23020|Stasp1	No	Other 2 - non-redox	C6 finger domain containing protein	No	No	No	No	No
Pyreno_Locus2198v1rpkm67.69_fwd_3_1	518927|Pyrsp1	No	Other 2 - non-redox	Calmodulin (EF-hand domain containing protein)	No	No	No	No	No
Stago_Locus3801v1rpkm19.90_fwd_2_3	373866|Stasp1	No	Other 2 - non-redox	Cdc48-dependent protein degradation adaptor protein (Shp1)	No	No	No	No	No
Stago_Locus3608v1rpkm20.98_fwd_1_4	13999|Stasp1	No	Other 2 - non-redox	Cellular morphogenesis protein	No	No	Yes	No	No
Alt_Locus898v1rpkm177.40_fwd_2_4	840775|Altal1	No	Other 2 - non-redox	Chaperone protein dnaJ	No	No	No	No	No
Stago_Locus5621v1rpkm11.37_fwd_2_2	323977|Stasp1	No	Other 2 - non-redox	Chaperone protein dnaK	No	No	Yes	No	No
Stago_Locus1880v1rpkm41.20_fwd_1_3	245663|Stasp1	No	Other 2 - non-redox	Chitin synthase	No	No	No	No	No
Stago_Locus3719v1rpkm20.42_fwd_1_3	253415|Stasp1	No	Other 2 - non-redox	Citrate synthase	No	No	No	No	No
Stago_Locus3636v1rpkm20.84_fwd_1_2	323729|Stasp1	No	Other 2 - non-redox	Class II aldolase/adducin domain containing protein	No	No	No	No	No
Alt_Locus10938v1rpkm1.55_fwd_1_7	136125|Altal1	No	Other 2 - non-redox	Cofilin, actin (de)polymerization protein	No	No	No	No	No
Alt_Locus294v1rpkm533.17_fwd_3_2	136125|Altal1	No	Other 2 - non-redox	Cofilin, actin (de)polymerization protein	No	No	No	No	No
Stago_Locus266v1rpkm252.58_fwd_2_5	303191|Stasp1	No	Other 2 - non-redox	Cofilin, actin (de)polymerization protein	No	No	No	No	No
Stago_Locus12007v1rpkm1.07_fwd_1_8	346896|Stasp1	No	Other 2 - non-redox	Conserved fungal protein	No	No	Yes	No	No
Alt_Locus822v1rpkm193.34_fwd_1_1	1033834|Altal1	No	Other 2 - non-redox	Curved DNA-binding protein	No	No	Yes	No	No
Stago_Locus787v1rpkm98.20_fwd_2_6	231922|Stasp1	No	Other 2 - non-redox	Cyanate hydratase	No	No	No	No	No
Stago_Locus17v1rpkm5776.91_fwd_3_9	120391|Stasp1	No	Other 2 - non-redox	Cyanovirin-N	No	No	No	No	No
Stago_Locus996v1rpkm78.12_fwd_2_10	129229|Stasp1	No	Other 2 - non-redox	Cysteine-rich secretory protein	No	No	Yes	No	No
Stago_Locus2198v1rpkm35.27_fwd_3_1	263966|Stasp1	No	Other 2 - non-redox	Cytidine deaminase	No	No	No	No	No
Stago_Locus2363v1rpkm32.52_fwd_3_6	288759|Stasp1	No	Other 2 - non-redox	Dienelactone hydrolase	No	No	Yes	No	No
Stago_Locus302v1rpkm223.94_fwd_3_5	283491|Stasp1	No	Other 2 - non-redox	Dienelactone hydrolase	No	No	No	No	No
Pyreno_Locus6470v1rpkm16.08_fwd_3_5	685274|Pyrsp1	No	Other 2 - non-redox	Dihydrodipicolinate synthase	No	No	No	No	No
Stago_Locus5418v1rpkm12.12_fwd_3_2	260001|Stasp1	No	Other 2 - non-redox	Dihydroorotase (amidohydrolase, Zn-binding)	No	No	No	No	No
Stago_Locus1385v1rpkm55.50_fwd_2_2	322678|Stasp1	No	Other 2 - non-redox	Disulfide isomerase	No	No	Yes	No	No
Stago_Locus7863v2rpkm3.71_fwd_3_8	88454|Stasp1	No	Other 2 - non-redox	DJ-1/Pfpi protein (glutamine amidotransferase)	No	No	No	No	No
Stago_Locus8843v1rpkm3.81_fwd_2_12	349015|Stasp1	No	Other 2 - non-redox	DNA mismatch repair protein MSH2	No	No	No	No	No
Para_Locus1662v1rpkm69.92_fwd_3_1	1113791|Parsp1	No	Other 2 - non-redox	DNA repair protein rad50	No	No	No	No	No
Stago_Locus3072v1rpkm24.92_fwd_3_7	94151|Stasp1	No	Other 2 - non-redox	DNA-directed RNA polymerase II	No	No	No	No	No
Para_Locus2597v1rpkm37.71_fwd_2_17	1180392|Parsp1	No	Other 2 - non-redox	DNAJ domain containing protein	No	No	No	No	No
Stago_Locus2221v1rpkm34.81_fwd_2_2	323124|Stasp1	No	Other 2 - non-redox	DNAJ domain containing protein	No	No	No	No	No
Stago_Locus6347v2rpkm7.63_fwd_3_1	295603|Stasp1	No	Other 2 - non-redox	DUF1348 domain-containing protein	No	No	No	No	No
Stago_Locus1609v1rpkm47.37_fwd_1_2	322011|Stasp1	No	Other 2 - non-redox	Dynactin arp1 p25 subunit protein (no info)	No	No	Yes	No	No
Stago_Locus2260v1rpkm34.10_fwd_2_2	281244|Stasp1	No	Other 2 - non-redox	Electron transfer protein, FAD-binding	No	No	No	No	No
Pyreno_Locus13839v1rpkm0.67_fwd_1_1	587211|Pyrsp1	No	Other 2 - non-redox	Elongation factor 1 beta subunit	No	No	No	No	No
Para_Locus245v1rpkm643.39_fwd_2_1	1136283|Parsp1	No	Other 2 - non-redox	Elongation factor 1 beta subunit	No	No	No	No	No
Stago_Locus496v1rpkm149.49_fwd_2_2	237558|Stasp1	No	Other 2 - non-redox	Elongation factor 2	No	No	No	No	No
Alt_Locus1052v1rpkm151.79_fwd_2_3	1023106|Altal1	No	Other 2 - non-redox	Elongation factor 3	No	No	No	No	No
Alt_Locus12008v1rpkm0.92_fwd_1_3	585227|Altal1	No	Other 2 - non-redox	Enolase	No	No	No	No	No
Para_Locus82v1rpkm1593.49_fwd_1_1	1101902|Parsp1	No	Other 2 - non-redox	Enolase 1 (Mg binding)	No	No	No	No	No
Stago_Locus443v1rpkm165.77_fwd_1_4	263049|Stasp1	No	Other 2 - non-redox	Enolase 1 (Mg binding)	No	No	No	No	No
Para_Locus1477v1rpkm81.16_fwd_1_1	1132135|Parsp1	No	Other 2 - non-redox	Eukaryotic translation initiation factor 2	No	No	No	No	No
Stago_Locus2112v1rpkm36.73_fwd_3_1	288476|Stasp1	No	Other 2 - non-redox	Eukaryotic translation initiation factor 2	No	No	No	No	No
Pyreno_Locus2473v1rpkm60.14_fwd_2_1	562288|Pyrsp1	No	Other 2 - non-redox	Eukaryotic translation initiation factor 3	No	No	No	No	No
Stago_Locus1219v1rpkm63.67_fwd_3_5	333520|Stasp1	No	Other 2 - non-redox	Eukaryotic translation initiation factor 3	No	No	No	No	No
Stago_Locus1360v1rpkm56.54_fwd_3_1	371944|Stasp1	No	Other 2 - non-redox	Eukaryotic translation initiation factor 3	No	No	No	No	No
Stago_Locus1938v1rpkm39.98_fwd_2_2	240477|Stasp1	No	Other 2 - non-redox	Eukaryotic translation initiation factor 4E	No	No	No	No	No
Para_Locus177v1rpkm849.65_fwd_2_2	1168277|Parsp1	No	Other 2 - non-redox	Eukaryotic translation initiation factor 5A	No	No	No	No	No
Stago_Locus7311v1rpkm6.65_fwd_1_1	336549|Stasp1	No	Other 2 - non-redox	Farnesyl pyrophosphate synthetase	No	No	No	No	No
Alt_Locus3047v1rpkm48.05_fwd_3_7	928877|Altal1	No	Other 2 - non-redox	Fatty acid synthase subunit beta dehydratase	No	No	No	No	No
Stago_Locus7281v1rpkm6.71_fwd_2_3	226932|Stasp1	No	Other 2 - non-redox	Fatty acid synthase subunit beta dehydratase	No	No	No	No	No
Stago_Locus8765v1rpkm3.92_fwd_1_4	289719|Stasp1	No	Other 2 - non-redox	Feruloyl esterase B	No	No	No	No	No
Stago_Locus3149v1rpkm24.25_fwd_3_3	289927|Stasp1	No	Other 2 - non-redox	Fructose-bisphosphate aldolase	No	No	No	No	No
Stago_Locus3941v1rpkm18.91_fwd_1_6	318222|Stasp1	No	Other 2 - non-redox	Fumarate hydratase	No	No	No	No	No
Stago_Locus1894v1rpkm40.95_fwd_3_2	282290|Stasp1	No	Other 2 - non-redox	Glucose-regulated protein, 78 kDa	No	No	Yes	No	No
Stago_Locus7909v1rpkm5.39_fwd_2_5	261770|Stasp1	No	Other 2 - non-redox	Glutathione s-transferase	No	No	No	No	No
Stago_Locus2793v2rpkm19.56_fwd_1_2	294972|Stasp1	No	Other 2 - non-redox	Glutathione s-transferase	No	No	No	No	No
Pyreno_Locus4250v1rpkm31.74_fwd_1_3	508511|Pyrsp1	No	Other 2 - non-redox	Glycyl-tRNA synthetase	No	No	No	No	No
Stago_Locus758v1rpkm101.48_fwd_3_1	296600|Stasp1	No	Other 2 - non-redox	Glyoxalase	No	No	No	No	No
Stago_Locus620v1rpkm123.13_fwd_1_2	296657|Stasp1	No	Other 2 - non-redox	Glyoxalase	No	No	No	No	No
Stago_Locus4736v1rpkm14.87_fwd_1_1	262238|Stasp1	No	Other 2 - non-redox	GPI anchored protein	No	No	Yes	No	No
Alt_Locus2460v1rpkm61.33_fwd_1_1	1028964|Altal1	No	Other 2 - non-redox	GTPase activating protein Arf	No	No	No	No	No
Stago_Locus1105v1rpkm71.24_fwd_3_2	238447|Stasp1	No	Other 2 - non-redox	Heat shock protein	No	No	No	No	No
Alt_Locus486v1rpkm331.20_fwd_1_1	1028832|Altal1	No	Other 2 - non-redox	Heat shock protein, 70 kDa	No	No	No	No	No
Stago_Locus1969v1rpkm39.40_fwd_3_4	263658|Stasp1	No	Other 2 - non-redox	Heat shock protein, 88 kDa	No	No	No	No	No
Stago_Locus824v1rpkm92.87_fwd_3_3	266673|Stasp1	No	Other 2 - non-redox	Heat shock protein, 90 kDa	No	No	No	No	No
Alt_Locus6597v1rpkm13.11_fwd_1_16	72346|Altal1	No	Other 2 - non-redox	Heterokaryon incompatibility protein	No	No	No	No	No
Stago_Locus874v1rpkm87.80_fwd_1_1	270580|Stasp1	No	Other 2 - non-redox	Homocitrate synthase	No	No	No	No	No
Alt_Locus326v1rpkm483.28_fwd_1_2	1059022|Altal1	No	Other 2 - non-redox	Hyaluronan, RNA binding protein	No	No	No	No	No
Stago_Locus2523v1rpkm30.45_fwd_1_2	251701|Stasp1	No	Other 2 - non-redox	Hyaluronan, RNA binding protein	No	No	No	No	No
Stago_Locus638v1rpkm120.10_fwd_1_3	291509|Stasp1	No	Other 2 - non-redox	IDI-3 domain protein (no info)	No	No	Yes	No	No
Stago_Locus6559v1rpkm8.53_fwd_1_4	277920|Stasp1	No	Other 2 - non-redox	Importin (protein transport)	No	No	No	No	No
Stago_Locus2528v1rpkm30.40_fwd_1_2	67943|Stasp1	No	Other 2 - non-redox	Importin (protein transport)	No	No	No	No	No
Alt_Locus2663v1rpkm56.31_fwd_2_5	1022173|Altal1	No	Other 2 - non-redox	Importin (protein transport)	No	No	No	No	No
Stago_Locus6681v1rpkm8.22_fwd_1_8	45286|Stasp1	No	Other 2 - non-redox	Importin (protein transport)	No	No	No	No	No
Stago_Locus1334v1rpkm57.91_fwd_1_40	312273|Stasp1	No	Other 2 - non-redox	Inorganic pyrophosphatase	No	No	No	No	No
Stago_Locus6045v1rpkm10.00_fwd_3_2	322683|Stasp1	No	Other 2 - non-redox	Inositol-3-phosphate synthase	No	No	No	No	No
Pyreno_Locus15918v1rpkm0.33_fwd_3_1	651088|Pyrsp1	No	Other 2 - non-redox	Integral membrane protein	No	No	No	No	No
Stago_Locus1256v1rpkm61.80_fwd_2_2	242322|Stasp1	No	Other 2 - non-redox	Isochorismatase hydrolase	No	No	No	No	No
Stago_Locus1319v1rpkm58.76_fwd_1_1	216008|Stasp1	No	Other 2 - non-redox	Isopentenyl-diphosphate delta isomerase 1	No	No	No	No	No
Stago_Locus6424v1rpkm8.90_fwd_2_2	509470|Stasp1	No	Other 2 - non-redox	Kinesin family protein (motor activity)	No	No	No	No	No
Pyreno_Locus12190v1rpkm1.36_fwd_2_3	647919|Pyrsp1	No	Other 2 - non-redox	Lactonohydrolase	No	No	No	No	No
Stago_Locus2132v1rpkm36.32_fwd_1_5	298684|Stasp1	No	Other 2 - non-redox	Lactonohydrolase	No	No	No	No	No
Stago_Locus9018v1rpkm3.56_fwd_1_1	297890|Stasp1	No	Other 2 - non-redox	Lactoylglutathione lyase (glyoxalase)	No	No	No	No	No
Stago_Locus5895v1rpkm10.51_fwd_2_1	293967|Stasp1	No	Other 2 - non-redox	LsyM domain containing protein	No	No	No	No	No
Stago_Locus1033v1rpkm75.77_fwd_2_12	301178|Stasp1	No	Other 2 - non-redox	Major allergent alt	No	No	Yes	No	No
Stago_Locus3088v1rpkm24.79_fwd_1_24	224536|Stasp1	No	Other 2 - non-redox	Major facilitator (protein transport)	No	No	No	No	No
Stago_Locus1656v1rpkm46.33_fwd_3_4	99347|Stasp1	No	Other 2 - non-redox	Membrane bound C2 domain protein	No	No	No	No	No
Stago_Locus538v1rpkm139.35_fwd_3_3	238662|Stasp1	No	Other 2 - non-redox	Minor allergen Alt A7	No	No	No	No	No
Alt_Locus2185v1rpkm70.48_fwd_1_1	980495|Altal1	No	Other 2 - non-redox	Mitochondrial proteins import receptor	No	No	No	No	No
Stago_Locus3017v1rpkm25.30_fwd_3_5	248680|Stasp1	No	Other 2 - non-redox	Mitochondrial substrate carrier protein	No	No	No	Yes	No
Stago_Locus5253v1rpkm12.68_fwd_1_14	223242|Stasp1	No	Other 2 - non-redox	N4-(N-acetyl-beta-glucosaminyl)asparagine amidase A	No	No	Yes	No	No
Stago_Locus10185v1rpkm2.18_fwd_1_1	88030|Stasp1	No	Other 2 - non-redox	Necrosis inducing protein	No	No	No	No	No
Stago_Locus2237v1rpkm34.58_fwd_3_2	298273|Stasp1	No	Other 2 - non-redox	Nuclear segregation protein	No	No	No	No	No
Para_Locus137v1rpkm1020.88_fwd_2_1	1164931|Parsp1	No	Other 2 - non-redox	Nucleoside diphosphate kinase	No	No	No	No	No
Stago_Locus287v1rpkm236.02_fwd_3_1	294377|Stasp1	No	Other 2 - non-redox	Nucleoside diphosphate kinase	No	No	No	No	No
Stago_Locus3675v1rpkm20.63_fwd_3_2	3760|Stasp1	No	Other 2 - non-redox	Ornithine aminotransferase	No	No	No	No	No
Stago_Locus6730v1rpkm8.10_fwd_3_1	291098|Stasp1	No	Other 2 - non-redox	PAF acetylhydrolase family protein	No	No	Yes	No	No
Stago_Locus1921v1rpkm40.29_fwd_1_1	292353|Stasp1	No	Other 2 - non-redox	Palmitoyl-protein thioesterase 1	No	No	Yes	No	No
Alt_Locus280v1rpkm550.35_fwd_1_2	1016300|Altal1	No	Other 2 - non-redox	PEAt1, nascent polypeptide associated complex	No	No	No	No	No
Stago_Locus355v1rpkm195.61_fwd_3_1	295448|Stasp1	No	Other 2 - non-redox	PEAt1, nascent polypeptide associated complex	No	No	No	No	No
Stago_Locus44v1rpkm1353.31_fwd_3_1	333614|Stasp1	No	Other 2 - non-redox	Peptidyl-prolyl cis-trans isomerase	No	No	No	No	No
Stago_Locus168v1rpkm396.29_fwd_1_4	236908|Stasp1	No	Other 2 - non-redox	Peptidyl-prolyl cis-trans isomerase	No	No	No	No	No
Stago_Locus933v1rpkm82.25_fwd_1_2	289920|Stasp1	No	Other 2 - non-redox	Peptidyl-prolyl cis-trans isomerase	No	No	Yes	No	No
Stago_Locus1468v1rpkm52.21_fwd_3_4	335106|Stasp1	No	Other 2 - non-redox	Peptidyl-prolyl cis-trans isomerase D	No	No	No	No	No
Alt_Locus5313v1rpkm21.41_fwd_2_2	1049918|Altal1	No	Other 2 - non-redox	Peptidyl-prolyl isomerase CWC27	No	No	No	No	No
Stago_Locus4026v1rpkm18.40_fwd_3_1	291791|Stasp1	No	Other 2 - non-redox	Peptidyl-prolyl isomerase CWC27	No	No	No	No	No
Stago_Locus1296v1rpkm60.10_fwd_1_5	282070|Stasp1	No	Other 2 - non-redox	PH domain containing protein	No	No	No	No	No
Stago_Locus12346v1rpkm0.95_fwd_2_1	138963|Stasp1	No	Other 2 - non-redox	Phenazine biosynthesis protein PhzF	No	No	No	No	No
Stago_Locus587v1rpkm129.56_fwd_2_2	274352|Stasp1	No	Other 2 - non-redox	Phosphoketolase	No	No	No	No	No
Alt_Locus4977v1rpkm24.12_fwd_2_4	944214|Altal1	No	Other 2 - non-redox	Phospholipase A-2-activating protein	No	No	No	No	No
Stago_Locus4989v1rpkm13.79_fwd_1_5	247862|Stasp1	No	Other 2 - non-redox	Phospholipase A-2-activating protein	No	No	No	No	No
Stago_Locus3054v1rpkm25.03_fwd_1_10	373132|Stasp1	No	Other 2 - non-redox	Phosphoribosylaminoimidazole-succinocarboxamide synthase	No	No	No	No	No
Stago_Locus10177v2rpkm1.13_fwd_3_1	284354|Stasp1	No	Other 2 - non-redox	Phytase	No	No	Yes	No	No
Stago_Locus2308v1rpkm33.42_fwd_3_2	235660|Stasp1	No	Other 2 - non-redox	Poly(RC)-binding protein 4	No	No	No	No	No
Para_Locus6012v1rpkm8.71_fwd_2_2	1148358|Parsp1	No	Other 2 - non-redox	Pre-rRNA processing protein	No	No	No	No	No
Alt_Locus670v1rpkm230.81_fwd_1_7	1055885|Altal1	No	Other 2 - non-redox	Protein translation factor SUI1	No	No	No	No	No
Stago_Locus4164v1rpkm17.62_fwd_1_3	242661|Stasp1	No	Other 2 - non-redox	Protein translocation complex componenet (Npl1)	No	No	No	No	No
Stago_Locus2118v1rpkm36.67_fwd_1_8	222638|Stasp1	No	Other 2 - non-redox	Pyruvate decarboxylase	No	No	No	No	No
Stago_Locus3392v1rpkm22.36_fwd_3_1	326816|Stasp1	No	Other 2 - non-redox	Pyruvate decarboxylase	No	No	No	No	No
Stago_Locus720v1rpkm105.89_fwd_2_3	112537|Stasp1	No	Other 2 - non-redox	Rho GDP-dissociation inhibitor 2	No	No	No	No	No
Stago_Locus4643v1rpkm15.33_fwd_3_1	291512|Stasp1	No	Other 2 - non-redox	Ribose-5-phosphate isomerase	No	No	No	No	No
Alt_Locus432v1rpkm364.30_fwd_2_1	1057839|Altal1	No	Other 2 - non-redox	Ribosomal protein 40S, S17	No	No	No	No	No
Stago_Locus553v1rpkm137.25_fwd_3_1	269000|Stasp1	No	Other 2 - non-redox	Ribosomal protein 40S, S17	No	No	No	No	No
Alt_Locus97v2rpkm477.77_fwd_3_4	515621|Altal1	No	Other 2 - non-redox	Ribosomal protein 40S, S18	No	No	No	No	No
Alt_Locus614v1rpkm256.49_fwd_3_1	1033454|Altal1	No	Other 2 - non-redox	Ribosomal protein 40S, S7	No	No	No	No	No
Alt_Locus846v1rpkm187.54_fwd_1_1	589067|Altal1	No	Other 2 - non-redox	Ribosomal protein 54S, L12	No	No	No	No	No
Alt_Locus13570v1rpkm0.49_fwd_1_3	945373|Altal1	No	Other 2 - non-redox	Ribosomal protein 60S, acidic P2	No	No	No	No	No
Stago_Locus457v1rpkm160.81_fwd_2_3	289339|Stasp1	No	Other 2 - non-redox	Ribosomal protein 60S, acidic P2	No	No	No	No	No
Stago_Locus3627v1rpkm20.92_fwd_2_4	293347|Stasp1	No	Other 2 - non-redox	Ribosomal protein S17	No	No	Yes	No	No
Stago_Locus1605v1rpkm47.47_fwd_3_6	328142|Stasp1	No	Other 2 - non-redox	RING finger domain protein	No	No	Yes	No	No
Stago_Locus2554v1rpkm30.10_fwd_2_8	348364|Stasp1	No	Other 2 - non-redox	RNA binding protein	No	No	No	No	No
Stago_Locus3997v1rpkm18.56_fwd_1_1	288794|Stasp1	No	Other 2 - non-redox	RNA binding protein	No	No	No	No	No
Stago_Locus6888v1rpkm7.68_fwd_2_1	290161|Stasp1	No	Other 2 - non-redox	RNA binding protein	No	No	No	No	No
Stago_Locus3206v1rpkm23.79_fwd_1_2	372143|Stasp1	No	Other 2 - non-redox	RNA binding protein	No	No	No	No	No
Stago_Locus348v1rpkm197.91_fwd_3_1	293972|Stasp1	No	Other 2 - non-redox	RNA binding protein	No	No	No	No	No
Pyreno_Locus2636v1rpkm56.28_fwd_2_1	571078|Pyrsp1	No	Other 2 - non-redox	RNP domain containing protein	No	No	No	No	No
Stago_Locus420v1rpkm173.36_fwd_3_6	219976|Stasp1	No	Other 2 - non-redox	RNP domain containing protein	No	No	No	No	No
Stago_Locus3358v1rpkm22.62_fwd_2_1	229088|Stasp1	No	Other 2 - non-redox	S-methyl-5'-thioadenosine phosphorylase	No	No	No	No	No
Alt_Locus293v1rpkm534.18_fwd_1_7	1020930|Altal1	No	Other 2 - non-redox	Signal peptide-containing protein	No	No	No	No	No
Stago_Locus1910v1rpkm40.52_fwd_2_3	290651|Stasp1	No	Other 2 - non-redox	Signal peptide-containing protein	No	No	Yes	No	No
Stago_Locus5383v1rpkm12.23_fwd_3_5	307874|Stasp1	No	Other 2 - non-redox	Signaling protein, tat pathway	No	No	No	No	No
Pyreno_Locus5838v1rpkm19.54_fwd_3_1	1161279|Pyrsp1	No	Other 2 - non-redox	Structural maintenance of chromosomes protein	No	No	No	No	No
Pyreno_Locus6138v1rpkm17.85_fwd_2_3	635366|Pyrsp1	No	Other 2 - non-redox	T-complex protein 1 (protein folding)	No	No	No	No	No
Stago_Locus3471v1rpkm21.81_fwd_3_1	247473|Stasp1	No	Other 2 - non-redox	T-complex protein 1 (protein folding)	No	No	No	No	No
Stago_Locus251v1rpkm263.86_fwd_1_2	289131|Stasp1	No	Other 2 - non-redox	ThiJ/PfpI family protein (diverse functions)	No	No	No	No	No
Stago_Locus8256v1rpkm4.74_fwd_3_11	376952|Stasp1	No	Other 2 - non-redox	ThiJ/PfpI family protein (diverse functions)	No	No	Yes	No	No
Stago_Locus5862v1rpkm10.61_fwd_2_3	270136|Stasp1	No	Other 2 - non-redox	TPR domain containing protein	No	No	No	No	No
Alt_Locus13876v1rpkm0.44_fwd_2_13	1009329|Altal1	No	Other 2 - non-redox	TPR domain containing protein	No	No	No	No	No
Para_Locus5924v1rpkm9.00_fwd_2_4	1168361|Parsp1	No	Other 2 - non-redox	Transcription factor Jun	No	No	No	No	No
Stago_Locus2771v1rpkm27.72_fwd_3_7	215655|Stasp1	No	Other 2 - non-redox	tRNA dihydrouridine synthase (Smm1)	No	No	Yes	No	No
Stago_Locus7062v1rpkm7.21_fwd_1_8	23765|Stasp1	No	Other 2 - non-redox	Twin-arginine translocation pathway signal	No	No	Yes	No	No
Stago_Locus2101v1rpkm36.90_fwd_1_1	281240|Stasp1	No	Other 2 - non-redox	Twinfilin-1, actin-related	No	No	No	No	No
Pyreno_Locus1736v1rpkm84.82_fwd_2_1	556979|Pyrsp1	No	Other 2 - non-redox	UBA/TS-N domain containing protein	No	No	No	No	No
Stago_Locus2930v1rpkm26.16_fwd_1_3	375851|Stasp1	No	Other 2 - non-redox	UBA/TS-N domain containing protein	No	No	No	No	No
Stago_Locus1871v1rpkm41.42_fwd_3_4	317858|Stasp1	No	Other 2 - non-redox	Ubiquitin	No	No	No	No	No
Alt_Locus77v1rpkm1569.24_fwd_1_1	1021938|Altal1	No	Other 2 - non-redox	Ubiquitin domain-containing protein	No	No	No	No	No
Stago_Locus6975v1rpkm7.45_fwd_3_5	266568|Stasp1	No	Other 2 - non-redox	Uncharacterised conserved protein UCP014753	No	No	No	No	No
Stago_Locus4077v1rpkm18.11_fwd_2_1	372643|Stasp1	No	Other 2 - non-redox	Uroporphyrinogen decarboxylase	No	No	No	No	No
Stago_Locus1289v1rpkm60.43_fwd_2_2	257320|Stasp1	No	Other 2 - non-redox	Vacuolar ATP synthase 98 kDa	No	No	No	No	No
Stago_Locus2741v1rpkm27.98_fwd_1_3	335575|Stasp1	No	Other 2 - non-redox	Vacuolar import and degradation protein	No	No	No	No	No
Stago_Locus11057v1rpkm1.52_fwd_2_3	325639|Stasp1	No	Other 2 - non-redox	WSC domain containing protein	No	No	Yes	No	No
Alt_Locus1231v1rpkm128.11_fwd_1_7	436139|Altal1	No	Other 2 - non-redox	WW domain containing protein	No	No	No	No	No
